# Supplementary material for: Exome‐based new allele‐specific PCR markers and transferability for sodicity tolerance in bread wheat ( Triticum aestivum L.)
Source: Plant Direct. 2023 Aug 18;7(8):e520. doi: 10.1002/pld3.520 (PMC10435944; doi:10.1002/pld3.520)
Supplement: Supplementary file 2 — Table S1. Significant Quantitative trait SNPs and haplotypes identified for yield and yield‐components (Sharma et al., 2022), with their allelic sequences. Table S2. Mapping of favourable allele (SNPs and haplotypes) location with respect to reference sequence (IWGSC RefSeqv1.0) for marker design. Table S3. Characterization of 25,471 genome‐wide SNPs identified in 206 FIGS population using SnpEff tool. Table S4. Successfully designed allele‐specific primers for SNPs and haplotypes for sodic‐dispersive soil tolerance. [file PLD3-7-e520-s003.xlsx]

## Sheet: Table S1
Table S1. Significant Quantitative trait SNPs and haplotypes identified for yield and yield-components (Sharma et al. 2022), with their allelic sequences
Traits	QTS	Marker sequences
Yield	YD1	GCACCGCATCCGCACGGAGCAGGTGGAGAAATACGTCGATCTGTGCAGCTCCGGCGAGGAGGATTGAGGGTCCGGCTCTTCCACGGCGTCGTCTAGTTTGCCGCGACCTCGCCGCTGTCAGATCCGACCCCCTAGTACTAGTTTAACGTAGTATGTAGTATAGCTATGCTTGT
		GCACCGCATACGCACGGAGCAGGTGGAGAAATACGTCGATCTGTGCAGCTCCGGCGAGGAGGATTGAGGGTCCGGCTCTTCCACGGCGTCGTCTAGTTTGTCGCGACCTCGCCGCTGTCAGATCCGACCCCCTAGTACTAGTTTAACGTAGTATGTAGTATAGCTATGCTTGT
		GCACCGCATCTGCACGGAGCAGGTGGAGAAATACGTCGATCTGTGCAGCTCCGGCGAGGAGGATTGAGGGTCCGGCTCTTCCACGGCGTCGTCTAGTTTGCCGCGACCTCGCCGCTGTGAGATCCGACCCCCTAGTACTAGTTTAACGTAGTATGTAGTATAGCTATGCTTGT
		GCACCGCATCCGCACAGAGCAGGTGGAGAAATACGTCGATCTGTGCAGCTCCGGCGAGGAGGATTGAGGGTCCGGCTCTTCCACGGCGTCGTCTAGTTTGCCGCGACCTCGCCGCTGTCAGATCCGACCCCCTAGTACTAGTTTAACGTAGTATGTAGTATAGCTATGCTTGT
		GCACCGCATCCGCACGGAGCAGGGGGAGAAATACGTCGATCTGTGCAGCTCCGGCGAGGAGGATTGAGGGTCCGGCTCTTCCACGGCGTCGTCTAGTTTGCCGCGACCTCGCCGCTGTCAGATCCGACCCCCTAGTACTAGTTTAACGTAGTATGTAGTATAGCTATGCTTGT
	YD3	GGCACCTGCACTGACCGTGGCATAGTTGTACCTTGCTTCTGCGAAGCGTCGGTGATGATGTCCAGGTCTGCTAGATATCTCATGATGAAACCATGAATTGCCTCTGGGCTCTGGAAGATCGATTCGTGGATTGCTTTCCGTCTTGCGCTCCAAATTGCCCACAAAGTAATGATGATCTTCGTAAATTCTTCATGT
		GGCACCTGCACTGACCGTGGCATAGTTGTACCTTGCTTCTGCGAAGCGTCGGTGATGATGTCCAGGTCTGCTAGATATCTCATGATGAAACCATGAATTGCCTCCGGGCTCTGGAAGATCGATTCGTGGATTGCTTTCCGTCTTGCGCTCCAAATTGCCCACAAAGTAATGATGATCTTCGTAAATTCTTCATGT
		GGCACCTGCACTGACCGTGGCATAGTTGTACCTTGCTTCTGTGAAGCGTCGGTGATGATGTCCAGGTCTGCTAGATATCTCATGATGAAACCATGAATTGCCTCCGGGCTCTGGAAGATCGATTCGTGGATTGCTTTCCGTCTTGCGCTCCAAATTGCCCACAAAGTAATGATGATCTTCGTAAATTCTTCATGT
		GGCACCTGCACTGACCGTGGCATAGTTGTACCTTGCTTCTGCGAAGCGTCGGTGATGATGTCCAGGTCTGCTAGATATCTCATGATGAAACCATGAATTGCCTCCGGGCTCTGGAAGATCGATTCGTGGATTGCTTTCCGTCTTGCGCTCCAATTTGCCCACAAAGTAATGATGATCTTCGTAAATTCTTCATGT
		GGCACCTGCACTGACCGTGGCATAGTTGTACCTTGCTTCTGCGAAGCGTCGGTGATGATGTCCAGGTCTGCTAGATATCTCATGATGAAACCATGAATTGCCTCCGGGCTCTAGAAGATCGATTCGTGGATTGCTTTCCGTCTTGCGCTCCAAATTGCCCACAAAGTAATGATGATCTTCGTAAATTCTTCATGT
		GGCACCTGCACTGACCGTGGCATAGTTGTACCTTGCTTCTGCGAAGCGTCGGTGATGATGTCCAGGTCTGCTAGATATCTCATGATGAAACCATGAATTGCCTCCGGGCTCTGGAAGATCGATTCGTGGATTGCTTTCCGTCTTGCTCTCCAAATTGCCCACAAAGTAATGATGATCTTCGTAAATTCTTCATGT
	YD41 - 44 (Haplotypes)	CTTGACCGATTTGCCATCCTTGCATCCTTTACCATCATCACATCCTCCAGCCCCATAACTTGTATACTAGCCAGGCCCCTGTCACAATCCCTGACATTAGTGCTCTTTCCTTTGCGCCTTTCAGCCGAGTTGGGCATCTTCATCCCATACTGCTCAGATGCACGCATTAGCGCAT
		CTTGACCGATTTACCATCCTTGCATCCTTTACCATCATCACATCCTCCAGCCCCATAACTTGTATACTAGCCAGGCCCCTGTCACAATCCCTGCCATTAGTGCTCTTTCCTTTGCGCCTTTCAGCCGAGTTGGGCATCTTCATCCCATACTGCTCAGATGCACGCATTAGCGCAT
		CTTGACCGATTGGCCATCCTCGCATCCTTTACCATCATCACATCCTCCAGCCCCATAACTTGTATACTAGCCAGGCCCCTGTCAGAATCCCTGCCATTAGTGCTCTTTCCCTTGCGCCTTTCAGCCGAGTTGGGCATCTTCATCCCATACTGCTCAGATGCACGCATTAGCGCAT
		CTTGACCGATTAGCCATCCTTGCATCCTTTACCATCATCACATCCTCCAGCCCCATAACTTGTATACTAGCCAGGCCCCTGTCACAATCCCTGACATTAGTGCTCTTTCCTTTGCGCCTTTCAGCCGAGTTGGGCATCTTCATCCCATACTGCTCAGATGCACGCATTAGCGCAT
		CTTGACCGATTTGCCATCCTTGCATCCTTTACCATCATCACATCCTCCAGCCCCATAACTTGTATACTAGCCAGGCCCCTGTCACAATCCCTGACATTAGTGCTCTTTCCTTTGCGCCTTTCAGCCGAGTTGGGCATCTTCACCCCATACTGCTCAGATGCACGCATTAGCGCAT
	YD42	CTTGACCGATTTGCCATCCTTGCATCCTTTACCATCATCACATCCTCCAGCCCCATAACTTGTATACTAGCCAGGCCCCTGTCACAATCCCTGACATTAGTGCTCTTTCCTTTGCGCCTTTCAGCCGAGTTGGGCATCTTCATCCCATACTGCTCAGATGCACGCATTAGCGCAT
		CTTGACCGATTTACCATCCTTGCATCCTTTACCATCATCACATCCTCCAGCCCCATAACTTGTATACTAGCCAGGCCCCTGTCACAATCCCTGCCATTAGTGCTCTTTCCTTTGCGCCTTTCAGCCGAGTTGGGCATCTTCATCCCATACTGCTCAGATGCACGCATTAGCGCAT
		CTTGACCGATTGGCCATCCTCGCATCCTTTACCATCATCACATCCTCCAGCCCCATAACTTGTATACTAGCCAGGCCCCTGTCAGAATCCCTGCCATTAGTGCTCTTTCCCTTGCGCCTTTCAGCCGAGTTGGGCATCTTCATCCCATACTGCTCAGATGCACGCATTAGCGCAT
		CTTGACCGATTAGCCATCCTTGCATCCTTTACCATCATCACATCCTCCAGCCCCATAACTTGTATACTAGCCAGGCCCCTGTCACAATCCCTGACATTAGTGCTCTTTCCTTTGCGCCTTTCAGCCGAGTTGGGCATCTTCATCCCATACTGCTCAGATGCACGCATTAGCGCAT
		CTTGACCGATTTGCCATCCTTGCATCCTTTACCATCATCACATCCTCCAGCCCCATAACTTGTATACTAGCCAGGCCCCTGTCACAATCCCTGACATTAGTGCTCTTTCCTTTGCGCCTTTCAGCCGAGTTGGGCATCTTCACCCCATACTGCTCAGATGCACGCATTAGCGCAT
	YD43	CTTGACCGATTTGCCATCCTTGCATCCTTTACCATCATCACATCCTCCAGCCCCATAACTTGTATACTAGCCAGGCCCCTGTCACAATCCCTGACATTAGTGCTCTTTCCTTTGCGCCTTTCAGCCGAGTTGGGCATCTTCATCCCATACTGCTCAGATGCACGCATTAGCGCAT
		CTTGACCGATTTACCATCCTTGCATCCTTTACCATCATCACATCCTCCAGCCCCATAACTTGTATACTAGCCAGGCCCCTGTCACAATCCCTGCCATTAGTGCTCTTTCCTTTGCGCCTTTCAGCCGAGTTGGGCATCTTCATCCCATACTGCTCAGATGCACGCATTAGCGCAT
		CTTGACCGATTGGCCATCCTCGCATCCTTTACCATCATCACATCCTCCAGCCCCATAACTTGTATACTAGCCAGGCCCCTGTCAGAATCCCTGCCATTAGTGCTCTTTCCCTTGCGCCTTTCAGCCGAGTTGGGCATCTTCATCCCATACTGCTCAGATGCACGCATTAGCGCAT
		CTTGACCGATTAGCCATCCTTGCATCCTTTACCATCATCACATCCTCCAGCCCCATAACTTGTATACTAGCCAGGCCCCTGTCACAATCCCTGACATTAGTGCTCTTTCCTTTGCGCCTTTCAGCCGAGTTGGGCATCTTCATCCCATACTGCTCAGATGCACGCATTAGCGCAT
		CTTGACCGATTTGCCATCCTTGCATCCTTTACCATCATCACATCCTCCAGCCCCATAACTTGTATACTAGCCAGGCCCCTGTCACAATCCCTGACATTAGTGCTCTTTCCTTTGCGCCTTTCAGCCGAGTTGGGCATCTTCACCCCATACTGCTCAGATGCACGCATTAGCGCAT
	YD44	CTTGACCGATTTGCCATCCTTGCATCCTTTACCATCATCACATCCTCCAGCCCCATAACTTGTATACTAGCCAGGCCCCTGTCACAATCCCTGACATTAGTGCTCTTTCCTTTGCGCCTTTCAGCCGAGTTGGGCATCTTCATCCCATACTGCTCAGATGCACGCATTAGCGCAT
		CTTGACCGATTTACCATCCTTGCATCCTTTACCATCATCACATCCTCCAGCCCCATAACTTGTATACTAGCCAGGCCCCTGTCACAATCCCTGCCATTAGTGCTCTTTCCTTTGCGCCTTTCAGCCGAGTTGGGCATCTTCATCCCATACTGCTCAGATGCACGCATTAGCGCAT
		CTTGACCGATTGGCCATCCTCGCATCCTTTACCATCATCACATCCTCCAGCCCCATAACTTGTATACTAGCCAGGCCCCTGTCAGAATCCCTGCCATTAGTGCTCTTTCCCTTGCGCCTTTCAGCCGAGTTGGGCATCTTCATCCCATACTGCTCAGATGCACGCATTAGCGCAT
		CTTGACCGATTAGCCATCCTTGCATCCTTTACCATCATCACATCCTCCAGCCCCATAACTTGTATACTAGCCAGGCCCCTGTCACAATCCCTGACATTAGTGCTCTTTCCTTTGCGCCTTTCAGCCGAGTTGGGCATCTTCATCCCATACTGCTCAGATGCACGCATTAGCGCAT
		CTTGACCGATTTGCCATCCTTGCATCCTTTACCATCATCACATCCTCCAGCCCCATAACTTGTATACTAGCCAGGCCCCTGTCACAATCCCTGACATTAGTGCTCTTTCCTTTGCGCCTTTCAGCCGAGTTGGGCATCTTCACCCCATACTGCTCAGATGCACGCATTAGCGCAT
	YD51 - 53 (Haplotypes)	CCGAGGTCGACATCTTGATCAACACAATACCGTGAACAACCTTAGCTCTGGTACCACTTGATATAGACTCGACTAGACGAAGAGTCGCTGGTTGGTCCAATCTTTCACGCTACTTGCAAAACAACCACAAACGGCAGCAGCGACGGTCACAGAAAATAGATAGCAGACGTAGAAGAAGAACAGGCC
		CAGAGGTCGACATCTTGATCAACACAATACCGTGAACAACCTTAGCTCTGATACCACTTGATATAGACTCGACTAGACGAAGAGTCGCTGGTTGGTCCAATCTTTCACGGTACTTGCAAAACAACCACAAACGGCGGCAGCGACGGTCACAGAAAATAGATAGCAGACGTAGAAGAAGAACAGGCC
		CCGAGGTCGACATCTTGATCAACACAATACCGTGAACAACCTTAGCTCTGATACCACTTGATATAGACTCGACTAGACGAAGAGTCGCTGGTTGGTCCAATCTTTCACGGTACTTGCAAAACAACCACAAACGGCGGCAGCGACGGTCACAGAAAATAGATAGCAGACGTAGAAGAAGAACAGGCC
		CCGAGGTCGACATCTTGATCAACACAATACCGTGAACAACCTTAGCTCTGGTACCACTTGATATAGACTCGACTAGACGAAGAGTCGCTGGTTGGTCCAATCTTTCACGCTACTTGCAAAACAACCACAAACGGCAGAAGCGACGGTCACAGAAAATAGATAGCAGACGTAGAAGAAGAACAGGCC
		CCGAGGTCGACATCTTGATCAACACAATACCGTGAACAACCTTAGCTCTGATACCACTTGATATAGACTCGACTAGACGAAGAGTCGCTGGTTGGTCCAATCTTTCACGGTACTTGCAAAACAACTACAAACGGCGGCAGCGACGGTCACAGAAAATAGATAGCAGACGTAGAAGAAGAACAGGCC
		CCGAGGTCGACATCTTGATCAACACACTACCGTGAACAACCTTAGCTCTGATACCACTTGATATAGACTCGACTAGACGAAGAGTCGCTGGTTGGTCCAATCTTTCACGGTACTTGCAAAACAACCACAAACGGCGGCAGCGACGGTCACAGAAAATAGATAGCAGACGTAGAAGAAGAACAGGCC
		CCGAGGTCGACATCTTGATCAACACAATACCGTGAACAACCTTAGCTCTGATACCACTTGATATAGACTCGACTAGACGAAGAGTCGCTGGTTGGTCCAATCTTTCACGGTACTTGCAAAACAACCACAACCGGCGGCAGCGACGGTCACAGAAAATAGATAGCAGACGTAGAAGAAGAACAGGCC
		CCGAGGTCGACATCTTGATCAACACAATACCGTGAACAACCTTAGCTCTGATACCACTTGATATAGACTCGACTAGACGAAGAGTCGCTGGTTGGTCCAATCTTTCACGGTACTTGCAAAACAACCACACACGGCGGCAGCGACGGTCACAGAAAATAGATAGCAGACGTAGAAGAAGAACAGGCC
		CCGAGGTCGACATCTTGATCAACACAATACCGTGAACAACCTTAGCTCTGGTACCACTTGATATAGACTCGACTAGACGAAGAGTCGCTGGTTGGTCCAATCTTTCACGCTACTTGCAAAACAACCACACACGGCAGCAGCGACGGTCACAGAAAATAGATAGCAGACGTAGAAGAAGAACAGGCC
	YD52	CCGAGGTCGACATCTTGATCAACACAATACCGTGAACAACCTTAGCTCTGGTACCACTTGATATAGACTCGACTAGACGAAGAGTCGCTGGTTGGTCCAATCTTTCACGCTACTTGCAAAACAACCACAAACGGCAGCAGCGACGGTCACAGAAAATAGATAGCAGACGTAGAAGAAGAACAGGCC
		CAGAGGTCGACATCTTGATCAACACAATACCGTGAACAACCTTAGCTCTGATACCACTTGATATAGACTCGACTAGACGAAGAGTCGCTGGTTGGTCCAATCTTTCACGGTACTTGCAAAACAACCACAAACGGCGGCAGCGACGGTCACAGAAAATAGATAGCAGACGTAGAAGAAGAACAGGCC
		CCGAGGTCGACATCTTGATCAACACAATACCGTGAACAACCTTAGCTCTGATACCACTTGATATAGACTCGACTAGACGAAGAGTCGCTGGTTGGTCCAATCTTTCACGGTACTTGCAAAACAACCACAAACGGCGGCAGCGACGGTCACAGAAAATAGATAGCAGACGTAGAAGAAGAACAGGCC
		CCGAGGTCGACATCTTGATCAACACAATACCGTGAACAACCTTAGCTCTGGTACCACTTGATATAGACTCGACTAGACGAAGAGTCGCTGGTTGGTCCAATCTTTCACGCTACTTGCAAAACAACCACAAACGGCAGAAGCGACGGTCACAGAAAATAGATAGCAGACGTAGAAGAAGAACAGGCC
		CCGAGGTCGACATCTTGATCAACACAATACCGTGAACAACCTTAGCTCTGATACCACTTGATATAGACTCGACTAGACGAAGAGTCGCTGGTTGGTCCAATCTTTCACGGTACTTGCAAAACAACTACAAACGGCGGCAGCGACGGTCACAGAAAATAGATAGCAGACGTAGAAGAAGAACAGGCC
		CCGAGGTCGACATCTTGATCAACACACTACCGTGAACAACCTTAGCTCTGATACCACTTGATATAGACTCGACTAGACGAAGAGTCGCTGGTTGGTCCAATCTTTCACGGTACTTGCAAAACAACCACAAACGGCGGCAGCGACGGTCACAGAAAATAGATAGCAGACGTAGAAGAAGAACAGGCC
		CCGAGGTCGACATCTTGATCAACACAATACCGTGAACAACCTTAGCTCTGATACCACTTGATATAGACTCGACTAGACGAAGAGTCGCTGGTTGGTCCAATCTTTCACGGTACTTGCAAAACAACCACAACCGGCGGCAGCGACGGTCACAGAAAATAGATAGCAGACGTAGAAGAAGAACAGGCC
		CCGAGGTCGACATCTTGATCAACACAATACCGTGAACAACCTTAGCTCTGATACCACTTGATATAGACTCGACTAGACGAAGAGTCGCTGGTTGGTCCAATCTTTCACGGTACTTGCAAAACAACCACACACGGCGGCAGCGACGGTCACAGAAAATAGATAGCAGACGTAGAAGAAGAACAGGCC
		CCGAGGTCGACATCTTGATCAACACAATACCGTGAACAACCTTAGCTCTGGTACCACTTGATATAGACTCGACTAGACGAAGAGTCGCTGGTTGGTCCAATCTTTCACGCTACTTGCAAAACAACCACACACGGCAGCAGCGACGGTCACAGAAAATAGATAGCAGACGTAGAAGAAGAACAGGCC
	YD53	AGCAGCAACTTCGCCTTCCTTGTTGACCGAGGTCGACATCTTGATCAACACAATACCGTGAACAACCTTAGCTCTGGTACCACTTGATATAGACTCGACTAGACGAAGAGTCGCTGGTTGGTCCAATCTTTCACGCTACTTGCAAAACAACCACAAACGGCAGCAGCGACGGTCACAGAAAATAGATAGCAGA
		AGCAGCAACTTCGCCTTCCTTGTTGACCGAGGTCGACATCTTGATCAACACAATACCGTGAACAACCTTAGCTCTGATACCACTTGATATAGACTCGACTAGACGAAGAGTCGCTGGTTGGTCCAATCTTTCACGGTACTTGCAAAACAACCACAAACGGCGGCAGCGACGGTCACAGAAAATAGATAGCAGA
	YD6	GTGGTCTGTTTAAGGTCATTCATCCTGCCCACTTTACTTATACAAGTGTGACAACAAAACCATTATAACAAAAGGCAACAATATATATCATGTGGTAGCAGGAATAGGAACTTGGGTGTATTTTAGTTCAGAGACATAGAAGTGATAAGTGATCTAGTTTAGGGCACATA
		GTGGTCTGCTTAAGGTCATTCATCCTGCCCACTTTACTTATACAAGTGTGACAACAAAACCATTACAACAAAAGGCAACAATATATATCATGTGGTAGCAAGAATAGGAACTTGGGTGTATTTTAGTTCAGAGACATAGAAGTGATAAGTGATCTAGTTTAGGGCACATA
		GTGGTCTGCTTAAGGTCATTCATCCTGCCCACTTTACTTATACAAGTGTGACAACAAAACCATTATAACAGAAGGCAACAATATATATCATGTGGTAGCAGGAATAGGAACTTGGGTGTATTTTAGTTCAGAGACATAGAAGTGATAAGTGATCTAGTTTAGGGCACATA
		GTGGTCTGCTTAAGGTCATTCATCCTGCCCACTTTACTTATACAAGTGTGACAACAAAACCATTACAACAAAAGGCAACAATATATATCGTGTGGTAGCAGGAATAGGAACTTGGGTGTATTTTAGTTCAGAGACATAGAAGTGATAAGTGATCTAGTTTAGGGCACATA
	YD71 - 73 (Haplotypes)	TCCTTCTTAATGCTTGCTTGATTAGATTGATACATCTCCTCTCTTTATATAGAGAGGTTTACTTGACTCCCAAGCAAGGCTTACTTGACCCCTAAGCAAGCGAGCCTTATCCCTAATTAACCCTAAGACTAACGGACCCATTACTCTAACAGTTTCAGCTCTC
		TCCTTCTTAATGCTTGCTTGATTAGATTGATACATCTCCTCTCTTTATATAAAGAGGTTTACTTGACTCCCAAGCAAGACTTACTTGATCCCTAAGCAAGCGAGCCTTATCCCTAATTAACCCTAAGACTAACGGGCCCATTGCTCTAACAGTTTCAGCTCTC
		TCCTTCTTAATGCTTGCTTGATTAGATTGATACATCTCCTCTCTTTATATAGAGAGGTTTACTTGACTCCCAAGCAAGGCTTACTTGACCCCTAAGCAAGCGAGCCTTATCCCTAATTAATCCTAAGACTAACGGACCCATTACTCTAACAGTTTCAGCTCTC
		TCCTTCTTAATGCTTGCTTGATTAGATTGATACATCTCCTCTCTTTATATAAAGAGGTTTACTTGACTCCCAAGCAAGACTTACTTGATCCCTAAGCAAGCGAGCCTTATCCCTAATTAACCCTAAGACTAACGGGCCCAGTGCTCTAACAGTTTCAGCTCTC
	YD72	TCCTTCTTAATGCTTGCTTGATTAGATTGATACATCTCCTCTCTTTATATAGAGAGGTTTACTTGACTCCCAAGCAAGGCTTACTTGACCCCTAAGCAAGCGAGCCTTATCCCTAATTAACCCTAAGACTAACGGACCCATTACTCTAACAGTTTCAGCTCTC
		TCCTTCTTAATGCTTGCTTGATTAGATTGATACATCTCCTCTCTTTATATAAAGAGGTTTACTTGACTCCCAAGCAAGACTTACTTGATCCCTAAGCAAGCGAGCCTTATCCCTAATTAACCCTAAGACTAACGGGCCCATTGCTCTAACAGTTTCAGCTCTC
		TCCTTCTTAATGCTTGCTTGATTAGATTGATACATCTCCTCTCTTTATATAGAGAGGTTTACTTGACTCCCAAGCAAGGCTTACTTGACCCCTAAGCAAGCGAGCCTTATCCCTAATTAATCCTAAGACTAACGGACCCATTACTCTAACAGTTTCAGCTCTC
		TCCTTCTTAATGCTTGCTTGATTAGATTGATACATCTCCTCTCTTTATATAAAGAGGTTTACTTGACTCCCAAGCAAGACTTACTTGATCCCTAAGCAAGCGAGCCTTATCCCTAATTAACCCTAAGACTAACGGGCCCAGTGCTCTAACAGTTTCAGCTCTC
	YD73	TCCTTCTTAATGCTTGCTTGATTAGATTGATACATCTCCTCTCTTTATATAGAGAGGTTTACTTGACTCCCAAGCAAGGCTTACTTGACCCCTAAGCAAGCGAGCCTTATCCCTAATTAACCCTAAGACTAACGGACCCATTACTCTAACAGTTTCAGCTCTC
		TCCTTCTTAATGCTTGCTTGATTAGATTGATACATCTCCTCTCTTTATATAAAGAGGTTTACTTGACTCCCAAGCAAGACTTACTTGATCCCTAAGCAAGCGAGCCTTATCCCTAATTAACCCTAAGACTAACGGGCCCATTGCTCTAACAGTTTCAGCTCTC
		TCCTTCTTAATGCTTGCTTGATTAGATTGATACATCTCCTCTCTTTATATAGAGAGGTTTACTTGACTCCCAAGCAAGGCTTACTTGACCCCTAAGCAAGCGAGCCTTATCCCTAATTAATCCTAAGACTAACGGACCCATTACTCTAACAGTTTCAGCTCTC
		TCCTTCTTAATGCTTGCTTGATTAGATTGATACATCTCCTCTCTTTATATAAAGAGGTTTACTTGACTCCCAAGCAAGACTTACTTGATCCCTAAGCAAGCGAGCCTTATCCCTAATTAACCCTAAGACTAACGGGCCCAGTGCTCTAACAGTTTCAGCTCTC
Plants m-2	PM1	CATTCACCCTATTCAAGCAGTACTGTAGTAAAACTACTCCTAATGCTACAGAAGTTAACAGCAAGTTAAATTATTGTGATGTTCAAAATTTACAGTAAATACTCCACTGAAGATTACTGAAACTTAACAGAAGTTAACTAAGCTTTTTCAGTCTCAGAATATACAAGTCAGAAAATAAGCTTGCAAGCAAGTTTATGTA
		CATTCACCCTATTCAAGCAGTACTGTAGTAAAACTACTCCTAATGCTACAGAAGTTAACAGCAAGTTAAATTACTGTGATGTTCAAAATTTACAGTAAATACTCCACTGAAGATTACTGAAACTTAACAGAAGTTAACTAAGCTTTTTCAGTCTCAGAATATACAAGTCAGAAAATAAGCTTGCAAGCAAGTTTATGTA
	PM21 - 22 (Haplotypes)	AAAAGTGTCATCCGTCTTGTGTTCCTTGAAATGAAATCATCAATTACATCTTCATAATTAATCTTCTCGAAGACATCATTTTCAAGTGCTATTGTCGCCAAACCATTGAGTGTTTATTATGTCATAGTTGAATGCAAATATGATTTCAATAACTTGAGTTTAGAGAAGCTCCTTTTCGT
		AAAAGTGTCATCCGTCTTGTGTTCCTTGAAATGAAATCATCAATTACATCTTCATAACTAATCTTCTCGAAGACATCATTTTCAAGTGCTATTGTCGCCAAACCATTGAGTCTTTATTATGTCATAGTTGAATGCAAATATGATTTCAATAACTTGAGTTTACAGAAGCTCCTTTACGT
		AAAAGTGTCATCCGTCTTGTGTTCCTTGAAATGAAATCATCAATTACATCTTCATAATTAATCTTCTCGAAGACATCATTTTCAAGTGCTATTGTCGCCAAACCATTGAGTCTTTATTATGTCATAGTTGAATGCAAATATGATTTCAATAACTTGAGTTTAGAGAAGCTCCTTTACGT
	PM22	AAAAGTGTCATCCGTCTTGTGTTCCTTGAAATGAAATCATCAATTACATCTTCATAATTAATCTTCTCGAAGACATCATTTTCAAGTGCTATTGTCGCCAAACCATTGAGTGTTTATTATGTCATAGTTGAATGCAAATATGATTTCAATAACTTGAGTTTAGAGAAGCTCCTTTTCGT
		AAAAGTGTCATCCGTCTTGTGTTCCTTGAAATGAAATCATCAATTACATCTTCATAACTAATCTTCTCGAAGACATCATTTTCAAGTGCTATTGTCGCCAAACCATTGAGTCTTTATTATGTCATAGTTGAATGCAAATATGATTTCAATAACTTGAGTTTACAGAAGCTCCTTTACGT
		AAAAGTGTCATCCGTCTTGTGTTCCTTGAAATGAAATCATCAATTACATCTTCATAATTAATCTTCTCGAAGACATCATTTTCAAGTGCTATTGTCGCCAAACCATTGAGTCTTTATTATGTCATAGTTGAATGCAAATATGATTTCAATAACTTGAGTTTAGAGAAGCTCCTTTACGT
	PM3	GTGCACCCGGTCTCGAGCTCCGGGGCGAAAGCCTAGGATAGACCCGAGTGGTTATTCCTGGCAATGGCGATGTTTTTCACATCGTTACCTTGTTGGAGGCATTGCTCGGATATGTTCGGACTGATTCTTCAGGGTGAAAACTTTGATACTGGCCTTTGTGGTTGGATCCGGTGACGGCGTC
		GTGCACCCGGTCTCGAGCCCCGGGGCGAAAGCCTAGGACAGACCCAAGTGGTTATTCCTGGCAATGGCGATGTTTTTCACATCGTTACCTTGTTGGAGGCATTGCTCGGATATGTTCGGACTGATTCTTCAGGGTGAAAACTTTGAGACTGGCCTTTGTGGTTGGTTCCGGTGACGGCGTT
		GTGCACCCAGTCTCGAGCTCCGGGGCGAAAGCCTAGGACAGACCCGAGTGGTTATTCCTGGCAATGGCGATGTTTTTCACATCGTTACCTTGTTGGAGGCATTGCTCGGATATGTTCGGACTGATTCTTCAGGGTGAAAACTTTGATACCGGCCTTTGTGGTTGGTTCCAGTGACGGCGTC
		GTGCACCCAGTCTCGAGCTCCGGGGCGAAAGCCTAGGACAGACCCGAGTGGTTATTCCTGGCAATGGCGATGTTTTTCACATCGTTACCTTGTTGGAGGCATTGCTCGCATATGTTCGGACTGATTCTTCAGGGTGAAAACTTTGATACCGGCCTTTGTGGTTGGTTCCAGTGACGGCGTC
		GTGCACCCGGTCTCGAGCTCCGGGGCGAAAGCCTAGGACAGACCCGAGTGGTTATCCTGGCAATGGCGATGTTTTTCACATCGTTACCTTGTTGGAGGCATTGCTCGGATATGTTCGAACTGATTCTTCAGGGTGAAAACTTTGATACTGGTCTTTGTGGTTGGATCCGGTGACGGCGTC
		GTGCACCCAGTCTCGAGCTCCGGGGCGAAAGCCTAGGACAGACCCGAGTGGTTATTCCTGGCAATGGCGATGATTTTCACATCGTTACCTTGTTGGAGGCATTGCTCGGATATGTTCGAACTGATTCTTCAGGGTGAAAACTTTGATACCGGCCTTTGTGGTTGGTTCCAGTGACGGCGTC
		GTGCACCCAGTCTCGAGCTCCGGGGCGAAAGCCTAGGACAGACCCGAGTGGTTATTCCTGGCAATGGCGATGTTTTTCACATCGTTACCTTGTTGGAGGCATTGCTCGGATATGTTCGAACTGATTCTTCAGGGTGAAAACTTTGATACCGGCCTTTGTGGTTGGTTCCAGTGACGGCGTC
		GTGCACCCAGTCTCGAGCTCCGGGGCGAAAGCCTAGGACAGACTCAAGTGGTTATTCCTGGCAATGGCGATGTTTTTCACATCGTTACCTTGTCGGAGGCATTGCTCAGATATGTTCGGACTGATTCTTCAGGGTGAAAACTTTGAGACTGGCCTTTTTGGTTGGTTCGGGTGACGGCGTC
		GTGCACCCGGTCTGGAGCTCCGGTGCGAAAGCCTAGGATAGACCCGAGTGGTTATTCCTAGCAATGGTGATTTTTTTTTACGTCGTTACCATGTTGGAGGCATTGCTCGGATATGTTCGGACTGATTCTTCAGTGTGAAAACTTTGATACTGACCTTTGTGGTTGGATCCGGTGACGGCGTC
	PM51 - 53 (Haplotypes)	CCTTGATGGGCTCAGTCCTCGTAGCGCAGATGGACGAGACGAAGGAGATGTAGTCGAAGTCGAGTCCGGCGAGGATGTAGGAGACCATGTCGTCATCGTCGAGCGGCTTCCCTGCTGAAGCCATCTCGTCGCCTAGCGCTTTCATGCGCCCGATGTACTCGGCGATGGTCGCGATGCC
		ACCTTGATGGGCTCAGTCCTCGCAGCGCAGATGGACGAGACGAAGGAGATGTAGTCGAAGTCGAGTCCGGCGAGGATGTAGGAGACCATGTCGTCATCGTCGAGCGGCTTCCCTGCTGAAGCCATCTCGTCGCCTAGCGCTTTCATGCGCCCGATGTACTCGGCGATGGTCGCGGTGCC
		ACCTTGATGGGCTCAGTCCTCGCAGCATAGATGGACGAGACGAAGGAGATGTAGTCGAAGTCGAGTCCGGCGAGGATGTAGGAGACCATGTCGTCATCGTCGAGCGGCTTCCCTGCTGAAGCCATCTCGTCGCCTAGCGCTTTCATGCGCCCGATGTACTCGGCGATGGTCGTGGTGCC
		ACCTTGATGGGCTCAGTCCTCGTAGCGCAGATGGACGAGACGAAGGAGATGTAGTCGAAGTCGAGTCCGGTGAGGATGTAGGAGACCATGTCGTCATCGTCGAGCGGCTTCCCTGCTGAAGCCATCTCGTCGCCTAGCGCTTTCATGCGCCCGATGTACTCGGCGATGGTCGCGATGCC
	PM52	ACCTTGATGGGCTCAGTCCTCGTAGCGCAGATGGACGAGACGAAGGAGATGTAGTCGAAGTCGAGTCCGGCGAGGATGTAGGAGACCATGTCGTCATCGTCGAGCGGCTTCCCTGCTGAAGCCATCTCGTCGCCTAGCGCTTTCATGCGCCCGATGTACTCGGCGATGGTCGCGATGCC
		ACCTTGATGGGCTCAGTCCTCGCAGCGCAGATGGACGAGACGAAGGAGATGTAGTCGAAGTCGAGTCCGGCGAGGATGTAGGAGACCATGTCGTCATCGTCGAGCGGCTTCCCTGCTGAAGCCATCTCGTCGCCTAGCGCTTTCATGCGCCCGATGTACTCGGCGATGGTCGCGGTGCC
		ACCTTGATGGGCTCAGTCCTCGCAGCATAGATGGACGAGACGAAGGAGATGTAGTCGAAGTCGAGTCCGGCGAGGATGTAGGAGACCATGTCGTCATCGTCGAGCGGCTTCCCTGCTGAAGCCATCTCGTCGCCTAGCGCTTTCATGCGCCCGATGTACTCGGCGATGGTCGTGGTGCC
		ACCTTGATGGGCTCAGTCCTCGTAGCGCAGATGGACGAGACGAAGGAGATGTAGTCGAAGTCGAGTCCGGTGAGGATGTAGGAGACCATGTCGTCATCGTCGAGCGGCTTCCCTGCTGAAGCCATCTCGTCGCCTAGCGCTTTCATGCGCCCGATGTACTCGGCGATGGTCGCGATGCC
	PM53	ACCTTGATGGGCTCAGTCCTCGTAGCGCAGATGGACGAGACGAAGGAGATGTAGTCGAAGTCGAGTCCGGCGAGGATGTAGGAGACCATGTCGTCATCGTCGAGCGGCTTCCCTGCTGAAGCCATCTCGTCGCCTAGCGCTTTCATGCGCCCGATGTACTCGGCGATGGTCGCGATGCC
		ACCTTGATGGGCTCAGTCCTCGCAGCGCAGATGGACGAGACGAAGGAGATGTAGTCGAAGTCGAGTCCGGCGAGGATGTAGGAGACCATGTCGTCATCGTCGAGCGGCTTCCCTGCTGAAGCCATCTCGTCGCCTAGCGCTTTCATGCGCCCGATGTACTCGGCGATGGTCGCGGTGCC
		ACCTTGATGGGCTCAGTCCTCGCAGCATAGATGGACGAGACGAAGGAGATGTAGTCGAAGTCGAGTCCGGCGAGGATGTAGGAGACCATGTCGTCATCGTCGAGCGGCTTCCCTGCTGAAGCCATCTCGTCGCCTAGCGCTTTCATGCGCCCGATGTACTCGGCGATGGTCGTGGTGCC
		ACCTTGATGGGCTCAGTCCTCGTAGCGCAGATGGACGAGACGAAGGAGATGTAGTCGAAGTCGAGTCCGGTGAGGATGTAGGAGACCATGTCGTCATCGTCGAGCGGCTTCCCTGCTGAAGCCATCTCGTCGCCTAGCGCTTTCATGCGCCCGATGTACTCGGCGATGGTCGCGATGCC
	PM7	AATGTCAGATCTCTTATCCACCCTTTCTCGAAAAAAAATGTGAGATCTCTTAGACCTGTGCAAAGTTTAGATCCTTTTCTCCCTGGAACTTGTACATTTCAGCCTACCTGCTCATTTGTTTTTATTTTTCAGAACTCTGCTGGTTCGGCATATAAAACTGTAGTTTCTTACCTATGCTTTGCTTCTCATGTACAAG
		AATGTCAGATCTCTTATCCACCCTTTCTCGAAAAAAAATGTGAGATCTCTTAGACCTGTGCAAAGTTTAGATCCTTTTCTCCCTGGAACTTGTACATTTCAGCCTACCTGCTCATTTGTATTTATTTTTCAGAACTCTGCTGGTTCGGCATATAAAACTGTAGTTTCTTACCTATGCTTTGCTTCTCATGTACAAG
	PM10-1 and 2 (Haplotypes)	CAGTAAATTCCGGTGTAAATTAAATCCTGTCACCTAGTAAAAATTCCACTGTAAATCCTAGAATATTACAGTGAAATTACACTGCAATTACAGTGTAAATTAAACCCAGTAAATCCTAGAAAATTATAGTGTAAATCAAAGAAAGTTACAGTGCAAAAACCGGTCTAAGCATG
		CAGTAAATTCCGGTGTAAATTAAATCCTGTCACCTAGTAAAAATTCCACTGTAAATCCTATAAAATTACAGTGAAATTACACTGCAATTACAGTGTAAATTAAACCCCGTAAATCCTAGAAAATTATAGTGTAAATCAAAGAAAGTTACAGTGCAAAAACCGGTGTAAACATG
		CAGTAAATTCCGGTGTAAATTAAATCCTGTCACCTAGTAAAAATTCCACTGTAAATCCTACAAAATTACAGTGAAATTACACTCCAATTACAGTGTAAATTAAACCCAGTAAATCCTAGAAAATTATAGTGTAAATCAAAGAAAGTTACAGTGCAAAAACCGGTGTAAGCATG
		CAGTAAATTCCGGTGTAAATTAAATCCTGTCACCTAGTAAAAATTCCACTGTAAATCCTAGAATATTACAGTGAAATTACACTGCAATTACAGTGTAAATTAAACCCAGTAAATCCTAGAAAATTATAGTGTAAATCAAAGAAAATTACAGTGCAAAAACCGGTCTAAGCATG
		CAGTAAATTCCGGTGTAAATTAAATCCTGTCACCTAGTAAAAATTCCACTGTAAATCCTAGAATATTACAGTGAAATTACACTGCAATTACAGTGTAAATTAAACCCAGTAAATCCTAGAAAATTATAGTGTAAATCAAAGAAAGTTACAGTGCAAAAACTGGTCTAAGCATG
	PM10-2	CAGTAAATTCCGGTGTAAATTAAATCCTGTCACCTAGTAAAAATTCCACTGTAAATCCTAGAATATTACAGTGAAATTACACTGCAATTACAGTGTAAATTAAACCCAGTAAATCCTAGAAAATTATAGTGTAAATCAAAGAAAGTTACAGTGCAAAAACCGGTCTAAGCATG
		CAGTAAATTCCGGTGTAAATTAAATCCTGTCACCTAGTAAAAATTCCACTGTAAATCCTATAAAATTACAGTGAAATTACACTGCAATTACAGTGTAAATTAAACCCCGTAAATCCTAGAAAATTATAGTGTAAATCAAAGAAAGTTACAGTGCAAAAACCGGTGTAAACATG
		CAGTAAATTCCGGTGTAAATTAAATCCTGTCACCTAGTAAAAATTCCACTGTAAATCCTACAAAATTACAGTGAAATTACACTCCAATTACAGTGTAAATTAAACCCAGTAAATCCTAGAAAATTATAGTGTAAATCAAAGAAAGTTACAGTGCAAAAACCGGTGTAAGCATG
		CAGTAAATTCCGGTGTAAATTAAATCCTGTCACCTAGTAAAAATTCCACTGTAAATCCTAGAATATTACAGTGAAATTACACTGCAATTACAGTGTAAATTAAACCCAGTAAATCCTAGAAAATTATAGTGTAAATCAAAGAAAATTACAGTGCAAAAACCGGTCTAAGCATG
		CAGTAAATTCCGGTGTAAATTAAATCCTGTCACCTAGTAAAAATTCCACTGTAAATCCTAGAATATTACAGTGAAATTACACTGCAATTACAGTGTAAATTAAACCCAGTAAATCCTAGAAAATTATAGTGTAAATCAAAGAAAGTTACAGTGCAAAAACTGGTCTAAGCATG
Heads m-2	HM11 - 15 (Haplotypes)	TTGACCCTGCAGTTCGTTCATGTTGGTCCGACTCTTCACTTGTGTGTTTTAAACCGTTGGTTGGTTGGTGTAGTAGTGTTGTACCAGCTTCGATCTCTTCAGCGGACATGTCGAAGACGTTCTTCAACTGAAAGGACCCGAAAGCTGACACCATTGTTTCTGGCTTTGTTAGCCTCGTC
		TTGACCCTGCAGTTCGTTCATGTTGGTCCGACTCTTGACTTGTGTGTGTTTTAAACCGTTGGTTGGTCGGTGTAGTAGTGTTGTACCAGCTTCGATCTCTTCAGCGGACATGTCAAAGGCGTTCTTCAACTGAAAGGACCCGAAAGCTGACACCATTGTTTCTGGCCTTGTTAGCCTCGCC
		TTGACCCTGCAGTTCGTTCATGTTGGTCCGACTCTTGACTTGTGTGTTTTAAACCGTTGGTTGGTTGGTGTAGTAGTGTTGTACCAGCTTCGATCTCTTCAGCGGACATGTCGAAGACGTTCTTCAACTGAAAGGACCCGAAAGCTGACACCATTGTTTCTGGCTTTGTTAGCCTCGTC
		TTGACCCTGCAGTTCGTTCATGTTGGTCCGACTCTTGACTTGTGTGTGTTTTAAACCGTTGGTTGGTCGGTGTAGTAGTGTTGTACCAGCTTCGATCTCTTCAGCGGACATGTCAAAGGCGTTCTTCAACTGAAAGGACCCGAAAGCTGACACCATTGTTTCTGGCCTTGTTAGCCTCGTC
	HM12	TTGACCCTGCAGTTCGTTCATGTTGGTCCGACTCTTCACTTGTGTGTTTTAAACCGTTGGTTGGTTGGTGTAGTAGTGTTGTACCAGCTTCGATCTCTTCAGCGGACATGTCGAAGACGTTCTTCAACTGAAAGGACCCGAAAGCTGACACCATTGTTTCTGGCTTTGTTAGCCTCGTC
		TTGACCCTGCAGTTCGTTCATGTTGGTCCGACTCTTGACTTGTGTGTGTTTTAAACCGTTGGTTGGTCGGTGTAGTAGTGTTGTACCAGCTTCGATCTCTTCAGCGGACATGTCAAAGGCGTTCTTCAACTGAAAGGACCCGAAAGCTGACACCATTGTTTCTGGCCTTGTTAGCCTCGCC
		TTGACCCTGCAGTTCGTTCATGTTGGTCCGACTCTTGACTTGTGTGTTTTAAACCGTTGGTTGGTTGGTGTAGTAGTGTTGTACCAGCTTCGATCTCTTCAGCGGACATGTCGAAGACGTTCTTCAACTGAAAGGACCCGAAAGCTGACACCATTGTTTCTGGCTTTGTTAGCCTCGTC
		TTGACCCTGCAGTTCGTTCATGTTGGTCCGACTCTTGACTTGTGTGTGTTTTAAACCGTTGGTTGGTCGGTGTAGTAGTGTTGTACCAGCTTCGATCTCTTCAGCGGACATGTCAAAGGCGTTCTTCAACTGAAAGGACCCGAAAGCTGACACCATTGTTTCTGGCCTTGTTAGCCTCGTC
	HM13	TTGACCCTGCAGTTCGTTCATGTTGGTCCGACTCTTCACTTGTGTGTTTTAAACCGTTGGTTGGTTGGTGTAGTAGTGTTGTACCAGCTTCGATCTCTTCAGCGGACATGTCGAAGACGTTCTTCAACTGAAAGGACCCGAAAGCTGACACCATTGTTTCTGGCTTTGTTAGCCTCGTC
		TTGACCCTGCAGTTCGTTCATGTTGGTCCGACTCTTGACTTGTGTGTGTTTTAAACCGTTGGTTGGTCGGTGTAGTAGTGTTGTACCAGCTTCGATCTCTTCAGCGGACATGTCAAAGGCGTTCTTCAACTGAAAGGACCCGAAAGCTGACACCATTGTTTCTGGCCTTGTTAGCCTCGCC
		TTGACCCTGCAGTTCGTTCATGTTGGTCCGACTCTTGACTTGTGTGTTTTAAACCGTTGGTTGGTTGGTGTAGTAGTGTTGTACCAGCTTCGATCTCTTCAGCGGACATGTCGAAGACGTTCTTCAACTGAAAGGACCCGAAAGCTGACACCATTGTTTCTGGCTTTGTTAGCCTCGTC
		TTGACCCTGCAGTTCGTTCATGTTGGTCCGACTCTTGACTTGTGTGTGTTTTAAACCGTTGGTTGGTCGGTGTAGTAGTGTTGTACCAGCTTCGATCTCTTCAGCGGACATGTCAAAGGCGTTCTTCAACTGAAAGGACCCGAAAGCTGACACCATTGTTTCTGGCCTTGTTAGCCTCGTC
	HM14	TTGACCCTGCAGTTCGTTCATGTTGGTCCGACTCTTCACTTGTGTGTTTTAAACCGTTGGTTGGTTGGTGTAGTAGTGTTGTACCAGCTTCGATCTCTTCAGCGGACATGTCGAAGACGTTCTTCAACTGAAAGGACCCGAAAGCTGACACCATTGTTTCTGGCTTTGTTAGCCTCGTC
		TTGACCCTGCAGTTCGTTCATGTTGGTCCGACTCTTGACTTGTGTGTGTTTTAAACCGTTGGTTGGTCGGTGTAGTAGTGTTGTACCAGCTTCGATCTCTTCAGCGGACATGTCAAAGGCGTTCTTCAACTGAAAGGACCCGAAAGCTGACACCATTGTTTCTGGCCTTGTTAGCCTCGCC
		TTGACCCTGCAGTTCGTTCATGTTGGTCCGACTCTTGACTTGTGTGTTTTAAACCGTTGGTTGGTTGGTGTAGTAGTGTTGTACCAGCTTCGATCTCTTCAGCGGACATGTCGAAGACGTTCTTCAACTGAAAGGACCCGAAAGCTGACACCATTGTTTCTGGCTTTGTTAGCCTCGTC
		TTGACCCTGCAGTTCGTTCATGTTGGTCCGACTCTTGACTTGTGTGTGTTTTAAACCGTTGGTTGGTCGGTGTAGTAGTGTTGTACCAGCTTCGATCTCTTCAGCGGACATGTCAAAGGCGTTCTTCAACTGAAAGGACCCGAAAGCTGACACCATTGTTTCTGGCCTTGTTAGCCTCGTC
	HM15	TTGACCCTGCAGTTCGTTCATGTTGGTCCGACTCTTCACTTGTGTGTTTTAAACCGTTGGTTGGTTGGTGTAGTAGTGTTGTACCAGCTTCGATCTCTTCAGCGGACATGTCGAAGACGTTCTTCAACTGAAAGGACCCGAAAGCTGACACCATTGTTTCTGGCTTTGTTAGCCTCGTC
		TTGACCCTGCAGTTCGTTCATGTTGGTCCGACTCTTGACTTGTGTGTGTTTTAAACCGTTGGTTGGTCGGTGTAGTAGTGTTGTACCAGCTTCGATCTCTTCAGCGGACATGTCAAAGGCGTTCTTCAACTGAAAGGACCCGAAAGCTGACACCATTGTTTCTGGCCTTGTTAGCCTCGCC
		TTGACCCTGCAGTTCGTTCATGTTGGTCCGACTCTTGACTTGTGTGTTTTAAACCGTTGGTTGGTTGGTGTAGTAGTGTTGTACCAGCTTCGATCTCTTCAGCGGACATGTCGAAGACGTTCTTCAACTGAAAGGACCCGAAAGCTGACACCATTGTTTCTGGCTTTGTTAGCCTCGTC
		TTGACCCTGCAGTTCGTTCATGTTGGTCCGACTCTTGACTTGTGTGTGTTTTAAACCGTTGGTTGGTCGGTGTAGTAGTGTTGTACCAGCTTCGATCTCTTCAGCGGACATGTCAAAGGCGTTCTTCAACTGAAAGGACCCGAAAGCTGACACCATTGTTTCTGGCCTTGTTAGCCTCGTC
1000 grain-weight	TGW1	TCTTTACTTCTGATGCAGCATGAGCAATATCCCGCTTCTGACGGTCCACCTTATACTGATCAAAAGTGTACGTGTCAACTGGTACTTATTGTCCTTCATGAACAAAAGAAAATTCTCCAACTGAATGATATGTTAACTGTTTTTTATCTGTCCATGGTTTTCCTAACAGTATCGAACATGTATGCAT
		TCTTTACTTCTGATGCAGCATGAGCAATATCCCGCTTCTGACGGTCCACCTTATATTGATCAAAAGTGTACGTGTCAACTGGTACTTATTGTCCTTCATGAACAAAAGAAAATTCTCCAACTGAATGATATGTTAACTGTTTTTTATCTGTCCATGGTTTTCCTAACAGTATCGAACATGTATGCAT
		TCTTTACTTCTGATGCAGCATGAGCAATATCCCGCTTCTGACGGTCCACCTTATACTGATCAAAAGTGTACGTGTCAACTGGTACGTATTGTCCTTCATGAACAAAAGAAAATTCTCCAACTGAATGATATGTTAACTGTTTTTTATCTGTCCATGGTTTTCCTAACAGTATCGAACATGTATGCAT
		TCTTTACTTCTGATGCAGCATGAGCAATATCCCGCTTCTGACGGTCCACCTTATACTGATCAAAAGTGTACGTGTCAACTGGTACTTATTGTCCTTCATGAACAAAAGAAAATTCCCCAACTGAATGATATGTTAACTGTTTTTTATCTGTCCATGGTTTTCCTAACAGTATCGAACATGTATGCAT
		TCTTTACTTCTGATGCAGCATGAGCAATATCCCGCTTCTGACGGTCCACCTTATATTGATCAAAAGTGTACGTGTCAACTGGTACTTA--------------------------CTCCAACTGAATGATATGTTAACTGTTTTTTATCTGTCCATGGTTTTCCTAACAGTATCGAACATGTATGCAT
Harvest index	HI1	GTTCCTGACAAGATAACGTTTCGTTTTTTTGC-AAAAAAAACCCTGCAACCACCGGCCACCTCCGCCACTTATCCATTGCCTGCGTCCACCGAGCCGCTGCTGCGGAGCTCCCCTGTGCTCGTCGGCCAGAAGCCGTGGTGAGGCGCTCGCCATCCGGCAGCCATGGTGCCGCTG
		GTTCCTGACAAGATAACGTTTCGTTTTTTTGC-AAAAAAAACCCTGCAACCACCGGCCACCTCCGCCACTTATCCATTGCCTGCGTCCACCGAGCCGCTGCTGCGGAGCTCCCCTGTGCTCGTCGGCCAGAAGCCGTGGTGAGGCGCTCGCCATCCGGCAGCCATGGCGCCGCTG
		GTTCCTGACAAGATAACGTTTCGTTTTTTTGC-AAAAAAAACCCTGCAACCACTGGCCACCTCCGCCACTTATCCATTGCCTGCGTCCACCGAGCCGCTGCTGCGGAGCTCCCCTGTGCTCGTCGGCCAGAAGCCGTGGTGAGGCGCTCGCCATCCGGCAGCCATGGCGCCGCTG
		GTTCCTGACAAGATAACGTTTCGTTTTTTTCC-AAAAAAAACCCTGCAACCACCGGCCACCTCCGCCACTTATCCATTGCCTGCGTCCACCGAGCCGCTGCTGCGGAGCTCCCCTGTGCTCGTCGGCCAGAAGCCGTGGTGAGGCGCTCGCCATCCGGCAGCCATGGCGCCGCTG
		GTTCCTGACAAGATAACGTTTCGTTTTTTTGC-AAAAAAAACCCTGCAACCACCGGCCACCTCCGCCACTTATCCATTGCCTGCGTCCACCGAGCCGCTGCTGCGGAGCTCCCCTGTGCTCGTCGGCCAGAAGCCGTGATGAGGCGCTCGCCATCCGGCAGCCATGGTGCCGCTG
		GTTCCTGACAAGATAACGTTTCGTTTTTTTGC-AAAACAAACCCTGCAACCACCGGCCACCTCCGCCACTTATCCATTGCCTGCGTCCACCGAGCCGCTGCTGCGGAGCTCCCCTGTGCTCGTCGGCCAGAAGCCGTGGTGAGGCGCTCGCCATCCGGCAGCCATGGCGCCGCTG
		GTTCCTGACAAGATAACGTTTCGTTTTTTTGC-TAAAAAAACCCTGCAACCACCGGCCACCTCCGCCACTTATCCATTGCCTGCGTCCACCGAGCCGCTGCTGCGGAGCTCCCCTGTGCTCGTCGGCCAGAAGCCGTGGTGAGGCGCTCGCCATCCGGCAGCCATGGCGCCGCTG
		GTTCCTGACAAGATAACGTTTCGTTTTTTTGC-AAATAAAACCCTGCAACCACCGGCCACCTCCGCCACTTATCCATTGCCTGCGTCCACCGAGCCGCTGCTGCGGAGCTCCCCTGTGCTCGTCGGCCAGAAGCCGTGGTGAGGCGCTCGCCATCCGGCAGCCATGGCGCCGCTG
		GTTCCTGACAAGATAACGTTTCGTTTTTTTGC-AAAAATAACCCTGCAACCACCGGCCACCTCCGCCACTTATCCATTGCCTGCGTCCACCGAGCCGCTGCTGCGGAGCTCCCCTGTGCTCGTCGGCCAGAAGCCGTGGTGAGGCGCTCGCCATCCGGCAGCCATGGCGCCGCTG
		GTTCCTGACAAGATAACGTTTCGTTTTTTTGCAAAAAAAAACCCTGCAACCACCGGCCACCTCCGCCACTTATCCATTGCCTGCGTCCACCGAGCCGCTGCTGCGGAGCTCCCCTGTGCTCGTCGGCCAGAAGCCGTGGTGAGGCGCTCGCCATCCGGCAGCCATGGCGCCGCTG
		GTTCCTGACAAGATAACGTTTCGTTTTTTTTC-AAAAAAAACCCTGCAACCACCGGCCACCTCCGCCACTTATCCATTGCCTGCGTCCACCGAGCCGCTGCTGCGGAGCTCCCCTGTGCTCGTCGGCCAGAAGCCGTGGTGAGGCGCTCGCCATCCGGCAGCCATGGCGCCGCTG
		GTTCCTGACAAGATAACGTTTCGTTTTTTTGC-AAAAAAATCCCTGCAACCACCGGCCACCTCCGCCACTTATCCATTGCCTGCGTCCACCGAGCCGCTGCTGCGGAGCTCCCCTGTGCTCGTCGGCCAGAAGCCGTGGTGAGGCGCTCGCCATCCGGCAGCCATGGCGCCGCTG
		GTTCCTGACAAGATAACGTTTCGTTTTTTTGC-ACAAAAAACCCTGCAACCACCGGCCACCTCCGCCACTTATCCATTGCCTGCGTCCACCGAGCCGCTGCTGCGGAGCTCCCCTGTGCTCGTCGGCCAGAAGCCGTGGTGAGGCGCTCGCCATCCGGCAGCCATGGCGCCGCTG
		GTTCCTGACAAGATAACGTTTCGTTTTTTTGC--AAAAAAACCCTGCAACCACCGGCCACCTCCGCCACTTATCCATTGCCTGCGTCCACCGAGCCGCTGCTGCGGAGCTCCCCTGTGCTCGTCGGCCAGAAGCCGTGGTGAGGCGCTCGCCATCCGGCAGCCATGGCGCCGCTG
		GTTCCTGACAAGATAATGTTTCGTTTTTTTGC-AAAAAAAACCCTGCAACCACCGGCCACCTCCGCCACTTATCCATTGCCTGCGTCCACCGAGCCGCTGCTGCGGAGCTCCCCTGTGCTCGTCGGCCAGAAGCCGTGGTGAGGCGCTCGCCATCCGGCAGCCATGGCGCCGCTG
		GTTCCTGACAAGATAACGTTTCGTTTTTTTGC-AAAAAAAAACCTGCAACCACCGGCCACCTCCGCCACTTATCCATTGCCTGCGTCCACCGAGCCGCTGCTGCGGAGCTCCCCTGTGCTCGTCGGCCAGAAGCCGTGGTGAGGCGCTCGCCATCCGGCAGCCATGGTGCCGCTG
	HI2	TCTTTACTTCTGATGCAGCATGAGCAATATCCCGCTTCTGACGGTCCACCTTATACTGATCAAAAGTGTACGTGTCAACTGGTACTTATTGTCCTTCATGAACAAAAGAAAATTCTCCAACTGAATGATATGTTAACTGTTTTTTATCTGTCCATGGTTTTCCTAACAGTATCGAACATGTATGCAT
		TCTTTACTTCTGATGCAGCATGAGCAATATCCCGCTTCTGACGGTCCACCTTATATTGATCAAAAGTGTACGTGTCAACTGGTACTTATTGTCCTTCATGAACAAAAGAAAATTCTCCAACTGAATGATATGTTAACTGTTTTTTATCTGTCCATGGTTTTCCTAACAGTATCGAACATGTATGCAT
		TCTTTACTTCTGATGCAGCATGAGCAATATCCCGCTTCTGACGGTCCACCTTATACTGATCAAAAGTGTACGTGTCAACTGGTACGTATTGTCCTTCATGAACAAAAGAAAATTCTCCAACTGAATGATATGTTAACTGTTTTTTATCTGTCCATGGTTTTCCTAACAGTATCGAACATGTATGCAT
		TCTTTACTTCTGATGCAGCATGAGCAATATCCCGCTTCTGACGGTCCACCTTATACTGATCAAAAGTGTACGTGTCAACTGGTACTTATTGTCCTTCATGAACAAAAGAAAATTCCCCAACTGAATGATATGTTAACTGTTTTTTATCTGTCCATGGTTTTCCTAACAGTATCGAACATGTATGCAT
		TCTTTACTTCTGATGCAGCATGAGCAATATCCCGCTTCTGACGGTCCACCTTATATTGATCAAAAGTGTACGTGTCAACTGGTACTTA--------------------------CTCCAACTGAATGATATGTTAACTGTTTTTTATCTGTCCATGGTTTTCCTAACAGTATCGAACATGTATGCAT
	HI3-1 and 2 (Haplotypes)	GTGGTCTGTTTAAGGTCATTCATCCTGCCCACTTTACTTATACAAGTGTGACAACAAAACCATTATAACAAAAGGCAACAATATATATCATGTGGTAGCAGGAATAGGAACTTGGGTGTATTTTAGTTCAGAGACATAGAAGTGATAAGTGATCTAGTTTAGGGCACATA
		GTGGTCTGCTTAAGGTCATTCATCCTGCCCACTTTACTTATACAAGTGTGACAACAAAACCATTACAACAAAAGGCAACAATATATATCATGTGGTAGCAAGAATAGGAACTTGGGTGTATTTTAGTTCAGAGACATAGAAGTGATAAGTGATCTAGTTTAGGGCACATA
		GTGGTCTGCTTAAGGTCATTCATCCTGCCCACTTTACTTATACAAGTGTGACAACAAAACCATTATAACAGAAGGCAACAATATATATCATGTGGTAGCAGGAATAGGAACTTGGGTGTATTTTAGTTCAGAGACATAGAAGTGATAAGTGATCTAGTTTAGGGCACATA
		GTGGTCTGCTTAAGGTCATTCATCCTGCCCACTTTACTTATACAAGTGTGACAACAAAACCATTACAACAAAAGGCAACAATATATATCGTGTGGTAGCAGGAATAGGAACTTGGGTGTATTTTAGTTCAGAGACATAGAAGTGATAAGTGATCTAGTTTAGGGCACATA
	HI3-2	GTGGTCTGTTTAAGGTCATTCATCCTGCCCACTTTACTTATACAAGTGTGACAACAAAACCATTATAACAAAAGGCAACAATATATATCATGTGGTAGCA[G/A]GAATAGGAACTTGGGTGTATTTTAGTTCAGAGACATAGAAGTGATAAGTGATCTAGTTTAGGGCACATA
		GTGGTCTGCTTAAGGTCATTCATCCTGCCCACTTTACTTATACAAGTGTGACAACAAAACCATTACAACAAAAGGCAACAATATATATCATGTGGTAGCAAGAATAGGAACTTGGGTGTATTTTAGTTCAGAGACATAGAAGTGATAAGTGATCTAGTTTAGGGCACATA
		GTGGTCTGCTTAAGGTCATTCATCCTGCCCACTTTACTTATACAAGTGTGACAACAAAACCATTATAACAGAAGGCAACAATATATATCATGTGGTAGCAGGAATAGGAACTTGGGTGTATTTTAGTTCAGAGACATAGAAGTGATAAGTGATCTAGTTTAGGGCACATA
		GTGGTCTGCTTAAGGTCATTCATCCTGCCCACTTTACTTATACAAGTGTGACAACAAAACCATTACAACAAAAGGCAACAATATATATCGTGTGGTAGCAGGAATAGGAACTTGGGTGTATTTTAGTTCAGAGACATAGAAGTGATAAGTGATCTAGTTTAGGGCACATA
	HI4	AAATTTTGAAGAAATATTAGATAGAACATCTAGTGACATTGACATGTCACATGCATTAAATTTGTAGGAATCATTAGGTGGGGCATCTATTGACATCGACTTGTCACATTCATTAAATTCAGTGAATATTTATGACAGTGACGCATATCAAAGTTGTGATAAGCATTAGATAA
		AAATTTTGAAGAAATATTAGATAGAACATCTAGTGACATTGACATGTCACATGCATTAAATTTGTAGGAATCATTAGGTGGGGCATCTATTGACATCGACTTGTCACATCCATTAAATCCAGTGAATATTTATGACAGTGACGCATATCAAAGTTGTGATAAGCATTAGATAA
		AAATTTTGAAGAAATATTAGATAGAACATCTAGTGACATTGACATGTCACATGCATTAAATTTGTAGGAATCATTAGGTGGGGCATCTATTGACATCGACTTGTCACATTCATTAAATTCAGTGAATATTTATGACAGTGACGAATATCAAAGTTGTGATAAGCATTAGATAA
		AAATTTTGAAGAAATATTAGATAGAACATCTAGTGACATTGACATGTCACATGCATTAAATTTGTAGGAATCATTAGGTGGGGCATCTATTGACATCGACTTGTCACATCCATTAAATCCAGTGAATATTTATGACAGTGACGCATAACAAAGTTGTGATAAGCATTAGATAA
		AAATTTTGAAGAAATATTAGATAGAACATCTAGTGACATTGACATGTCACATGCATTAAATTTGTAGGAATCATTAGGTGGGGCATCTATTGACATCGACTTGTCACATTCATTAAATTCAGTGAATATTTATGACAGTGACGCATAACAAAGTTGTGATAAGCATTAGATAA
		AAATTTTGAAGAAATATTAGATAGAACATCTAGTGACATTGACATGTCACATGCATTAAATTTGTAGGAATCATTAGGTGGGGCATCTATTGACATCGACTTGTCACATCCATTAAATCCAGTGAATATTTATGACAGTGACGCATATAAAAGTTGTGATAAGCATTAGATAA
		AAATTTTGAAGAAATATTAGATAGAACATCTAGTGACATTGACATGTCACATGCATTAAATTTGTAGGAATCATTAGGTGGGGCATCTATTGACATCGACTTGTCACATTCATTAAATTCAGTGAATATTTATGACAGTGACGCATATAAAAGTTGTGATAAGCATTAGATAA
		AAATTTTGAAGAAATATTAGATAGAACATCTAGTGACATTGACATGTCACATGCATTAAATTTGTAGGAATCATTAGGTGGGGCATCTATTGACATCGACTTGTCACATTCATTAAATTCAGTGAATATTTATGACAGGGACGCATATCAAAGTTGTGATAAGCATTAGATAA
		AAATTTTGAAGAAATATTAGATAGAACATCTAGTGACATTGACATGTCACATGCATTAAATTTGTAGGAATCATTAGGTGGGGCATCTATTGACATCGACTTGTCACATTCATTAAATTCAGTGAATATTTATGACAGTGACGCATATCAAAGTTGTGATAAGCATTAGATAT
		AAATTTTGAAGAAATATTAGATAGAACATCTAGTGACATTGACATGTCACATGAATTAAATTTGTAGGAATCATTAGGTGGGGCATCTATTGACATCGACTTGTCACATTCATTAAATTCAGTGAATATTTATGACAGTGACGCATATCAAAGTTGTGATAAGCATTAGATAA
		AAATTTTGAAGAAATATTAGATAGAACATCTAGTGACATTGACATGTCACATGCATTAAATTTGTAGGAATCATTAGGTGGGGCATCTATTGACATCGACTTGTCACATCCATTAAATCCAGTGAATATTTATGACAGTGACGCATATCAAAGTCGTGATAAGCATTAGATAA
	HI5-1 and 2 (Haplotypes)	GTGCAGCAAAAAGTGAGAAGCAACTGAGGTAATCGCCGATTGAAAAAAATACATGATGCACTGATGGATTATCATGTATATAATGCCTGTTATTGGAAAGACCGATGTTTTGCTCTGAACTTGTTTGTGTAAATTTTTGGCATTTTCCATTGCTCTTCAGTGCACTGAAGAATAGTGAAATC
		GTGCAGCAAAAAGCGAGAAGCAACTGAGGTAATCGCCGATTGAAAAAAATACATGATGCACTGATGGATTATCATGTATATAATGCCTGTTATTGGAAAGACTGATGTTTTGCTCTGAACTTGTTTGTGTTAATTTTTGGCATTTTCCATTGCTCTTCAGTGCACTGAAGAATAGTGAAATC
		GTGCAGCAAAAAGTGAGAAGCAACTGAGGTAATCGCCGATTGAAAAAAATACATGATGCACTGATGGATTATCATGTATATAATGCCTGTTATTGGAAAGACTGATGTTTTGCTCTGAACTTGTTTGTGTTAATTTTTGGCATTTTCCATTGCTCTTCAGTGCACTGAAGAATAGTGAAATC
	HI5-2	GTGCAGCAAAAAGTGAGAAGCAACTGAGGTAATCGCCGATTGAAAAAAATACATGATGCACTGATGGATTATCATGTATATAATGCCTGTTATTGGAAAGACCGATGTTTTGCTCTGAACTTGTTTGTGTAAATTTTTGGCATTTTCCATTGCTCTTCAGTGCACTGAAGAATAGTGAAATC
		GTGCAGCAAAAAGCGAGAAGCAACTGAGGTAATCGCCGATTGAAAAAAATACATGATGCACTGATGGATTATCATGTATATAATGCCTGTTATTGGAAAGACTGATGTTTTGCTCTGAACTTGTTTGTGTTAATTTTTGGCATTTTCCATTGCTCTTCAGTGCACTGAAGAATAGTGAAATC
		GTGCAGCAAAAAGTGAGAAGCAACTGAGGTAATCGCCGATTGAAAAAAATACATGATGCACTGATGGATTATCATGTATATAATGCCTGTTATTGGAAAGACTGATGTTTTGCTCTGAACTTGTTTGTGTTAATTTTTGGCATTTTCCATTGCTCTTCAGTGCACTGAAGAATAGTGAAATC
	HI7-1 and 2 (Haplotypes)	CAAATCCTAGACTTGGCATTGATAGTGTATTTTTCTAAATTTATTTTAATCTTTCTCACAATGTTTGTTCAGTGGAAGGAGACGTTCCTCTTGACTAAGAGACGCCTGCGGTGACTTCGTCAATCTTAACATTTTGTGGCACCCCAGTACTTCGGAGGTGCTCACAAGATATGGTGTGTGCGAGCG
		CAAATCCTAGACTTGGCATTGATAGTGTATTTTTCTAAATTTATTTTAATCTTTCTCACAATGTTTGTTCAGTGGAAGGAGACGTTCCTCTTGACTAAGAGACGTCTGCGGTGACTTCGTCAATCTTAACATTTTGTGGCACCCCAGTACTTCGGAGGTGCTCACAAGATATGGTGTGTGCGAGCG
		CAAATCCTAGACTTGGCATTGATAGTGTATTTTTCTAAATTTATTTTAATCTTTCTCACAATGTTTGTTCAGTGGAAGGAGACGTTCCTCTTGACTAAGAGACGCCTGCGGTGACTTCGTCAATCTTAACATTTTGTGGCACCCCGGTACTTCGGAGGTGCTCACAAGATATGGTGTGTGCGAGCG
		CAAATCCTAGACTTGGCATTGATAGTGTATTTTTCTAAATTTATTTTAATCTTTCTCACAATGTTTGTTCAGTGGAAGGAGACGTTCCTCTTGACTAAGAGACGTCTGTGGTGACTTCGTCAATCTTAACATTTTGTGGCACCCCAGTACTTCGGAGGTGCTCACAAGATATGGTGTGTGCGAGCG
		CAAATCCTAGACTTGGCATTGATAGTGTATTTTTCTAAATTTATTTTAGTCTTTCTCACAATGTTTGTTCAGTGGAAGGAGACGTTCCTCTTGACTAAGAGACGCCTGCGGTGACTTCGTTAATCTTAACATTTTGTGGCACCCCAGTACTTCGGAGGTGCTCACAAGATATGGTGTGTGCGAGCG
		CAAATCCTAGACTTGGCATTGATAGTGTATTTTTCTAAATTTATTTTAATCTTTCTCACAATGTTTGTTCAGTGGAAGGAGACGTTCCTCTTGACTAAGAGACGTCTGCGGTGACTTCGTCAATCTTAACATTTTGTGGCCCCCCAGTACTTCGGAGGTGCTCACAAGATATGGTGTGTGCGAGCG
		CAAATCCTAGACTTGGCATTGATAGTGTATTTTTCTAAATTTATTTTAATCTTTCTCACAATGTTTGTTCAGTGGAAGGAGACGTTCCTCTTGACTAAGAGACGTCTGCGGTGACTTCGTCAATCTTAACATTTTGTGGCACCCCAGTACTTCGGGGGTGCTCACAAGATATGGTGTGTGCGAGCG
		CAAATCCTAGACTTGGCATTGATAGTGTATTTTTCTAAATTTATTTTAATCTTTCTCACAATGTTTGTTCAGTGGAAGGAGACGTTCCTCTTGACTAAGAGACGCCTGCGGTGACTTCGTCAATCTTAACATTTTGTGGCCCCCCAGTACTTCGGAGGTGCTCACAAGATATGGTGTGTGCGAGCG
		CAAATCCTAGACTTGGCATTGATAGTGTATTTTTCTAAATTTATTTTAATCTTTCTCACAATGTTTGTTCAGTGGAAGGAGACGTTCCTCTTGACTAAGAGACGTCTGCGGTGACTTCGTCAATCTTAACATTTTGTGGCACCCCAGTACTTCGGAGGTGCTCAAAAGATATGGTGTGTGCGAGCG
		CAAATCCTAGACTTGGCATTGATAGTGTATTTTTCTAAATTTATTTTAATCTTTCTCACAATGTTTGTTCAGTGGAAGGAGACGTTCCTCTTGACTAAGAGACGTCTGCGGTGACTTCGTCAATCTTAACATTTTGTGGCACCCCAGTACTTGGGAGGTGCTCACAAGATATGGTGTGTGCGAGCG
		CAAATCCTAGACTTGGCATTGATAGTGTATTTTTCTAAATTTATTTTAATCTTTCTCACAATGTTTGTTCAGTGGAAGGAGACGTTCCTCTTGACTAAGAGACGTCTGCGGTGACTTCGTCAATCTTAACATTTTGTGGCGCCCCAGTACTTCGGAGGTGCTCACAAGATATGGTGTGTGCGAGCG
	HI7-2	CAAATCCTAGACTTGGCATTGATAGTGTATTTTTCTAAATTTATTTTAATCTTTCTCACAATGTTTGTTCAGTGGAAGGAGACGTTCCTCTTGACTAAGAGACGCCTGCGGTGACTTCGTCAATCTTAACATTTTGTGGCACCCCAGTACTTCGGAGGTGCTCACAAGATATGGTGTGTGCGAGCG
		CAAATCCTAGACTTGGCATTGATAGTGTATTTTTCTAAATTTATTTTAATCTTTCTCACAATGTTTGTTCAGTGGAAGGAGACGTTCCTCTTGACTAAGAGACGTCTGCGGTGACTTCGTCAATCTTAACATTTTGTGGCACCCCAGTACTTCGGAGGTGCTCACAAGATATGGTGTGTGCGAGCG
		CAAATCCTAGACTTGGCATTGATAGTGTATTTTTCTAAATTTATTTTAATCTTTCTCACAATGTTTGTTCAGTGGAAGGAGACGTTCCTCTTGACTAAGAGACGCCTGCGGTGACTTCGTCAATCTTAACATTTTGTGGCACCCCGGTACTTCGGAGGTGCTCACAAGATATGGTGTGTGCGAGCG
		CAAATCCTAGACTTGGCATTGATAGTGTATTTTTCTAAATTTATTTTAATCTTTCTCACAATGTTTGTTCAGTGGAAGGAGACGTTCCTCTTGACTAAGAGACGTCTGTGGTGACTTCGTCAATCTTAACATTTTGTGGCACCCCAGTACTTCGGAGGTGCTCACAAGATATGGTGTGTGCGAGCG
		CAAATCCTAGACTTGGCATTGATAGTGTATTTTTCTAAATTTATTTTAGTCTTTCTCACAATGTTTGTTCAGTGGAAGGAGACGTTCCTCTTGACTAAGAGACGCCTGCGGTGACTTCGTTAATCTTAACATTTTGTGGCACCCCAGTACTTCGGAGGTGCTCACAAGATATGGTGTGTGCGAGCG
		CAAATCCTAGACTTGGCATTGATAGTGTATTTTTCTAAATTTATTTTAATCTTTCTCACAATGTTTGTTCAGTGGAAGGAGACGTTCCTCTTGACTAAGAGACGTCTGCGGTGACTTCGTCAATCTTAACATTTTGTGGCCCCCCAGTACTTCGGAGGTGCTCACAAGATATGGTGTGTGCGAGCG
		CAAATCCTAGACTTGGCATTGATAGTGTATTTTTCTAAATTTATTTTAATCTTTCTCACAATGTTTGTTCAGTGGAAGGAGACGTTCCTCTTGACTAAGAGACGTCTGCGGTGACTTCGTCAATCTTAACATTTTGTGGCACCCCAGTACTTCGGGGGTGCTCACAAGATATGGTGTGTGCGAGCG
		CAAATCCTAGACTTGGCATTGATAGTGTATTTTTCTAAATTTATTTTAATCTTTCTCACAATGTTTGTTCAGTGGAAGGAGACGTTCCTCTTGACTAAGAGACGCCTGCGGTGACTTCGTCAATCTTAACATTTTGTGGCCCCCCAGTACTTCGGAGGTGCTCACAAGATATGGTGTGTGCGAGCG
		CAAATCCTAGACTTGGCATTGATAGTGTATTTTTCTAAATTTATTTTAATCTTTCTCACAATGTTTGTTCAGTGGAAGGAGACGTTCCTCTTGACTAAGAGACGTCTGCGGTGACTTCGTCAATCTTAACATTTTGTGGCACCCCAGTACTTCGGAGGTGCTCAAAAGATATGGTGTGTGCGAGCG
		CAAATCCTAGACTTGGCATTGATAGTGTATTTTTCTAAATTTATTTTAATCTTTCTCACAATGTTTGTTCAGTGGAAGGAGACGTTCCTCTTGACTAAGAGACGTCTGCGGTGACTTCGTCAATCTTAACATTTTGTGGCACCCCAGTACTTGGGAGGTGCTCACAAGATATGGTGTGTGCGAGCG
		CAAATCCTAGACTTGGCATTGATAGTGTATTTTTCTAAATTTATTTTAATCTTTCTCACAATGTTTGTTCAGTGGAAGGAGACGTTCCTCTTGACTAAGAGACGTCTGCGGTGACTTCGTCAATCTTAACATTTTGTGGCGCCCCAGTACTTCGGAGGTGCTCACAAGATATGGTGTGTGCGAGCG

## Sheet: Table S2
Table S2. Mapping of favourable allele (SNPs and haplotypes) location with respect to reference sequence (IWGSC RefSeqv1.0 ) for marker design
Traits	QTS	Marker sequences
Yield	YD41 - 44 (Haplotypes)	C	T	T	G	A	C	C	G	A	T	T	T	G	C	C	A	T	C	C	T	T	G	C	A	T	C	C	T	T	T	A	C	C	A	T	C	A	T	C	A	C	A	T	C	C	T	C	C
		C	T	T	G	A	C	C	G	A	T	T	T	A	C	C	A	T	C	C	T	T	G	C	A	T	C	C	T	T	T	A	C	C	A	T	C	A	T	C	A	C	A	T	C	C	T	C	C
		C	T	T	G	A	C	C	G	A	T	T	G	G	C	C	A	T	C	C	T	C	G	C	A	T	C	C	T	T	T	A	C	C	A	T	C	A	T	C	A	C	A	T	C	C	T	C	C
		C	T	T	G	A	C	C	G	A	T	T	A	G	C	C	A	T	C	C	T	T	G	C	A	T	C	C	T	T	T	A	C	C	A	T	C	A	T	C	A	C	A	T	C	C	T	C	C
		C	T	T	G	A	C	C	G	A	T	T	T	G	C	C	A	T	C	C	T	T	G	C	A	T	C	C	T	T	T	A	C	C	A	T	C	A	T	C	A	C	A	T	C	C	T	C	C
	Reference-seq for marker design	C	T	T	G	A	C	C	G	A	T	T	T	[A/G]	C	C	A	T	C	C	T	T	G	C	A	T	C	C	T	T	T	A	C	C	A	T	C	A	T	C	A	C	A	T	C	C	T	C	C
														1B, 94828285
	YD42	C	T	T	G	A	C	C	G	A	T	T	T	G	C	C	A	T	C	C	T	T	G	C	A	T	C	C	T	T	T	A	C	C	A	T	C	A	T	C	A	C	A	T	C	C	T	C	C
		C	T	T	G	A	C	C	G	A	T	T	T	A	C	C	A	T	C	C	T	T	G	C	A	T	C	C	T	T	T	A	C	C	A	T	C	A	T	C	A	C	A	T	C	C	T	C	C
		C	T	T	G	A	C	C	G	A	T	T	G	G	C	C	A	T	C	C	T	C	G	C	A	T	C	C	T	T	T	A	C	C	A	T	C	A	T	C	A	C	A	T	C	C	T	C	C
		C	T	T	G	A	C	C	G	A	T	T	A	G	C	C	A	T	C	C	T	T	G	C	A	T	C	C	T	T	T	A	C	C	A	T	C	A	T	C	A	C	A	T	C	C	T	C	C
		C	T	T	G	A	C	C	G	A	T	T	T	G	C	C	A	T	C	C	T	T	G	C	A	T	C	C	T	T	T	A	C	C	A	T	C	A	T	C	A	C	A	T	C	C	T	C	C
	Reference-seq for marker design	C	T	T	G	A	C	C	G	A	T	T	[T/G]	G	C	C	A	T	C	C	T	T	G	C	A	T	C	C	T	T	T	A	C	C	A	T	C	A	T	C	A	C	A	T	C	C	T	C	C
													1B, 94828286
	YD43	C	T	T	G	A	C	C	G	A	T	T	T	G	C	C	A	T	C	C	T	T	G	C	A	T	C	C	T	T	T	A	C	C	A	T	C	A	T	C	A	C	A	T	C	C	T	C	C
		C	T	T	G	A	C	C	G	A	T	T	T	A	C	C	A	T	C	C	T	T	G	C	A	T	C	C	T	T	T	A	C	C	A	T	C	A	T	C	A	C	A	T	C	C	T	C	C
		C	T	T	G	A	C	C	G	A	T	T	G	G	C	C	A	T	C	C	T	C	G	C	A	T	C	C	T	T	T	A	C	C	A	T	C	A	T	C	A	C	A	T	C	C	T	C	C
		C	T	T	G	A	C	C	G	A	T	T	A	G	C	C	A	T	C	C	T	T	G	C	A	T	C	C	T	T	T	A	C	C	A	T	C	A	T	C	A	C	A	T	C	C	T	C	C
		C	T	T	G	A	C	C	G	A	T	T	T	G	C	C	A	T	C	C	T	T	G	C	A	T	C	C	T	T	T	A	C	C	A	T	C	A	T	C	A	C	A	T	C	C	T	C	C
	Reference-seq for marker design	C	T	T	G	A	C	C	G	A	T	T	T	G	C	C	A	T	C	C	T	T	G	C	A	T	C	C	T	T	T	A	C	C	A	T	C	A	T	C	A	C	A	T	C	C	T	C	C
	YD44	C	T	T	G	A	C	C	G	A	T	T	T	G	C	C	A	T	C	C	T	T	G	C	A	T	C	C	T	T	T	A	C	C	A	T	C	A	T	C	A	C	A	T	C	C	T	C	C
		C	T	T	G	A	C	C	G	A	T	T	T	A	C	C	A	T	C	C	T	T	G	C	A	T	C	C	T	T	T	A	C	C	A	T	C	A	T	C	A	C	A	T	C	C	T	C	C
		C	T	T	G	A	C	C	G	A	T	T	G	G	C	C	A	T	C	C	T	C	G	C	A	T	C	C	T	T	T	A	C	C	A	T	C	A	T	C	A	C	A	T	C	C	T	C	C
		C	T	T	G	A	C	C	G	A	T	T	A	G	C	C	A	T	C	C	T	T	G	C	A	T	C	C	T	T	T	A	C	C	A	T	C	A	T	C	A	C	A	T	C	C	T	C	C
		C	T	T	G	A	C	C	G	A	T	T	T	G	C	C	A	T	C	C	T	T	G	C	A	T	C	C	T	T	T	A	C	C	A	T	C	A	T	C	A	C	A	T	C	C	T	C	C
	Reference-seq for marker design	C	T	T	G	A	C	C	G	A	T	T	T	[G/A]	C	C	A	T	C	C	T	T	G	C	A	T	C	C	T	T	T	A	C	C	A	T	C	A	T	C	A	C	A	T	C	C	T	C	C
														1B, 94828285
	YD51 - 52 (Haplotypes)	C	C	G	A	G	G	T	C	G	A	C	A	T	C	T	T	G	A	T	C	A	A	C	A	C	A	A	T	A	C	C	G	T	G	A	A	C	A	A	C	C	T	T	A	G	C	T	C
		C	A	G	A	G	G	T	C	G	A	C	A	T	C	T	T	G	A	T	C	A	A	C	A	C	A	A	T	A	C	C	G	T	G	A	A	C	A	A	C	C	T	T	A	G	C	T	C
		C	C	G	A	G	G	T	C	G	A	C	A	T	C	T	T	G	A	T	C	A	A	C	A	C	A	A	T	A	C	C	G	T	G	A	A	C	A	A	C	C	T	T	A	G	C	T	C
		C	C	G	A	G	G	T	C	G	A	C	A	T	C	T	T	G	A	T	C	A	A	C	A	C	A	A	T	A	C	C	G	T	G	A	A	C	A	A	C	C	T	T	A	G	C	T	C
		C	C	G	A	G	G	T	C	G	A	C	A	T	C	T	T	G	A	T	C	A	A	C	A	C	A	A	T	A	C	C	G	T	G	A	A	C	A	A	C	C	T	T	A	G	C	T	C
		C	C	G	A	G	G	T	C	G	A	C	A	T	C	T	T	G	A	T	C	A	A	C	A	C	A	C	T	A	C	C	G	T	G	A	A	C	A	A	C	C	T	T	A	G	C	T	C
		C	C	G	A	G	G	T	C	G	A	C	A	T	C	T	T	G	A	T	C	A	A	C	A	C	A	A	T	A	C	C	G	T	G	A	A	C	A	A	C	C	T	T	A	G	C	T	C
		C	C	G	A	G	G	T	C	G	A	C	A	T	C	T	T	G	A	T	C	A	A	C	A	C	A	A	T	A	C	C	G	T	G	A	A	C	A	A	C	C	T	T	A	G	C	T	C
		C	C	G	A	G	G	T	C	G	A	C	A	T	C	T	T	G	A	T	C	A	A	C	A	C	A	A	T	A	C	C	G	T	G	A	A	C	A	A	C	C	T	T	A	G	C	T	C
	Reference-seq for marker design	C	C	G	A	G	G	T	C	G	A	C	A	T	C	T	T	G	A	T	C	A	A	C	A	C	A	A	T	A	C	C	G	T	G	A	A	C	A	A	C	C	T	T	A	G	C	T	C
	YD52	C	C	G	A	G	G	T	C	G	A	C	A	T	C	T	T	G	A	T	C	A	A	C	A	C	A	A	T	A	C	C	G	T	G	A	A	C	A	A	C	C	T	T	A	G	C	T	C
		C	A	G	A	G	G	T	C	G	A	C	A	T	C	T	T	G	A	T	C	A	A	C	A	C	A	A	T	A	C	C	G	T	G	A	A	C	A	A	C	C	T	T	A	G	C	T	C
		C	C	G	A	G	G	T	C	G	A	C	A	T	C	T	T	G	A	T	C	A	A	C	A	C	A	A	T	A	C	C	G	T	G	A	A	C	A	A	C	C	T	T	A	G	C	T	C
		C	C	G	A	G	G	T	C	G	A	C	A	T	C	T	T	G	A	T	C	A	A	C	A	C	A	A	T	A	C	C	G	T	G	A	A	C	A	A	C	C	T	T	A	G	C	T	C
		C	C	G	A	G	G	T	C	G	A	C	A	T	C	T	T	G	A	T	C	A	A	C	A	C	A	A	T	A	C	C	G	T	G	A	A	C	A	A	C	C	T	T	A	G	C	T	C
		C	C	G	A	G	G	T	C	G	A	C	A	T	C	T	T	G	A	T	C	A	A	C	A	C	A	C	T	A	C	C	G	T	G	A	A	C	A	A	C	C	T	T	A	G	C	T	C
		C	C	G	A	G	G	T	C	G	A	C	A	T	C	T	T	G	A	T	C	A	A	C	A	C	A	A	T	A	C	C	G	T	G	A	A	C	A	A	C	C	T	T	A	G	C	T	C
		C	C	G	A	G	G	T	C	G	A	C	A	T	C	T	T	G	A	T	C	A	A	C	A	C	A	A	T	A	C	C	G	T	G	A	A	C	A	A	C	C	T	T	A	G	C	T	C
		C	C	G	A	G	G	T	C	G	A	C	A	T	C	T	T	G	A	T	C	A	A	C	A	C	A	A	T	A	C	C	G	T	G	A	A	C	A	A	C	C	T	T	A	G	C	T	C
	Reference-seq for marker design	C	C	G	A	G	G	T	C	G	A	C	A	T	C	T	T	G	A	T	C	A	A	C	A	C	A	A	T	A	C	C	G	T	G	A	A	C	A	A	C	C	T	T	A	G	C	T	C
	YD6	G	T	G	G	T	C	T	G	T	T	T	A	A	G	G	T	C	A	T	T	C	A	T	C	C	T	G	C	C	C	A	C	T	T	T	A	C	T	T	A	T	A	C	A	A	G	T	G
		G	T	G	G	T	C	T	G	C	T	T	A	A	G	G	T	C	A	T	T	C	A	T	C	C	T	G	C	C	C	A	C	T	T	T	A	C	T	T	A	T	A	C	A	A	G	T	G
		G	T	G	G	T	C	T	G	C	T	T	A	A	G	G	T	C	A	T	T	C	A	T	C	C	T	G	C	C	C	A	C	T	T	T	A	C	T	T	A	T	A	C	A	A	G	T	G
		G	T	G	G	T	C	T	G	C	T	T	A	A	G	G	T	C	A	T	T	C	A	T	C	C	T	G	C	C	C	A	C	T	T	T	A	C	T	T	A	T	A	C	A	A	G	T	G
	Reference-seq for marker design	G	T	G	G	T	C	T	G	[T/C]	T	T	A	A	G	G	T	C	A	T	T	C	A	T	C	C	T	G	C	C	C	A	C	T	T	T	A	C	T	T	A	T	A	C	A	A	G	T	G
										2B, 34083794
	YD72 - 73 (Haplotypes)	T	C	C	T	T	C	T	T	A	A	T	G	C	T	T	G	C	T	T	G	A	T	T	A	G	A	T	T	G	A	T	A	C	A	T	C	T	C	C	T	C	T	C	T	T	T	A	T
		T	C	C	T	T	C	T	T	A	A	T	G	C	T	T	G	C	T	T	G	A	T	T	A	G	A	T	T	G	A	T	A	C	A	T	C	T	C	C	T	C	T	C	T	T	T	A	T
		T	C	C	T	T	C	T	T	A	A	T	G	C	T	T	G	C	T	T	G	A	T	T	A	G	A	T	T	G	A	T	A	C	A	T	C	T	C	C	T	C	T	C	T	T	T	A	T
		T	C	C	T	T	C	T	T	A	A	T	G	C	T	T	G	C	T	T	G	A	T	T	A	G	A	T	T	G	A	T	A	C	A	T	C	T	C	C	T	C	T	C	T	T	T	A	T
	Reference-seq for marker design	T	C	C	T	T	C	T	T	A	A	T	G	C	T	T	G	C	T	T	G	A	T	T	A	G	A	T	T	G	A	T	A	C	A	T	C	T	C	C	T	C	T	C	T	T	T	A	T
	YD73	T	C	C	T	T	C	T	T	A	A	T	G	C	T	T	G	C	T	T	G	A	T	T	A	G	A	T	T	G	A	T	A	C	A	T	C	T	C	C	T	C	T	C	T	T	T	A	T
		T	C	C	T	T	C	T	T	A	A	T	G	C	T	T	G	C	T	T	G	A	T	T	A	G	A	T	T	G	A	T	A	C	A	T	C	T	C	C	T	C	T	C	T	T	T	A	T
		T	C	C	T	T	C	T	T	A	A	T	G	C	T	T	G	C	T	T	G	A	T	T	A	G	A	T	T	G	A	T	A	C	A	T	C	T	C	C	T	C	T	C	T	T	T	A	T
		T	C	C	T	T	C	T	T	A	A	T	G	C	T	T	G	C	T	T	G	A	T	T	A	G	A	T	T	G	A	T	A	C	A	T	C	T	C	C	T	C	T	C	T	T	T	A	T
	Reference-seq for marker design	T	C	C	T	T	C	T	T	A	A	T	G	C	T	T	G	C	T	T	G	A	T	T	A	G	A	T	T	G	A	T	A	C	A	T	C	T	C	C	T	C	T	C	T	T	T	A	T
Plants m-2	PM21 (Haplotype)	A	A	A	A	G	T	G	T	C	A	T	C	C	G	T	C	T	T	G	T	G	T	T	C	C	T	T	G	A	A	A	T	G	A	A	A	T	C	A	T	C	A	A	T	T	A	C	A
		A	A	A	A	G	T	G	T	C	A	T	C	C	G	T	C	T	T	G	T	G	T	T	C	C	T	T	G	A	A	A	T	G	A	A	A	T	C	A	T	C	A	A	T	T	A	C	A
		A	A	A	A	G	T	G	T	C	A	T	C	C	G	T	C	T	T	G	T	G	T	T	C	C	T	T	G	A	A	A	T	G	A	A	A	T	C	A	T	C	A	A	T	T	A	C	A
	Reference-seq for marker design	A	A	A	A	G	T	G	T	C	A	T	C	C	G	T	C	T	T	G	T	G	T	T	C	C	T	T	G	A	A	A	T	G	A	A	A	T	C	A	T	C	A	A	T	T	A	C	A
	PM7	A	A	T	G	T	C	A	G	A	T	C	T	C	T	T	A	T	C	C	A	C	C	C	T	T	T	C	T	C	G	A	A	A	A	A	A	A	A	T	G	T	G	A	G	A	T	C	T
		A	A	T	G	T	C	A	G	A	T	C	T	C	T	T	A	T	C	C	A	C	C	C	T	T	T	C	T	C	G	A	A	A	A	A	A	A	A	T	G	T	G	A	G	A	T	C	T
	Reference-seq for marker design	A	A	T	G	T	C	A	G	A	T	C	T	C	T	T	A	T	C	C	A	C	C	C	T	T	T	C	T	C	G	A	A	A	A	A	A	A	A	T	G	T	G	A	G	A	T	C	T
Heads m-2	HM11 - 15 (Haplotypes)	T	T	G	A	C	C	C	T	G	C	A	G	T	T	C	G	T	T	C	A	T	G	T	T	G	G	T	C	C	G	A	C	T	C	T	T	C	A	C	T	-	-	T	G	T	G	T	G
		T	T	G	A	C	C	C	T	G	C	A	G	T	T	C	G	T	T	C	A	T	G	T	T	G	G	T	C	C	G	A	C	T	C	T	T	G	A	C	T	T	G	T	G	T	G	T	G
		T	T	G	A	C	C	C	T	G	C	A	G	T	T	C	G	T	T	C	A	T	G	T	T	G	G	T	C	C	G	A	C	T	C	T	T	G	A	C	T	-	-	T	G	T	G	T	G
		T	T	G	A	C	C	C	T	G	C	A	G	T	T	C	G	T	T	C	A	T	G	T	T	G	G	T	C	C	G	A	C	T	C	T	T	G	A	C	T	T	G	T	G	T	G	T	G
	Reference-seq for marker design	T	T	G	A	C	C	C	T	G	C	A	G	T	T	C	G	T	T	C	A	T	G	T	T	G	G	T	C	C	G	A	C	T	C	T	T	[C/G]	A	C	T	T	G	T	G	T	G	T	G
																																						1D, 356142294
	HM12	T	T	G	A	C	C	C	T	G	C	A	G	T	T	C	G	T	T	C	A	T	G	T	T	G	G	T	C	C	G	A	C	T	C	T	T	C	A	C	T	-	-	T	G	T	G	T	G
		T	T	G	A	C	C	C	T	G	C	A	G	T	T	C	G	T	T	C	A	T	G	T	T	G	G	T	C	C	G	A	C	T	C	T	T	G	A	C	T	T	G	T	G	T	G	T	G
		T	T	G	A	C	C	C	T	G	C	A	G	T	T	C	G	T	T	C	A	T	G	T	T	G	G	T	C	C	G	A	C	T	C	T	T	G	A	C	T	-	-	T	G	T	G	T	G
		T	T	G	A	C	C	C	T	G	C	A	G	T	T	C	G	T	T	C	A	T	G	T	T	G	G	T	C	C	G	A	C	T	C	T	T	G	A	C	T	T	G	T	G	T	G	T	G
	Reference-seq for marker design	T	T	G	A	C	C	C	T	G	C	A	G	T	T	C	G	T	T	C	A	T	G	T	T	G	G	T	C	C	G	A	C	T	C	T	T	C	A	C	T	-	-	T	G	T	G	T	G
	HM13	T	T	G	A	C	C	C	T	G	C	A	G	T	T	C	G	T	T	C	A	T	G	T	T	G	G	T	C	C	G	A	C	T	C	T	T	C	A	C	T	-	-	T	G	T	G	T	G
		T	T	G	A	C	C	C	T	G	C	A	G	T	T	C	G	T	T	C	A	T	G	T	T	G	G	T	C	C	G	A	C	T	C	T	T	G	A	C	T	T	G	T	G	T	G	T	G
		T	T	G	A	C	C	C	T	G	C	A	G	T	T	C	G	T	T	C	A	T	G	T	T	G	G	T	C	C	G	A	C	T	C	T	T	G	A	C	T	-	-	T	G	T	G	T	G
		T	T	G	A	C	C	C	T	G	C	A	G	T	T	C	G	T	T	C	A	T	G	T	T	G	G	T	C	C	G	A	C	T	C	T	T	G	A	C	T	T	G	T	G	T	G	T	G
	Reference-seq for marker design	T	T	G	A	C	C	C	T	G	C	A	G	T	T	C	G	T	T	C	A	T	G	T	T	G	G	T	C	C	G	A	C	T	C	T	T	C	A	C	T	-	-	T	G	T	G	T	G
	HM14	T	T	G	A	C	C	C	T	G	C	A	G	T	T	C	G	T	T	C	A	T	G	T	T	G	G	T	C	C	G	A	C	T	C	T	T	C	A	C	T	-	-	T	G	T	G	T	G
		T	T	G	A	C	C	C	T	G	C	A	G	T	T	C	G	T	T	C	A	T	G	T	T	G	G	T	C	C	G	A	C	T	C	T	T	G	A	C	T	T	G	T	G	T	G	T	G
		T	T	G	A	C	C	C	T	G	C	A	G	T	T	C	G	T	T	C	A	T	G	T	T	G	G	T	C	C	G	A	C	T	C	T	T	G	A	C	T	-	-	T	G	T	G	T	G
		T	T	G	A	C	C	C	T	G	C	A	G	T	T	C	G	T	T	C	A	T	G	T	T	G	G	T	C	C	G	A	C	T	C	T	T	G	A	C	T	T	G	T	G	T	G	T	G
	Reference-seq for marker design	T	T	G	A	C	C	C	T	G	C	A	G	T	T	C	G	T	T	C	A	T	G	T	T	G	G	T	C	C	G	A	C	T	C	T	T	C	A	C	T	-	-	T	G	T	G	T	G
	HM15	T	T	G	A	C	C	C	T	G	C	A	G	T	T	C	G	T	T	C	A	T	G	T	T	G	G	T	C	C	G	A	C	T	C	T	T	C	A	C	T	-	-	T	G	T	G	T	G
		T	T	G	A	C	C	C	T	G	C	A	G	T	T	C	G	T	T	C	A	T	G	T	T	G	G	T	C	C	G	A	C	T	C	T	T	G	A	C	T	T	G	T	G	T	G	T	G
		T	T	G	A	C	C	C	T	G	C	A	G	T	T	C	G	T	T	C	A	T	G	T	T	G	G	T	C	C	G	A	C	T	C	T	T	G	A	C	T	-	-	T	G	T	G	T	G
		T	T	G	A	C	C	C	T	G	C	A	G	T	T	C	G	T	T	C	A	T	G	T	T	G	G	T	C	C	G	A	C	T	C	T	T	G	A	C	T	T	G	T	G	T	G	T	G
	Reference-seq for marker design	T	T	G	A	C	C	C	T	G	C	A	G	T	T	C	G	T	T	C	A	T	G	T	T	G	G	T	C	C	G	A	C	T	C	T	T	C	A	C	T	-	-	T	G	T	G	T	G
Harvest index	HI3-1 (Haplotype)	G	T	G	G	T	C	T	G	T	T	T	A	A	G	G	T	C	A	T	T	C	A	T	C	C	T	G	C	C	C	A	C	T	T	T	A	C	T	T	A	T	A	C	A	A	G	T	G
		G	T	G	G	T	C	T	G	C	T	T	A	A	G	G	T	C	A	T	T	C	A	T	C	C	T	G	C	C	C	A	C	T	T	T	A	C	T	T	A	T	A	C	A	A	G	T	G
		G	T	G	G	T	C	T	G	C	T	T	A	A	G	G	T	C	A	T	T	C	A	T	C	C	T	G	C	C	C	A	C	T	T	T	A	C	T	T	A	T	A	C	A	A	G	T	G
		G	T	G	G	T	C	T	G	C	T	T	A	A	G	G	T	C	A	T	T	C	A	T	C	C	T	G	C	C	C	A	C	T	T	T	A	C	T	T	A	T	A	C	A	A	G	T	G
	Reference-seq for marker design	G	T	G	G	T	C	T	G	[T/C]	T	T	A	A	G	G	T	C	A	T	T	C	A	T	C	C	T	G	C	C	C	A	C	T	T	T	A	C	T	T	A	T	A	C	A	A	G	T	G
										2B, 34083794
	HI4	A	A	A	T	T	T	T	G	A	A	G	A	A	A	T	A	T	T	A	G	A	T	A	G	A	A	C	A	T	C	T	A	G	T	G	A	C	A	T	T	G	A	C	A	T	G	T	C
		A	A	A	T	T	T	T	G	A	A	G	A	A	A	T	A	T	T	A	G	A	T	A	G	A	A	C	A	T	C	T	A	G	T	G	A	C	A	T	T	G	A	C	A	T	G	T	C
		A	A	A	T	T	T	T	G	A	A	G	A	A	A	T	A	T	T	A	G	A	T	A	G	A	A	C	A	T	C	T	A	G	T	G	A	C	A	T	T	G	A	C	A	T	G	T	C
		A	A	A	T	T	T	T	G	A	A	G	A	A	A	T	A	T	T	A	G	A	T	A	G	A	A	C	A	T	C	T	A	G	T	G	A	C	A	T	T	G	A	C	A	T	G	T	C
		A	A	A	T	T	T	T	G	A	A	G	A	A	A	T	A	T	T	A	G	A	T	A	G	A	A	C	A	T	C	T	A	G	T	G	A	C	A	T	T	G	A	C	A	T	G	T	C
		A	A	A	T	T	T	T	G	A	A	G	A	A	A	T	A	T	T	A	G	A	T	A	G	A	A	C	A	T	C	T	A	G	T	G	A	C	A	T	T	G	A	C	A	T	G	T	C
		A	A	A	T	T	T	T	G	A	A	G	A	A	A	T	A	T	T	A	G	A	T	A	G	A	A	C	A	T	C	T	A	G	T	G	A	C	A	T	T	G	A	C	A	T	G	T	C
		A	A	A	T	T	T	T	G	A	A	G	A	A	A	T	A	T	T	A	G	A	T	A	G	A	A	C	A	T	C	T	A	G	T	G	A	C	A	T	T	G	A	C	A	T	G	T	C
		A	A	A	T	T	T	T	G	A	A	G	A	A	A	T	A	T	T	A	G	A	T	A	G	A	A	C	A	T	C	T	A	G	T	G	A	C	A	T	T	G	A	C	A	T	G	T	C
		A	A	A	T	T	T	T	G	A	A	G	A	A	A	T	A	T	T	A	G	A	T	A	G	A	A	C	A	T	C	T	A	G	T	G	A	C	A	T	T	G	A	C	A	T	G	T	C
		A	A	A	T	T	T	T	G	A	A	G	A	A	A	T	A	T	T	A	G	A	T	A	G	A	A	C	A	T	C	T	A	G	T	G	A	C	A	T	T	G	A	C	A	T	G	T	C
	Reference-seq for marker design	A	A	A	T	T	T	T	G	A	A	G	A	A	A	T	A	T	T	A	G	A	T	A	G	A	A	C	A	T	C	T	A	G	T	G	A	C	A	T	T	G	A	C	A	T	G	T	C
[truncated: 144 more columns]

## Sheet: Table S3
Table S3. Characterization of 25,471 genome-wide SNPs identified in 206 FIGS population using SnpEff tool
Chromosome	Position	ID	Ref allele	Alt allele	Quality score	Filter	Information
chr1A	3216523	scaffold121111;TaGBSv2-11077_1228854+149	C	T	100	PASS	ANN=T	intergenic_region	MODIFIER	TraesCS1A02G005500-TraesCS1A02G005600	TraesCS1A02G005500-TraesCS1A02G005600	intergenic_region	TraesCS1A02G005500-TraesCS1A02G005600			n.3216523C>T
chr1A	3216524	scaffold121111;TaGBSv2-11077_1228854+148	T	G	100	PASS	ANN=G	intergenic_region	MODIFIER	TraesCS1A02G005500-TraesCS1A02G005600	TraesCS1A02G005500-TraesCS1A02G005600	intergenic_region	TraesCS1A02G005500-TraesCS1A02G005600			n.3216524T>G
chr1A	3216552	scaffold121111;TaGBSv2-11077_1228854+120	C	A	100	PASS	ANN=A	intergenic_region	MODIFIER	TraesCS1A02G005500-TraesCS1A02G005600	TraesCS1A02G005500-TraesCS1A02G005600	intergenic_region	TraesCS1A02G005500-TraesCS1A02G005600			n.3216552C>A
chr1A	3216553	scaffold121111;TaGBSv2-11077_1228854+119	C	T	100	PASS	ANN=T	intergenic_region	MODIFIER	TraesCS1A02G005500-TraesCS1A02G005600	TraesCS1A02G005500-TraesCS1A02G005600	intergenic_region	TraesCS1A02G005500-TraesCS1A02G005600			n.3216553C>T
chr1A	3216580	scaffold121111;TaGBSv2-11077_1228854+92	C	T	100	PASS	ANN=T	intergenic_region	MODIFIER	TraesCS1A02G005500-TraesCS1A02G005600	TraesCS1A02G005500-TraesCS1A02G005600	intergenic_region	TraesCS1A02G005500-TraesCS1A02G005600			n.3216580C>T
chr1A	3216620	scaffold121111;TaGBSv2-11077_1228854+52	G	A	100	PASS	ANN=A	intergenic_region	MODIFIER	TraesCS1A02G005500-TraesCS1A02G005600	TraesCS1A02G005500-TraesCS1A02G005600	intergenic_region	TraesCS1A02G005500-TraesCS1A02G005600			n.3216620G>A
chr1A	3216625	scaffold121111;TaGBSv2-11077_1228854+47	T	C	100	PASS	ANN=C	intergenic_region	MODIFIER	TraesCS1A02G005500-TraesCS1A02G005600	TraesCS1A02G005500-TraesCS1A02G005600	intergenic_region	TraesCS1A02G005500-TraesCS1A02G005600			n.3216625T>C
chr1A	3216659	scaffold121111;TaGBSv2-11077_1228854+13	C	T	100	PASS	ANN=T	intergenic_region	MODIFIER	TraesCS1A02G005500-TraesCS1A02G005600	TraesCS1A02G005500-TraesCS1A02G005600	intergenic_region	TraesCS1A02G005500-TraesCS1A02G005600			n.3216659C>T
chr1A	3216661	scaffold121111;TaGBSv2-11077_1228854+11	G	A	100	PASS	ANN=A	intergenic_region	MODIFIER	TraesCS1A02G005500-TraesCS1A02G005600	TraesCS1A02G005500-TraesCS1A02G005600	intergenic_region	TraesCS1A02G005500-TraesCS1A02G005600			n.3216661G>A
chr1A	3260840	scaffold121111;TaGBSv2-7_1184520+166	A	G	100	PASS	ANN=G	synonymous_variant	LOW	TraesCS1A02G005600	TraesCS1A02G005600	transcript	TraesCS1A02G005600.3	protein_coding	2022-12-02	c.177T>C	p.Asp59Asp	449/2238	177/1695	59/564		,G	synonymous_variant	LOW	TraesCS1A02G005600	TraesCS1A02G005600	transcript	TraesCS1A02G005600.2	protein_coding	2013-02-01	c.177T>C	p.Asp59Asp	449/2267	177/1644	59/547		,G	synonymous_variant	LOW	TraesCS1A02G005600	TraesCS1A02G005600	transcript	TraesCS1A02G005600.6	protein_coding	2013-02-01	c.177T>C	p.Asp59Asp	449/2270	177/1647
chr1A	3260926	scaffold121111;TaGBSv2-7_1184520+80	G	C	100	PASS	ANN=C	intron_variant	MODIFIER	TraesCS1A02G005600	TraesCS1A02G005600	transcript	TraesCS1A02G005600.3	protein_coding	2022-11-01	c.127-36C>G						,C	intron_variant	MODIFIER	TraesCS1A02G005600	TraesCS1A02G005600	transcript	TraesCS1A02G005600.2	protein_coding	2022-12-01	c.127-36C>G						,C	intron_variant	MODIFIER	TraesCS1A02G005600	TraesCS1A02G005600	transcript	TraesCS1A02G005600.6	protein_coding	2022-12-01	c.127-36C>G
chr1A	3260933	scaffold121111;TaGBSv2-7_1184520+73	C	T	100	PASS	ANN=T	intron_variant	MODIFIER	TraesCS1A02G005600	TraesCS1A02G005600	transcript	TraesCS1A02G005600.3	protein_coding	2022-11-01	c.127-43G>A						,T	intron_variant	MODIFIER	TraesCS1A02G005600	TraesCS1A02G005600	transcript	TraesCS1A02G005600.2	protein_coding	2022-12-01	c.127-43G>A						,T	intron_variant	MODIFIER	TraesCS1A02G005600	TraesCS1A02G005600	transcript	TraesCS1A02G005600.6	protein_coding	2022-12-01	c.127-43G>A
chr1A	3568718	scaffold121111;TaGBSv2-2058_876678+130	C	T	100	PASS	ANN=T	intergenic_region	MODIFIER	TraesCS1A02G006400-TraesCS1A02G006500	TraesCS1A02G006400-TraesCS1A02G006500	intergenic_region	TraesCS1A02G006400-TraesCS1A02G006500			n.3568718C>T
chr1A	3568758	scaffold121111;TaGBSv2-2058_876678+90	A	T	100	PASS	ANN=T	intergenic_region	MODIFIER	TraesCS1A02G006400-TraesCS1A02G006500	TraesCS1A02G006400-TraesCS1A02G006500	intergenic_region	TraesCS1A02G006400-TraesCS1A02G006500			n.3568758A>T
chr1A	3568780	scaffold121111;TaGBSv2-2058_876678+68	G	A	100	PASS	ANN=A	intergenic_region	MODIFIER	TraesCS1A02G006400-TraesCS1A02G006500	TraesCS1A02G006400-TraesCS1A02G006500	intergenic_region	TraesCS1A02G006400-TraesCS1A02G006500			n.3568780G>A
chr1A	4095764	scaffold121111;TaGBSv2-6124_349588+174	G	T	100	PASS	ANN=T	non_coding_transcript_exon_variant	MODIFIER	TraesCS1A02G007934	TraesCS1A02G007934	transcript	TraesCS1A02G007934.1	pseudogene	2022-01-01	n.41G>T
chr1A	4095788	scaffold121111;TaGBSv2-6124_349588+150	G	A	100	PASS	ANN=A	non_coding_transcript_exon_variant	MODIFIER	TraesCS1A02G007934	TraesCS1A02G007934	transcript	TraesCS1A02G007934.1	pseudogene	2022-01-01	n.65G>A
chr1A	4095810	scaffold121111;TaGBSv2-6124_349588+128	T	C	100	PASS	ANN=C	non_coding_transcript_exon_variant	MODIFIER	TraesCS1A02G007934	TraesCS1A02G007934	transcript	TraesCS1A02G007934.1	pseudogene	2022-01-01	n.87T>C
chr1A	4095850	scaffold121111;TaGBSv2-6124_349588+88	T	C	100	PASS	ANN=C	non_coding_transcript_exon_variant	MODIFIER	TraesCS1A02G007934	TraesCS1A02G007934	transcript	TraesCS1A02G007934.1	pseudogene	2022-01-01	n.127T>C
chr1A	4202281	scaffold121111;TaGBSv2-6124_243100+145	A	G	100	PASS	ANN=G	non_coding_transcript_exon_variant	MODIFIER	TraesCS1A02G008000	TraesCS1A02G008000	transcript	TraesCS1A02G008000.1	pseudogene	2022-01-01	n.1308T>C
chr1A	4202288	scaffold121111;TaGBSv2-6124_243100+138	C	T	100	PASS	ANN=T	non_coding_transcript_exon_variant	MODIFIER	TraesCS1A02G008000	TraesCS1A02G008000	transcript	TraesCS1A02G008000.1	pseudogene	2022-01-01	n.1301G>A
chr1A	4202296	scaffold121111;TaGBSv2-6124_243100+130	T	C	100	PASS	ANN=C	non_coding_transcript_exon_variant	MODIFIER	TraesCS1A02G008000	TraesCS1A02G008000	transcript	TraesCS1A02G008000.1	pseudogene	2022-01-01	n.1293A>G
chr1A	4202297	scaffold121111;TaGBSv2-6124_243100+129	G	C	100	PASS	ANN=C	non_coding_transcript_exon_variant	MODIFIER	TraesCS1A02G008000	TraesCS1A02G008000	transcript	TraesCS1A02G008000.1	pseudogene	2022-01-01	n.1292C>G
chr1A	4202306	scaffold121111;TaGBSv2-6124_243100+120	G	T	100	PASS	ANN=T	non_coding_transcript_exon_variant	MODIFIER	TraesCS1A02G008000	TraesCS1A02G008000	transcript	TraesCS1A02G008000.1	pseudogene	2022-01-01	n.1283C>A
chr1A	4202324	scaffold121111;TaGBSv2-6124_243100+102	G	T	100	PASS	ANN=T	non_coding_transcript_exon_variant	MODIFIER	TraesCS1A02G008000	TraesCS1A02G008000	transcript	TraesCS1A02G008000.1	pseudogene	2022-01-01	n.1265C>A
chr1A	4202338	scaffold121111;TaGBSv2-6124_243100+88	C	T	100	PASS	ANN=T	non_coding_transcript_exon_variant	MODIFIER	TraesCS1A02G008000	TraesCS1A02G008000	transcript	TraesCS1A02G008000.1	pseudogene	2022-01-01	n.1251G>A
chr1A	4202343	scaffold121111;TaGBSv2-6124_243100+83	C	G	100	PASS	ANN=G	non_coding_transcript_exon_variant	MODIFIER	TraesCS1A02G008000	TraesCS1A02G008000	transcript	TraesCS1A02G008000.1	pseudogene	2022-01-01	n.1246G>C
chr1A	4202367	scaffold121111;TaGBSv2-6124_243100+59	T	C	100	PASS	ANN=C	non_coding_transcript_exon_variant	MODIFIER	TraesCS1A02G008000	TraesCS1A02G008000	transcript	TraesCS1A02G008000.1	pseudogene	2022-01-01	n.1222A>G
chr1A	4202372	scaffold121111;TaGBSv2-6124_243100+54	TACCATGGAAAAACGTCGGTGT	T	100	PASS	ANN=T	non_coding_transcript_exon_variant	MODIFIER	TraesCS1A02G008000	TraesCS1A02G008000	transcript	TraesCS1A02G008000.1	pseudogene	2022-01-01	n.1196_1216delACACCGACGTTTTTCCATGGT
chr1A	4202376	scaffold121111;TaGBSv2-6124_243100+50	C	T	100	PASS	ANN=T	non_coding_transcript_exon_variant	MODIFIER	TraesCS1A02G008000	TraesCS1A02G008000	transcript	TraesCS1A02G008000.1	pseudogene	2022-01-01	n.1213G>A
chr1A	4202380	scaffold121111;TaGBSv2-6124_243100+46	T	C	100	PASS	ANN=C	non_coding_transcript_exon_variant	MODIFIER	TraesCS1A02G008000	TraesCS1A02G008000	transcript	TraesCS1A02G008000.1	pseudogene	2022-01-01	n.1209A>G
chr1A	5126124	scaffold44209;TaGBSv2-11038_234546+71	G	C	100	PASS	ANN=C	intergenic_region	MODIFIER	TraesCS1A02G008600-TraesCS1A02G008700	TraesCS1A02G008600-TraesCS1A02G008700	intergenic_region	TraesCS1A02G008600-TraesCS1A02G008700			n.5126124G>C
chr1A	5126158	scaffold44209;TaGBSv2-11038_234546+37	G	T	100	PASS	ANN=T	intergenic_region	MODIFIER	TraesCS1A02G008600-TraesCS1A02G008700	TraesCS1A02G008600-TraesCS1A02G008700	intergenic_region	TraesCS1A02G008600-TraesCS1A02G008700			n.5126158G>T
chr1A	5975225	scaffold92552;TaGBSv2-72_474542+53	A	G	100	PASS	ANN=G	intergenic_region	MODIFIER	TraesCS1A02G009500-TraesCS1A02G009600	TraesCS1A02G009500-TraesCS1A02G009600	intergenic_region	TraesCS1A02G009500-TraesCS1A02G009600			n.5975225A>G
chr1A	6409937	scaffold92552;TaGBSv2-4534_909299+8	C	T	100	PASS	ANN=T	intergenic_region	MODIFIER	TraesCS1A02G010400-TraesCS1A02G010500	TraesCS1A02G010400-TraesCS1A02G010500	intergenic_region	TraesCS1A02G010400-TraesCS1A02G010500			n.6409937C>T
chr1A	6409947	scaffold92552;TaGBSv2-4534_909299+18	C	T	100	PASS	ANN=T	intergenic_region	MODIFIER	TraesCS1A02G010400-TraesCS1A02G010500	TraesCS1A02G010400-TraesCS1A02G010500	intergenic_region	TraesCS1A02G010400-TraesCS1A02G010500			n.6409947C>T
chr1A	6409966	scaffold92552;TaGBSv2-4534_909299+37	G	A	100	PASS	ANN=A	intergenic_region	MODIFIER	TraesCS1A02G010400-TraesCS1A02G010500	TraesCS1A02G010400-TraesCS1A02G010500	intergenic_region	TraesCS1A02G010400-TraesCS1A02G010500			n.6409966G>A
chr1A	6410012	scaffold92552;TaGBSv2-4534_909299+83	G	A	100	PASS	ANN=A	intergenic_region	MODIFIER	TraesCS1A02G010400-TraesCS1A02G010500	TraesCS1A02G010400-TraesCS1A02G010500	intergenic_region	TraesCS1A02G010400-TraesCS1A02G010500			n.6410012G>A
chr1A	6410020	scaffold92552;TaGBSv2-4534_909299+91	C	T	100	PASS	ANN=T	intergenic_region	MODIFIER	TraesCS1A02G010400-TraesCS1A02G010500	TraesCS1A02G010400-TraesCS1A02G010500	intergenic_region	TraesCS1A02G010400-TraesCS1A02G010500			n.6410020C>T
chr1A	6410034	scaffold92552;TaGBSv2-4534_909299+105	C	T	100	PASS	ANN=T	intergenic_region	MODIFIER	TraesCS1A02G010400-TraesCS1A02G010500	TraesCS1A02G010400-TraesCS1A02G010500	intergenic_region	TraesCS1A02G010400-TraesCS1A02G010500			n.6410034C>T
chr1A	6410038	scaffold92552;TaGBSv2-4534_909299+109	A	G	100	PASS	ANN=G	intergenic_region	MODIFIER	TraesCS1A02G010400-TraesCS1A02G010500	TraesCS1A02G010400-TraesCS1A02G010500	intergenic_region	TraesCS1A02G010400-TraesCS1A02G010500			n.6410038A>G
chr1A	6410042	scaffold92552;TaGBSv2-4534_909299+113	T	C	100	PASS	ANN=C	intergenic_region	MODIFIER	TraesCS1A02G010400-TraesCS1A02G010500	TraesCS1A02G010400-TraesCS1A02G010500	intergenic_region	TraesCS1A02G010400-TraesCS1A02G010500			n.6410042T>C
chr1A	6410086	scaffold92552;TaGBSv2-4534_909299+157	C	T	100	PASS	ANN=T	intergenic_region	MODIFIER	TraesCS1A02G010400-TraesCS1A02G010500	TraesCS1A02G010400-TraesCS1A02G010500	intergenic_region	TraesCS1A02G010400-TraesCS1A02G010500			n.6410086C>T
chr1A	6410099	scaffold92552;TaGBSv2-4534_909299+170	C	A	100	PASS	ANN=A	intergenic_region	MODIFIER	TraesCS1A02G010400-TraesCS1A02G010500	TraesCS1A02G010400-TraesCS1A02G010500	intergenic_region	TraesCS1A02G010400-TraesCS1A02G010500			n.6410099C>A
chr1A	6410102	scaffold92552;TaGBSv2-4534_909299+173	G	T	100	PASS	ANN=T	intergenic_region	MODIFIER	TraesCS1A02G010400-TraesCS1A02G010500	TraesCS1A02G010400-TraesCS1A02G010500	intergenic_region	TraesCS1A02G010400-TraesCS1A02G010500			n.6410102G>T
chr1A	7113802	scaffold23685;TaGBSv2-11_287152+19	C	G	100	PASS	ANN=G	upstream_gene_variant	MODIFIER	TraesCS1A02G012300	TraesCS1A02G012300	transcript	TraesCS1A02G012300.1	protein_coding		c.-4749G>C					4749	,G	intron_variant	MODIFIER	TraesCS1A02G012400	TraesCS1A02G012400	transcript	TraesCS1A02G012400.1	protein_coding	2022-01-01	c.*48+227G>C
chr1A	7113818	scaffold23685;TaGBSv2-11_287152+35	A	G	100	PASS	ANN=G	upstream_gene_variant	MODIFIER	TraesCS1A02G012300	TraesCS1A02G012300	transcript	TraesCS1A02G012300.1	protein_coding		c.-4765T>C					4765	,G	intron_variant	MODIFIER	TraesCS1A02G012400	TraesCS1A02G012400	transcript	TraesCS1A02G012400.1	protein_coding	2022-01-01	c.*48+211T>C
chr1A	7113826	scaffold23685;TaGBSv2-11_287152+43	A	G	100	PASS	ANN=G	upstream_gene_variant	MODIFIER	TraesCS1A02G012300	TraesCS1A02G012300	transcript	TraesCS1A02G012300.1	protein_coding		c.-4773T>C					4773	,G	intron_variant	MODIFIER	TraesCS1A02G012400	TraesCS1A02G012400	transcript	TraesCS1A02G012400.1	protein_coding	2022-01-01	c.*48+203T>C
chr1A	7113833	scaffold23685;TaGBSv2-11_287152+50	G	A	100	PASS	ANN=A	upstream_gene_variant	MODIFIER	TraesCS1A02G012300	TraesCS1A02G012300	transcript	TraesCS1A02G012300.1	protein_coding		c.-4780C>T					4780	,A	intron_variant	MODIFIER	TraesCS1A02G012400	TraesCS1A02G012400	transcript	TraesCS1A02G012400.1	protein_coding	2022-01-01	c.*48+196C>T
chr1A	7113851	scaffold23685;TaGBSv2-11_287152+68	A	G	100	PASS	ANN=G	upstream_gene_variant	MODIFIER	TraesCS1A02G012300	TraesCS1A02G012300	transcript	TraesCS1A02G012300.1	protein_coding		c.-4798T>C					4798	,G	intron_variant	MODIFIER	TraesCS1A02G012400	TraesCS1A02G012400	transcript	TraesCS1A02G012400.1	protein_coding	2022-01-01	c.*48+178T>C
chr1A	7113892	scaffold23685;TaGBSv2-11_287152+109	C	T	100	PASS	ANN=T	upstream_gene_variant	MODIFIER	TraesCS1A02G012300	TraesCS1A02G012300	transcript	TraesCS1A02G012300.1	protein_coding		c.-4839G>A					4839	,T	intron_variant	MODIFIER	TraesCS1A02G012400	TraesCS1A02G012400	transcript	TraesCS1A02G012400.1	protein_coding	2022-01-01	c.*48+137G>A
chr1A	7113949	scaffold23685;TaGBSv2-11_287152+166	G	T	100	PASS	ANN=T	upstream_gene_variant	MODIFIER	TraesCS1A02G012300	TraesCS1A02G012300	transcript	TraesCS1A02G012300.1	protein_coding		c.-4896C>A					4896	,T	intron_variant	MODIFIER	TraesCS1A02G012400	TraesCS1A02G012400	transcript	TraesCS1A02G012400.1	protein_coding	2022-01-01	c.*48+80C>A
chr1A	7113954	scaffold23685;TaGBSv2-11_287152+171	T	G	100	PASS	ANN=G	upstream_gene_variant	MODIFIER	TraesCS1A02G012300	TraesCS1A02G012300	transcript	TraesCS1A02G012300.1	protein_coding		c.-4901A>C					4901	,G	intron_variant	MODIFIER	TraesCS1A02G012400	TraesCS1A02G012400	transcript	TraesCS1A02G012400.1	protein_coding	2022-01-01	c.*48+75A>C
chr1A	7113955	scaffold23685;TaGBSv2-11_287152+172	A	T	100	PASS	ANN=T	upstream_gene_variant	MODIFIER	TraesCS1A02G012300	TraesCS1A02G012300	transcript	TraesCS1A02G012300.1	protein_coding		c.-4902T>A					4902	,T	intron_variant	MODIFIER	TraesCS1A02G012400	TraesCS1A02G012400	transcript	TraesCS1A02G012400.1	protein_coding	2022-01-01	c.*48+74T>A
chr1A	7113956	scaffold23685;TaGBSv2-11_287152+173	G	A	100	PASS	ANN=A	upstream_gene_variant	MODIFIER	TraesCS1A02G012300	TraesCS1A02G012300	transcript	TraesCS1A02G012300.1	protein_coding		c.-4903C>T					4903	,A	intron_variant	MODIFIER	TraesCS1A02G012400	TraesCS1A02G012400	transcript	TraesCS1A02G012400.1	protein_coding	2022-01-01	c.*48+73C>T
chr1A	7181881	scaffold23685;TaGBSv2-769_355189+61	T	C	100	PASS	ANN=C	missense_variant	MODERATE	TraesCS1A02G012500	TraesCS1A02G012500	transcript	TraesCS1A02G012500.4	protein_coding	2014-06-01	c.1877T>C	p.Val626Ala	2018/3420	1877/2823	626/940		,C	missense_variant	MODERATE	TraesCS1A02G012500	TraesCS1A02G012500	transcript	TraesCS1A02G012500.3	protein_coding	2013-06-01	c.1877T>C	p.Val626Ala	2018/2742	1877/2601	626/866		,C	missense_variant	MODERATE	TraesCS1A02G012500	TraesCS1A02G012500	transcript	TraesCS1A02G012500.1	protein_coding	2014-06-01	c.1877T>C	p.Val626Ala	2018/3407	1877/2487
chr1A	7181983	scaffold23685;TaGBSv2-769_355189+163	C	T	100	PASS	ANN=T	upstream_gene_variant	MODIFIER	TraesCS1A02G012600	TraesCS1A02G012600	transcript	TraesCS1A02G012600.1	protein_coding		c.-3514C>T					3514	,T	intron_variant	MODIFIER	TraesCS1A02G012500	TraesCS1A02G012500	transcript	TraesCS1A02G012500.4	protein_coding	2013-06-01	c.1918+61C>T						,T	intron_variant	MODIFIER	TraesCS1A02G012500	TraesCS1A02G012500	transcript	TraesCS1A02G012500.3	protein_coding	2022-12-06	c.1918+61C>T
chr1A	7332325	scaffold23685;TaGBSv2-6131_505625+69	T	C	100	PASS	ANN=C	intergenic_region	MODIFIER	TraesCS1A02G013200-TraesCS1A02G013300	TraesCS1A02G013200-TraesCS1A02G013300	intergenic_region	TraesCS1A02G013200-TraesCS1A02G013300			n.7332325T>C
chr1A	7332351	scaffold23685;TaGBSv2-6131_505625+95	A	T	100	PASS	ANN=T	intergenic_region	MODIFIER	TraesCS1A02G013200-TraesCS1A02G013300	TraesCS1A02G013200-TraesCS1A02G013300	intergenic_region	TraesCS1A02G013200-TraesCS1A02G013300			n.7332351A>T
chr1A	8327809	scaffold23685;TaGBSv2-10201_1501114+64	C	T	100	PASS	ANN=T	synonymous_variant	LOW	TraesCS1A02G015900	TraesCS1A02G015900	transcript	TraesCS1A02G015900.1	protein_coding	2022-03-03	c.663C>T	p.Gly221Gly	1394/3384	663/2499	221/832		,T	upstream_gene_variant	MODIFIER	TraesCS1A02G016000	TraesCS1A02G016000	transcript	TraesCS1A02G016000.1	protein_coding		c.-4013C>T					4013
chr1A	8599902	scaffold23685;TaGBSv2-6133_1773231+40	C	T	100	PASS	ANN=T	intergenic_region	MODIFIER	TraesCS1A02G016100-TraesCS1A02G016203	TraesCS1A02G016100-TraesCS1A02G016203	intergenic_region	TraesCS1A02G016100-TraesCS1A02G016203			n.8599902C>T
chr1A	8600034	scaffold23685;TaGBSv2-6133_1773231+172	G	A	100	PASS	ANN=A	intergenic_region	MODIFIER	TraesCS1A02G016100-TraesCS1A02G016203	TraesCS1A02G016100-TraesCS1A02G016203	intergenic_region	TraesCS1A02G016100-TraesCS1A02G016203			n.8600034G>A
chr1A	9195601	scaffold116185;TaGBSv2-6134_9305+81	A	G	100	PASS	ANN=G	downstream_gene_variant	MODIFIER	TraesCS1A02G017400	TraesCS1A02G017400	transcript	TraesCS1A02G017400.1	protein_coding		c.*329A>G					216	,G	intergenic_region	MODIFIER	TraesCS1A02G017400-TraesCS1A02G017500	TraesCS1A02G017400-TraesCS1A02G017500	intergenic_region	TraesCS1A02G017400-TraesCS1A02G017500			n.9195601A>G
chr1A	9480971	scaffold116185;TaGBSv2-14_294715+41	G	C	100	PASS	ANN=C	downstream_gene_variant	MODIFIER	TraesCS1A02G018300	TraesCS1A02G018300	transcript	TraesCS1A02G018300.1	protein_coding		c.*4234G>C					3628	,C	intergenic_region	MODIFIER	TraesCS1A02G018300-TraesCS1A02G018400	TraesCS1A02G018300-TraesCS1A02G018400	intergenic_region	TraesCS1A02G018300-TraesCS1A02G018400			n.9480971G>C
chr1A	9480982	scaffold116185;TaGBSv2-14_294715+52	A	G	100	PASS	ANN=G	downstream_gene_variant	MODIFIER	TraesCS1A02G018300	TraesCS1A02G018300	transcript	TraesCS1A02G018300.1	protein_coding		c.*4245A>G					3639	,G	intergenic_region	MODIFIER	TraesCS1A02G018300-TraesCS1A02G018400	TraesCS1A02G018300-TraesCS1A02G018400	intergenic_region	TraesCS1A02G018300-TraesCS1A02G018400			n.9480982A>G
chr1A	9788569	scaffold116185;TaGBSv2-6135_602287+67	C	T	100	PASS	ANN=T	synonymous_variant	LOW	TraesCS1A02G019600	TraesCS1A02G019600	transcript	TraesCS1A02G019600.1	protein_coding	2022-02-01	c.141G>A	p.Ala47Ala	141/1509	141/1509	47/502
chr1A	9788571	scaffold116185;TaGBSv2-6135_602287+69	C	T	100	PASS	ANN=T	missense_variant	MODERATE	TraesCS1A02G019600	TraesCS1A02G019600	transcript	TraesCS1A02G019600.1	protein_coding	2022-02-01	c.139G>A	p.Ala47Thr	139/1509	139/1509	47/502
chr1A	9788586	scaffold116185;TaGBSv2-6135_602287+84	T	G	100	PASS	ANN=G	missense_variant	MODERATE	TraesCS1A02G019600	TraesCS1A02G019600	transcript	TraesCS1A02G019600.1	protein_coding	2022-02-01	c.124A>C	p.Thr42Pro	124/1509	124/1509	42/502
chr1A	9788635	scaffold116185;TaGBSv2-6135_602287+133	C	T	100	PASS	ANN=T	synonymous_variant	LOW	TraesCS1A02G019600	TraesCS1A02G019600	transcript	TraesCS1A02G019600.1	protein_coding	2022-02-01	c.75G>A	p.Ala25Ala	75/1509	75/1509	25/502
chr1A	9788638	scaffold116185;TaGBSv2-6135_602287+136	C	G	100	PASS	ANN=G	synonymous_variant	LOW	TraesCS1A02G019600	TraesCS1A02G019600	transcript	TraesCS1A02G019600.1	protein_coding	2022-02-01	c.72G>C	p.Leu24Leu	72/1509	72/1509	24/502
chr1A	9884030	scaffold116185;TaGBSv2-2578_697734+81	C	T	100	PASS	ANN=T	intergenic_region	MODIFIER	TraesCS1A02G019700-TraesCS1A02G019800	TraesCS1A02G019700-TraesCS1A02G019800	intergenic_region	TraesCS1A02G019700-TraesCS1A02G019800			n.9884030C>T
chr1A	9884042	scaffold116185;TaGBSv2-2578_697734+93	AG	A	100	PASS	ANN=A	intergenic_region	MODIFIER	TraesCS1A02G019700-TraesCS1A02G019800	TraesCS1A02G019700-TraesCS1A02G019800	intergenic_region	TraesCS1A02G019700-TraesCS1A02G019800			n.9884043delG
chr1A	9892515	scaffold116185;TaGBSv2-2578_706219+81	C	T	100	PASS	ANN=T	intergenic_region	MODIFIER	TraesCS1A02G019700-TraesCS1A02G019800	TraesCS1A02G019700-TraesCS1A02G019800	intergenic_region	TraesCS1A02G019700-TraesCS1A02G019800			n.9892515C>T
chr1A	9892527	scaffold116185;TaGBSv2-2578_706219+93	AG	A	100	PASS	ANN=A	intergenic_region	MODIFIER	TraesCS1A02G019700-TraesCS1A02G019800	TraesCS1A02G019700-TraesCS1A02G019800	intergenic_region	TraesCS1A02G019700-TraesCS1A02G019800			n.9892528delG
chr1A	9898424	scaffold116185;TaGBSv2-4599_712196+13	C	T	100	PASS	ANN=T	intergenic_region	MODIFIER	TraesCS1A02G019700-TraesCS1A02G019800	TraesCS1A02G019700-TraesCS1A02G019800	intergenic_region	TraesCS1A02G019700-TraesCS1A02G019800			n.9898424C>T
chr1A	9898456	scaffold116185;TaGBSv2-4599_712196+45	T	C	100	PASS	ANN=C	intergenic_region	MODIFIER	TraesCS1A02G019700-TraesCS1A02G019800	TraesCS1A02G019700-TraesCS1A02G019800	intergenic_region	TraesCS1A02G019700-TraesCS1A02G019800			n.9898456T>C
chr1A	9898478	scaffold116185;TaGBSv2-4599_712196+67	C	A	100	PASS	ANN=A	intergenic_region	MODIFIER	TraesCS1A02G019700-TraesCS1A02G019800	TraesCS1A02G019700-TraesCS1A02G019800	intergenic_region	TraesCS1A02G019700-TraesCS1A02G019800			n.9898478C>A
chr1A	9898506	scaffold116185;TaGBSv2-4599_712196+95	G	A	100	PASS	ANN=A	intergenic_region	MODIFIER	TraesCS1A02G019700-TraesCS1A02G019800	TraesCS1A02G019700-TraesCS1A02G019800	intergenic_region	TraesCS1A02G019700-TraesCS1A02G019800			n.9898506G>A
chr1A	10115946	scaffold116185;TaGBSv2-15_929722+9	C	T	100	PASS	ANN=T	intergenic_region	MODIFIER	TraesCS1A02G020700-TraesCS1A02G020800	TraesCS1A02G020700-TraesCS1A02G020800	intergenic_region	TraesCS1A02G020700-TraesCS1A02G020800			n.10115946C>T
chr1A	10115981	scaffold116185;TaGBSv2-15_929722+44	T	G	100	PASS	ANN=G	intergenic_region	MODIFIER	TraesCS1A02G020700-TraesCS1A02G020800	TraesCS1A02G020700-TraesCS1A02G020800	intergenic_region	TraesCS1A02G020700-TraesCS1A02G020800			n.10115981T>G
chr1A	10116025	scaffold116185;TaGBSv2-15_929722+88	G	T	100	PASS	ANN=T	intergenic_region	MODIFIER	TraesCS1A02G020700-TraesCS1A02G020800	TraesCS1A02G020700-TraesCS1A02G020800	intergenic_region	TraesCS1A02G020700-TraesCS1A02G020800			n.10116025G>T
chr1A	10116080	scaffold116185;TaGBSv2-15_929722+143	T	C	100	PASS	ANN=C	intergenic_region	MODIFIER	TraesCS1A02G020700-TraesCS1A02G020800	TraesCS1A02G020700-TraesCS1A02G020800	intergenic_region	TraesCS1A02G020700-TraesCS1A02G020800			n.10116080T>C
chr1A	10116105	scaffold116185;TaGBSv2-15_929722+168	G	A	100	PASS	ANN=A	intergenic_region	MODIFIER	TraesCS1A02G020700-TraesCS1A02G020800	TraesCS1A02G020700-TraesCS1A02G020800	intergenic_region	TraesCS1A02G020700-TraesCS1A02G020800			n.10116105G>A
chr1A	10116125	scaffold116185;TaGBSv2-15_929722+188	C	T	100	PASS	ANN=T	intergenic_region	MODIFIER	TraesCS1A02G020700-TraesCS1A02G020800	TraesCS1A02G020700-TraesCS1A02G020800	intergenic_region	TraesCS1A02G020700-TraesCS1A02G020800			n.10116125C>T
chr1A	10688639	scaffold75699;TaGBSv2-16_129203+128	A	C	100	PASS	ANN=C	intergenic_region	MODIFIER	TraesCS1A02G022000-TraesCS1A02G022100	TraesCS1A02G022000-TraesCS1A02G022100	intergenic_region	TraesCS1A02G022000-TraesCS1A02G022100			n.10688639A>C
chr1A	10883400	scaffold28080;TaGBSv2-10728_9797+34	A	C	100	PASS	ANN=C	intergenic_region	MODIFIER	TraesCS1A02G022400-TraesCS1A02G022500	TraesCS1A02G022400-TraesCS1A02G022500	intergenic_region	TraesCS1A02G022400-TraesCS1A02G022500			n.10883400A>C
chr1A	10883419	scaffold28080;TaGBSv2-10728_9797+53	C	T	100	PASS	ANN=T	intergenic_region	MODIFIER	TraesCS1A02G022400-TraesCS1A02G022500	TraesCS1A02G022400-TraesCS1A02G022500	intergenic_region	TraesCS1A02G022400-TraesCS1A02G022500			n.10883419C>T
chr1A	10883443	scaffold28080;TaGBSv2-10728_9797+77	T	TTT	100	PASS	ANN=TTT	intergenic_region	MODIFIER	TraesCS1A02G022400-TraesCS1A02G022500	TraesCS1A02G022400-TraesCS1A02G022500	intergenic_region	TraesCS1A02G022400-TraesCS1A02G022500			n.10883443_10883444insTT
chr1A	10994345	scaffold28080;TaGBSv2-6137_120652+124	G	C	100	PASS	ANN=C	intergenic_region	MODIFIER	TraesCS1A02G022500-TraesCS1A02G022600	TraesCS1A02G022500-TraesCS1A02G022600	intergenic_region	TraesCS1A02G022500-TraesCS1A02G022600			n.10994345G>C
chr1A	11389246	scaffold28080;TaGBSv2-353_515638+39	A	G	100	PASS	ANN=G	intron_variant	MODIFIER	TraesCS1A02G022900	TraesCS1A02G022900	transcript	TraesCS1A02G022900.1	protein_coding	2022-02-02	c.150+328A>G
chr1A	11389311	scaffold28080;TaGBSv2-353_515638+104	A	T	100	PASS	ANN=T	intron_variant	MODIFIER	TraesCS1A02G022900	TraesCS1A02G022900	transcript	TraesCS1A02G022900.1	protein_coding	2022-02-02	c.151-382A>T
chr1A	11389328	scaffold28080;TaGBSv2-353_515638+121	T	C	100	PASS	ANN=C	intron_variant	MODIFIER	TraesCS1A02G022900	TraesCS1A02G022900	transcript	TraesCS1A02G022900.1	protein_coding	2022-02-02	c.151-365T>C
chr1A	11389339	scaffold28080;TaGBSv2-353_515638+132	C	T	100	PASS	ANN=T	intron_variant	MODIFIER	TraesCS1A02G022900	TraesCS1A02G022900	transcript	TraesCS1A02G022900.1	protein_coding	2022-02-02	c.151-354C>T
chr1A	11389374	scaffold28080;TaGBSv2-353_515638+167	G	A	100	PASS	ANN=A	intron_variant	MODIFIER	TraesCS1A02G022900	TraesCS1A02G022900	transcript	TraesCS1A02G022900.1	protein_coding	2022-02-02	c.151-319G>A
chr1A	12309783	scaffold63170;TaGBSv2-6573_404949+171	T	C	100	PASS	ANN=C	downstream_gene_variant	MODIFIER	TraesCS1A02G025700	TraesCS1A02G025700	transcript	TraesCS1A02G025700.1	protein_coding		c.*3627A>G					3186	,C	intron_variant	MODIFIER	TraesCS1A02G025600	TraesCS1A02G025600	transcript	TraesCS1A02G025600.1	protein_coding	2022-01-01	c.-7+1281A>G
chr1A	12309817	scaffold63170;TaGBSv2-6573_404949+137	C	G	100	PASS	ANN=G	downstream_gene_variant	MODIFIER	TraesCS1A02G025700	TraesCS1A02G025700	transcript	TraesCS1A02G025700.1	protein_coding		c.*3593G>C					3152	,G	intron_variant	MODIFIER	TraesCS1A02G025600	TraesCS1A02G025600	transcript	TraesCS1A02G025600.1	protein_coding	2022-01-01	c.-7+1247G>C
chr1A	12309851	scaffold63170;TaGBSv2-6573_404949+103	GGAG	G	100	PASS	ANN=G	downstream_gene_variant	MODIFIER	TraesCS1A02G025700	TraesCS1A02G025700	transcript	TraesCS1A02G025700.1	protein_coding		c.*3556_*3558delCTC					3117	,G	intron_variant	MODIFIER	TraesCS1A02G025600	TraesCS1A02G025600	transcript	TraesCS1A02G025600.1	protein_coding	2022-01-01	c.-7+1210_-7+1212delCTC
chr1A	13569629	scaffold44309;TaGBSv2-6144_1664601+173	C	T	100	PASS	ANN=T	synonymous_variant	LOW	TraesCS1A02G028900	TraesCS1A02G028900	transcript	TraesCS1A02G028900.1	protein_coding	2022-04-01	c.96C>T	p.Asp32Asp	96/3355	96/2880	32/959
chr1A	13569634	scaffold44309;TaGBSv2-6144_1664601+168	G	A	100	PASS	ANN=A	missense_variant	MODERATE	TraesCS1A02G028900	TraesCS1A02G028900	transcript	TraesCS1A02G028900.1	protein_coding	2022-04-01	c.101G>A	p.Cys34Tyr	101/3355	101/2880	34/959
chr1A	13569692	scaffold44309;TaGBSv2-6144_1664601+110	G	C	100	PASS	ANN=C	synonymous_variant	LOW	TraesCS1A02G028900	TraesCS1A02G028900	transcript	TraesCS1A02G028900.1	protein_coding	2022-04-01	c.159G>C	p.Val53Val	159/3355	159/2880	53/959
chr1A	13569695	scaffold44309;TaGBSv2-6144_1664601+107	G	A	100	PASS	ANN=A	synonymous_variant	LOW	TraesCS1A02G028900	TraesCS1A02G028900	transcript	TraesCS1A02G028900.1	protein_coding	2022-04-01	c.162G>A	p.Pro54Pro	162/3355	162/2880	54/959
chr1A	13569704	scaffold44309;TaGBSv2-6144_1664601+98	G	A	100	PASS	ANN=A	synonymous_variant	LOW	TraesCS1A02G028900	TraesCS1A02G028900	transcript	TraesCS1A02G028900.1	protein_coding	2022-04-01	c.171G>A	p.Gln57Gln	171/3355	171/2880	57/959
chr1A	13569712	scaffold44309;TaGBSv2-6144_1664601+90	C	G	100	PASS	ANN=G	missense_variant	MODERATE	TraesCS1A02G028900	TraesCS1A02G028900	transcript	TraesCS1A02G028900.1	protein_coding	2022-04-01	c.179C>G	p.Thr60Arg	179/3355	179/2880	60/959
chr1A	13569737	scaffold44309;TaGBSv2-6144_1664601+65	A	G	100	PASS	ANN=G	synonymous_variant	LOW	TraesCS1A02G028900	TraesCS1A02G028900	transcript	TraesCS1A02G028900.1	protein_coding	2022-04-01	c.204A>G	p.Glu68Glu	204/3355	204/2880	68/959
chr1A	13569770	scaffold44309;TaGBSv2-6144_1664601+32	C	G	100	PASS	ANN=G	synonymous_variant	LOW	TraesCS1A02G028900	TraesCS1A02G028900	transcript	TraesCS1A02G028900.1	protein_coding	2022-04-01	c.237C>G	p.Val79Val	237/3355	237/2880	79/959
chr1A	13569785	scaffold44309;TaGBSv2-6144_1664601+17	C	G	100	PASS	ANN=G	synonymous_variant	LOW	TraesCS1A02G028900	TraesCS1A02G028900	transcript	TraesCS1A02G028900.1	protein_coding	2022-04-01	c.252C>G	p.Leu84Leu	252/3355	252/2880	84/959
chr1A	13569791	scaffold44309;TaGBSv2-6144_1664601+11	C	T	100	PASS	ANN=T	synonymous_variant	LOW	TraesCS1A02G028900	TraesCS1A02G028900	transcript	TraesCS1A02G028900.1	protein_coding	2022-04-01	c.258C>T	p.Arg86Arg	258/3355	258/2880	86/959
chr1A	13913360	scaffold44309;TaGBSv2-6143_1320887+156	A	G	100	PASS	ANN=G	intergenic_region	MODIFIER	TraesCS1A02G029800-TraesCS1A02G029900	TraesCS1A02G029800-TraesCS1A02G029900	intergenic_region	TraesCS1A02G029800-TraesCS1A02G029900			n.13913360A>G
chr1A	13913372	scaffold44309;TaGBSv2-6143_1320887+144	G	T	100	PASS	ANN=T	intergenic_region	MODIFIER	TraesCS1A02G029800-TraesCS1A02G029900	TraesCS1A02G029800-TraesCS1A02G029900	intergenic_region	TraesCS1A02G029800-TraesCS1A02G029900			n.13913372G>T
chr1A	13913384	scaffold44309;TaGBSv2-6143_1320887+132	C	T	100	PASS	ANN=T	intergenic_region	MODIFIER	TraesCS1A02G029800-TraesCS1A02G029900	TraesCS1A02G029800-TraesCS1A02G029900	intergenic_region	TraesCS1A02G029800-TraesCS1A02G029900			n.13913384C>T
chr1A	13913396	scaffold44309;TaGBSv2-6143_1320887+120	T	C	100	PASS	ANN=C	intergenic_region	MODIFIER	TraesCS1A02G029800-TraesCS1A02G029900	TraesCS1A02G029800-TraesCS1A02G029900	intergenic_region	TraesCS1A02G029800-TraesCS1A02G029900			n.13913396T>C
chr1A	13913402	scaffold44309;TaGBSv2-6143_1320887+114	G	T	100	PASS	ANN=T	intergenic_region	MODIFIER	TraesCS1A02G029800-TraesCS1A02G029900	TraesCS1A02G029800-TraesCS1A02G029900	intergenic_region	TraesCS1A02G029800-TraesCS1A02G029900			n.13913402G>T
chr1A	13913456	scaffold44309;TaGBSv2-6143_1320887+60	T	C	100	PASS	ANN=C	intergenic_region	MODIFIER	TraesCS1A02G029800-TraesCS1A02G029900	TraesCS1A02G029800-TraesCS1A02G029900	intergenic_region	TraesCS1A02G029800-TraesCS1A02G029900			n.13913456T>C
chr1A	13913485	scaffold44309;TaGBSv2-6143_1320887+31	T	C	100	PASS	ANN=C	intergenic_region	MODIFIER	TraesCS1A02G029800-TraesCS1A02G029900	TraesCS1A02G029800-TraesCS1A02G029900	intergenic_region	TraesCS1A02G029800-TraesCS1A02G029900			n.13913485T>C
chr1A	13913511	scaffold44309;TaGBSv2-6143_1320887+5	T	C	100	PASS	ANN=C	intergenic_region	MODIFIER	TraesCS1A02G029800-TraesCS1A02G029900	TraesCS1A02G029800-TraesCS1A02G029900	intergenic_region	TraesCS1A02G029800-TraesCS1A02G029900			n.13913511T>C
chr1A	14514556	scaffold44309;TaGBSv2-6142_719684+163	T	G	100	PASS	ANN=G	intergenic_region	MODIFIER	TraesCS1A02G031200-TraesCS1A02G031300	TraesCS1A02G031200-TraesCS1A02G031300	intergenic_region	TraesCS1A02G031200-TraesCS1A02G031300			n.14514556T>G
chr1A	14514592	scaffold44309;TaGBSv2-6142_719684+127	A	G	100	PASS	ANN=G	intergenic_region	MODIFIER	TraesCS1A02G031200-TraesCS1A02G031300	TraesCS1A02G031200-TraesCS1A02G031300	intergenic_region	TraesCS1A02G031200-TraesCS1A02G031300			n.14514592A>G
chr1A	14514595	scaffold44309;TaGBSv2-6142_719684+124	A	G	100	PASS	ANN=G	intergenic_region	MODIFIER	TraesCS1A02G031200-TraesCS1A02G031300	TraesCS1A02G031200-TraesCS1A02G031300	intergenic_region	TraesCS1A02G031200-TraesCS1A02G031300			n.14514595A>G
chr1A	14514637	scaffold44309;TaGBSv2-6142_719684+82	G	A	100	PASS	ANN=A	intergenic_region	MODIFIER	TraesCS1A02G031200-TraesCS1A02G031300	TraesCS1A02G031200-TraesCS1A02G031300	intergenic_region	TraesCS1A02G031200-TraesCS1A02G031300			n.14514637G>A
chr1A	14514674	scaffold44309;TaGBSv2-6142_719684+45	C	T	100	PASS	ANN=T	intergenic_region	MODIFIER	TraesCS1A02G031200-TraesCS1A02G031300	TraesCS1A02G031200-TraesCS1A02G031300	intergenic_region	TraesCS1A02G031200-TraesCS1A02G031300			n.14514674C>T
chr1A	14514679	scaffold44309;TaGBSv2-6142_719684+40	G	A	100	PASS	ANN=A	intergenic_region	MODIFIER	TraesCS1A02G031200-TraesCS1A02G031300	TraesCS1A02G031200-TraesCS1A02G031300	intergenic_region	TraesCS1A02G031200-TraesCS1A02G031300			n.14514679G>A
chr1A	15186929	scaffold44309;TaGBSv2-6141_47368+106	C	T	100	PASS	ANN=T	upstream_gene_variant	MODIFIER	TraesCS1A02G032700	TraesCS1A02G032700	transcript	TraesCS1A02G032700.1	protein_coding		c.-4211C>T					4050	,T	upstream_gene_variant	MODIFIER	TraesCS1A02G032700	TraesCS1A02G032700	transcript	TraesCS1A02G032700.2	protein_coding		c.-4211C>T					4050	,T	intron_variant	MODIFIER	TraesCS1A02G032600	TraesCS1A02G032600	transcript	TraesCS1A02G032600.1	protein_coding	2022-01-01	c.280-38C>T
chr1A	15186964	scaffold44309;TaGBSv2-6141_47368+71	C	A	100	PASS	ANN=A	splice_region_variant&intron_variant	LOW	TraesCS1A02G032600	TraesCS1A02G032600	transcript	TraesCS1A02G032600.1	protein_coding	2022-01-01	c.280-3C>A						,A	splice_region_variant&intron_variant	LOW	TraesCS1A02G032600	TraesCS1A02G032600	transcript	TraesCS1A02G032600.2	protein_coding	2022-02-01	c.34-6C>A						,A	upstream_gene_variant	MODIFIER	TraesCS1A02G032700	TraesCS1A02G032700	transcript	TraesCS1A02G032700.1	protein_coding		c.-4176C>A
chr1A	15186970	scaffold44309;TaGBSv2-6141_47368+65	T	C	100	PASS	ANN=C	missense_variant	MODERATE	TraesCS1A02G032600	TraesCS1A02G032600	transcript	TraesCS1A02G032600.1	protein_coding	2022-02-02	c.283T>C	p.Tyr95His	283/1679	283/1419	95/472		,C	missense_variant&splice_region_variant	MODERATE	TraesCS1A02G032600	TraesCS1A02G032600	transcript	TraesCS1A02G032600.2	protein_coding	2022-03-02	c.34T>C	p.Tyr12His	49/1341	34/1170	12/389		,C	upstream_gene_variant	MODIFIER	TraesCS1A02G032700	TraesCS1A02G032700	transcript	TraesCS1A02G032700.1	protein_coding		c.-4170T>C
chr1A	15186990	scaffold44309;TaGBSv2-6141_47368+45	G	A	100	PASS	ANN=A	synonymous_variant	LOW	TraesCS1A02G032600	TraesCS1A02G032600	transcript	TraesCS1A02G032600.1	protein_coding	2022-02-02	c.303G>A	p.Val101Val	303/1679	303/1419	101/472		,A	synonymous_variant	LOW	TraesCS1A02G032600	TraesCS1A02G032600	transcript	TraesCS1A02G032600.2	protein_coding	2022-03-02	c.54G>A	p.Val18Val	69/1341	54/1170	18/389		,A	upstream_gene_variant	MODIFIER	TraesCS1A02G032700	TraesCS1A02G032700	transcript	TraesCS1A02G032700.1	protein_coding		c.-4150G>A
chr1A	15186996	scaffold44309;TaGBSv2-6141_47368+39	T	C	100	PASS	ANN=C	synonymous_variant	LOW	TraesCS1A02G032600	TraesCS1A02G032600	transcript	TraesCS1A02G032600.1	protein_coding	2022-02-02	c.309T>C	p.Leu103Leu	309/1679	309/1419	103/472		,C	synonymous_variant	LOW	TraesCS1A02G032600	TraesCS1A02G032600	transcript	TraesCS1A02G032600.2	protein_coding	2022-03-02	c.60T>C	p.Leu20Leu	75/1341	60/1170	20/389		,C	upstream_gene_variant	MODIFIER	TraesCS1A02G032700	TraesCS1A02G032700	transcript	TraesCS1A02G032700.1	protein_coding		c.-4144T>C
chr1A	15187007	scaffold44309;TaGBSv2-6141_47368+28	A	G	100	PASS	ANN=G	missense_variant	MODERATE	TraesCS1A02G032600	TraesCS1A02G032600	transcript	TraesCS1A02G032600.1	protein_coding	2022-02-02	c.320A>G	p.Asp107Gly	320/1679	320/1419	107/472		,G	missense_variant	MODERATE	TraesCS1A02G032600	TraesCS1A02G032600	transcript	TraesCS1A02G032600.2	protein_coding	2022-03-02	c.71A>G	p.Asp24Gly	86/1341	71/1170	24/389		,G	upstream_gene_variant	MODIFIER	TraesCS1A02G032700	TraesCS1A02G032700	transcript	TraesCS1A02G032700.1	protein_coding		c.-4133A>G
chr1A	15187023	scaffold44309;TaGBSv2-6141_47368+12	C	G	100	PASS	ANN=G	synonymous_variant	LOW	TraesCS1A02G032600	TraesCS1A02G032600	transcript	TraesCS1A02G032600.1	protein_coding	2022-02-02	c.336C>G	p.Ser112Ser	336/1679	336/1419	112/472		,G	synonymous_variant	LOW	TraesCS1A02G032600	TraesCS1A02G032600	transcript	TraesCS1A02G032600.2	protein_coding	2022-03-02	c.87C>G	p.Ser29Ser	102/1341	87/1170	29/389		,G	upstream_gene_variant	MODIFIER	TraesCS1A02G032700	TraesCS1A02G032700	transcript	TraesCS1A02G032700.1	protein_coding		c.-4117C>G
chr1A	15725898	scaffold47238;TaGBSv2-6145_491331+65	A	G	100	PASS	ANN=G	intergenic_region	MODIFIER	TraesCS1A02G033200-TraesCS1A02G033288	TraesCS1A02G033200-TraesCS1A02G033288	intergenic_region	TraesCS1A02G033200-TraesCS1A02G033288			n.15725898A>G
chr1A	15725983	scaffold47238;TaGBSv2-6145_491331+150	GG	G	100	PASS	ANN=G	intergenic_region	MODIFIER	TraesCS1A02G033200-TraesCS1A02G033288	TraesCS1A02G033200-TraesCS1A02G033288	intergenic_region	TraesCS1A02G033200-TraesCS1A02G033288			n.15725984delG
chr1A	15726014	scaffold47238;TaGBSv2-6145_491331+181	G	A	100	PASS	ANN=A	intergenic_region	MODIFIER	TraesCS1A02G033200-TraesCS1A02G033288	TraesCS1A02G033200-TraesCS1A02G033288	intergenic_region	TraesCS1A02G033200-TraesCS1A02G033288			n.15726014G>A
chr1A	16040167	scaffold47238;TaGBSv2-6883_805618+47	C	A	100	PASS	ANN=A	downstream_gene_variant	MODIFIER	TraesCS1A02G033300	TraesCS1A02G033300	transcript	TraesCS1A02G033300.1	protein_coding		c.*275C>A					110	,A	intergenic_region	MODIFIER	TraesCS1A02G033300-TraesCS1A02G033400	TraesCS1A02G033300-TraesCS1A02G033400	intergenic_region	TraesCS1A02G033300-TraesCS1A02G033400			n.16040167C>A
chr1A	16040238	scaffold47238;TaGBSv2-6883_805618+118	C	T	100	PASS	ANN=T	downstream_gene_variant	MODIFIER	TraesCS1A02G033300	TraesCS1A02G033300	transcript	TraesCS1A02G033300.1	protein_coding		c.*346C>T					181	,T	intergenic_region	MODIFIER	TraesCS1A02G033300-TraesCS1A02G033400	TraesCS1A02G033300-TraesCS1A02G033400	intergenic_region	TraesCS1A02G033300-TraesCS1A02G033400			n.16040238C>T
chr1A	16040240	scaffold47238;TaGBSv2-6883_805618+120	A	G	100	PASS	ANN=G	downstream_gene_variant	MODIFIER	TraesCS1A02G033300	TraesCS1A02G033300	transcript	TraesCS1A02G033300.1	protein_coding		c.*348A>G					183	,G	intergenic_region	MODIFIER	TraesCS1A02G033300-TraesCS1A02G033400	TraesCS1A02G033300-TraesCS1A02G033400	intergenic_region	TraesCS1A02G033300-TraesCS1A02G033400			n.16040240A>G
chr1A	16040252	scaffold47238;TaGBSv2-6883_805618+132	G	C	100	PASS	ANN=C	downstream_gene_variant	MODIFIER	TraesCS1A02G033300	TraesCS1A02G033300	transcript	TraesCS1A02G033300.1	protein_coding		c.*360G>C					195	,C	intergenic_region	MODIFIER	TraesCS1A02G033300-TraesCS1A02G033400	TraesCS1A02G033300-TraesCS1A02G033400	intergenic_region	TraesCS1A02G033300-TraesCS1A02G033400			n.16040252G>C
chr1A	16081895	scaffold47238;TaGBSv2-25_847323+70	C	T	100	PASS	ANN=T	intergenic_region	MODIFIER	TraesCS1A02G033300-TraesCS1A02G033400	TraesCS1A02G033300-TraesCS1A02G033400	intergenic_region	TraesCS1A02G033300-TraesCS1A02G033400			n.16081895C>T
chr1A	16081898	scaffold47238;TaGBSv2-25_847323+73	C	T	100	PASS	ANN=T	intergenic_region	MODIFIER	TraesCS1A02G033300-TraesCS1A02G033400	TraesCS1A02G033300-TraesCS1A02G033400	intergenic_region	TraesCS1A02G033300-TraesCS1A02G033400			n.16081898C>T
chr1A	16407468	scaffold47238;TaGBSv2-6146_1172833+133	T	A	100	PASS	ANN=A	intron_variant	MODIFIER	TraesCS1A02G033600	TraesCS1A02G033600	transcript	TraesCS1A02G033600.1	protein_coding	2022-05-02	c.160+28T>A
chr1A	16932760	scaffold47238;TaGBSv2-6147_1698165+93	T	C	100	PASS	ANN=C	synonymous_variant	LOW	TraesCS1A02G034300	TraesCS1A02G034300	transcript	TraesCS1A02G034300.2	protein_coding	2022-08-07	c.846A>G	p.Glu282Glu	995/2227	846/1356	282/451		,C	synonymous_variant	LOW	TraesCS1A02G034300	TraesCS1A02G034300	transcript	TraesCS1A02G034300.1	protein_coding	2022-08-07	c.420A>G	p.Glu140Glu	1003/2235	420/930	140/309
chr1A	16932764	scaffold47238;TaGBSv2-6147_1698165+97	G	A	100	PASS	ANN=A	missense_variant	MODERATE	TraesCS1A02G034300	TraesCS1A02G034300	transcript	TraesCS1A02G034300.2	protein_coding	2022-08-07	c.842C>T	p.Thr281Met	991/2227	842/1356	281/451		,A	missense_variant	MODERATE	TraesCS1A02G034300	TraesCS1A02G034300	transcript	TraesCS1A02G034300.1	protein_coding	2022-08-07	c.416C>T	p.Thr139Met	999/2235	416/930	139/309
chr1A	17524473	scaffold47238;TaGBSv2-6148_2289964+7	T	A	100	PASS	ANN=A	intergenic_region	MODIFIER	TraesCS1A02G034700-TraesCS1A02G034800	TraesCS1A02G034700-TraesCS1A02G034800	intergenic_region	TraesCS1A02G034700-TraesCS1A02G034800			n.17524473T>A
chr1A	18315459	scaffold47238;TaGBSv2-4599_3080941+16	C	A	100	PASS	ANN=A	downstream_gene_variant	MODIFIER	TraesCS1A02G035100	TraesCS1A02G035100	transcript	TraesCS1A02G035100.1	protein_coding		c.*2760C>A					2760	,A	intergenic_region	MODIFIER	TraesCS1A02G035100-TraesCS1A02G035200	TraesCS1A02G035100-TraesCS1A02G035200	intergenic_region	TraesCS1A02G035100-TraesCS1A02G035200			n.18315459C>A
chr1A	18315468	scaffold47238;TaGBSv2-4599_3080941+25	C	T	100	PASS	ANN=T	downstream_gene_variant	MODIFIER	TraesCS1A02G035100	TraesCS1A02G035100	transcript	TraesCS1A02G035100.1	protein_coding		c.*2769C>T					2769	,T	intergenic_region	MODIFIER	TraesCS1A02G035100-TraesCS1A02G035200	TraesCS1A02G035100-TraesCS1A02G035200	intergenic_region	TraesCS1A02G035100-TraesCS1A02G035200			n.18315468C>T
chr1A	18315541	scaffold47238;TaGBSv2-4599_3080941+98	A	G	100	PASS	ANN=G	downstream_gene_variant	MODIFIER	TraesCS1A02G035100	TraesCS1A02G035100	transcript	TraesCS1A02G035100.1	protein_coding		c.*2842A>G					2842	,G	intergenic_region	MODIFIER	TraesCS1A02G035100-TraesCS1A02G035200	TraesCS1A02G035100-TraesCS1A02G035200	intergenic_region	TraesCS1A02G035100-TraesCS1A02G035200			n.18315541A>G
chr1A	18315588	scaffold47238;TaGBSv2-4599_3080941+145	A	G	100	PASS	ANN=G	downstream_gene_variant	MODIFIER	TraesCS1A02G035100	TraesCS1A02G035100	transcript	TraesCS1A02G035100.1	protein_coding		c.*2889A>G					2889	,G	intergenic_region	MODIFIER	TraesCS1A02G035100-TraesCS1A02G035200	TraesCS1A02G035100-TraesCS1A02G035200	intergenic_region	TraesCS1A02G035100-TraesCS1A02G035200			n.18315588A>G
chr1A	18315593	scaffold47238;TaGBSv2-4599_3080941+150	C	T	100	PASS	ANN=T	downstream_gene_variant	MODIFIER	TraesCS1A02G035100	TraesCS1A02G035100	transcript	TraesCS1A02G035100.1	protein_coding		c.*2894C>T					2894	,T	intergenic_region	MODIFIER	TraesCS1A02G035100-TraesCS1A02G035200	TraesCS1A02G035100-TraesCS1A02G035200	intergenic_region	TraesCS1A02G035100-TraesCS1A02G035200			n.18315593C>T
chr1A	18315594	scaffold47238;TaGBSv2-4599_3080941+151	G	A	100	PASS	ANN=A	downstream_gene_variant	MODIFIER	TraesCS1A02G035100	TraesCS1A02G035100	transcript	TraesCS1A02G035100.1	protein_coding		c.*2895G>A					2895	,A	intergenic_region	MODIFIER	TraesCS1A02G035100-TraesCS1A02G035200	TraesCS1A02G035100-TraesCS1A02G035200	intergenic_region	TraesCS1A02G035100-TraesCS1A02G035200			n.18315594G>A
chr1A	20098341	scaffold101314;TaGBSv2-6152_1005334+170	G	A	100	PASS	ANN=A	downstream_gene_variant	MODIFIER	TraesCS1A02G036100	TraesCS1A02G036100	transcript	TraesCS1A02G036100.1	protein_coding		c.*4287G>A					3493	,A	downstream_gene_variant	MODIFIER	TraesCS1A02G036100	TraesCS1A02G036100	transcript	TraesCS1A02G036100.2	protein_coding		c.*4287G>A					3493	,A	intergenic_region	MODIFIER	TraesCS1A02G036100-TraesCS1A02G036200	TraesCS1A02G036100-TraesCS1A02G036200	intergenic_region	TraesCS1A02G036100-TraesCS1A02G036200			n.20098341G>A
chr1A	20098375	scaffold101314;TaGBSv2-6152_1005334+136	G	A	100	PASS	ANN=A	downstream_gene_variant	MODIFIER	TraesCS1A02G036100	TraesCS1A02G036100	transcript	TraesCS1A02G036100.1	protein_coding		c.*4321G>A					3527	,A	downstream_gene_variant	MODIFIER	TraesCS1A02G036100	TraesCS1A02G036100	transcript	TraesCS1A02G036100.2	protein_coding		c.*4321G>A					3527	,A	intergenic_region	MODIFIER	TraesCS1A02G036100-TraesCS1A02G036200	TraesCS1A02G036100-TraesCS1A02G036200	intergenic_region	TraesCS1A02G036100-TraesCS1A02G036200			n.20098375G>A
chr1A	20098406	scaffold101314;TaGBSv2-6152_1005334+105	C	T	100	PASS	ANN=T	downstream_gene_variant	MODIFIER	TraesCS1A02G036100	TraesCS1A02G036100	transcript	TraesCS1A02G036100.1	protein_coding		c.*4352C>T					3558	,T	downstream_gene_variant	MODIFIER	TraesCS1A02G036100	TraesCS1A02G036100	transcript	TraesCS1A02G036100.2	protein_coding		c.*4352C>T					3558	,T	intergenic_region	MODIFIER	TraesCS1A02G036100-TraesCS1A02G036200	TraesCS1A02G036100-TraesCS1A02G036200	intergenic_region	TraesCS1A02G036100-TraesCS1A02G036200			n.20098406C>T
chr1A	20098446	scaffold101314;TaGBSv2-6152_1005334+65	G	A	100	PASS	ANN=A	downstream_gene_variant	MODIFIER	TraesCS1A02G036100	TraesCS1A02G036100	transcript	TraesCS1A02G036100.1	protein_coding		c.*4392G>A					3598	,A	downstream_gene_variant	MODIFIER	TraesCS1A02G036100	TraesCS1A02G036100	transcript	TraesCS1A02G036100.2	protein_coding		c.*4392G>A					3598	,A	intergenic_region	MODIFIER	TraesCS1A02G036100-TraesCS1A02G036200	TraesCS1A02G036100-TraesCS1A02G036200	intergenic_region	TraesCS1A02G036100-TraesCS1A02G036200			n.20098446G>A
chr1A	20098498	scaffold101314;TaGBSv2-6152_1005334+13	G	A	100	PASS	ANN=A	downstream_gene_variant	MODIFIER	TraesCS1A02G036100	TraesCS1A02G036100	transcript	TraesCS1A02G036100.1	protein_coding		c.*4444G>A					3650	,A	downstream_gene_variant	MODIFIER	TraesCS1A02G036100	TraesCS1A02G036100	transcript	TraesCS1A02G036100.2	protein_coding		c.*4444G>A					3650	,A	intergenic_region	MODIFIER	TraesCS1A02G036100-TraesCS1A02G036200	TraesCS1A02G036100-TraesCS1A02G036200	intergenic_region	TraesCS1A02G036100-TraesCS1A02G036200			n.20098498G>A
chr1A	20181347	scaffold101314;TaGBSv2-6489_922333+165	C	A	100	PASS	ANN=A	missense_variant	MODERATE	TraesCS1A02G036300	TraesCS1A02G036300	transcript	TraesCS1A02G036300.1	protein_coding	2022-07-02	c.849C>A	p.Asp283Glu	935/2565	849/1947	283/648
chr1A	20181383	scaffold101314;TaGBSv2-6489_922333+129	G	A	100	PASS	ANN=A	synonymous_variant	LOW	TraesCS1A02G036300	TraesCS1A02G036300	transcript	TraesCS1A02G036300.1	protein_coding	2022-07-02	c.885G>A	p.Val295Val	971/2565	885/1947	295/648
chr1A	20761237	scaffold101314;TaGBSv2-6151_342499+109	C	T	100	PASS	ANN=T	intergenic_region	MODIFIER	TraesCS1A02G036800-TraesCS1A02G036900	TraesCS1A02G036800-TraesCS1A02G036900	intergenic_region	TraesCS1A02G036800-TraesCS1A02G036900			n.20761237C>T
chr1A	20761244	scaffold101314;TaGBSv2-6151_342499+102	G	A	100	PASS	ANN=A	intergenic_region	MODIFIER	TraesCS1A02G036800-TraesCS1A02G036900	TraesCS1A02G036800-TraesCS1A02G036900	intergenic_region	TraesCS1A02G036800-TraesCS1A02G036900			n.20761244G>A
chr1A	20761250	scaffold101314;TaGBSv2-6151_342499+96	G	C	100	PASS	ANN=C	intergenic_region	MODIFIER	TraesCS1A02G036800-TraesCS1A02G036900	TraesCS1A02G036800-TraesCS1A02G036900	intergenic_region	TraesCS1A02G036800-TraesCS1A02G036900			n.20761250G>C
chr1A	20761330	scaffold101314;TaGBSv2-6151_342499+16	G	C	100	PASS	ANN=C	intergenic_region	MODIFIER	TraesCS1A02G036800-TraesCS1A02G036900	TraesCS1A02G036800-TraesCS1A02G036900	intergenic_region	TraesCS1A02G036800-TraesCS1A02G036900			n.20761330G>C
chr1A	21634613	scaffold123808;TaGBSv2-305_1569507+167	T	C	100	PASS	ANN=C	intergenic_region	MODIFIER	TraesCS1A02G039400-TraesCS1A02G039600	TraesCS1A02G039400-TraesCS1A02G039600	intergenic_region	TraesCS1A02G039400-TraesCS1A02G039600			n.21634613T>C
chr1A	21634681	scaffold123808;TaGBSv2-305_1569507+99	A	C	100	PASS	ANN=C	intergenic_region	MODIFIER	TraesCS1A02G039400-TraesCS1A02G039600	TraesCS1A02G039400-TraesCS1A02G039600	intergenic_region	TraesCS1A02G039400-TraesCS1A02G039600			n.21634681A>C
chr1A	21634694	scaffold123808;TaGBSv2-305_1569507+86	A	C	100	PASS	ANN=C	intergenic_region	MODIFIER	TraesCS1A02G039400-TraesCS1A02G039600	TraesCS1A02G039400-TraesCS1A02G039600	intergenic_region	TraesCS1A02G039400-TraesCS1A02G039600			n.21634694A>C
chr1A	21634722	scaffold123808;TaGBSv2-305_1569507+58	G	A	100	PASS	ANN=A	intergenic_region	MODIFIER	TraesCS1A02G039400-TraesCS1A02G039600	TraesCS1A02G039400-TraesCS1A02G039600	intergenic_region	TraesCS1A02G039400-TraesCS1A02G039600			n.21634722G>A
chr1A	21634763	scaffold123808;TaGBSv2-305_1569507+17	C	A	100	PASS	ANN=A	intergenic_region	MODIFIER	TraesCS1A02G039400-TraesCS1A02G039600	TraesCS1A02G039400-TraesCS1A02G039600	intergenic_region	TraesCS1A02G039400-TraesCS1A02G039600			n.21634763C>A
chr1A	22601477	scaffold123808;TaGBSv2-33_602640+170	T	C	100	PASS	ANN=C	intergenic_region	MODIFIER	TraesCS1A02G041000-TraesCS1A02G041100	TraesCS1A02G041000-TraesCS1A02G041100	intergenic_region	TraesCS1A02G041000-TraesCS1A02G041100			n.22601477T>C
chr1A	22601500	scaffold123808;TaGBSv2-33_602640+147	C	T	100	PASS	ANN=T	intergenic_region	MODIFIER	TraesCS1A02G041000-TraesCS1A02G041100	TraesCS1A02G041000-TraesCS1A02G041100	intergenic_region	TraesCS1A02G041000-TraesCS1A02G041100			n.22601500C>T
chr1A	22601527	scaffold123808;TaGBSv2-33_602640+120	C	T	100	PASS	ANN=T	intergenic_region	MODIFIER	TraesCS1A02G041000-TraesCS1A02G041100	TraesCS1A02G041000-TraesCS1A02G041100	intergenic_region	TraesCS1A02G041000-TraesCS1A02G041100			n.22601527C>T
chr1A	22601539	scaffold123808;TaGBSv2-33_602640+108	A	G	100	PASS	ANN=G	intergenic_region	MODIFIER	TraesCS1A02G041000-TraesCS1A02G041100	TraesCS1A02G041000-TraesCS1A02G041100	intergenic_region	TraesCS1A02G041000-TraesCS1A02G041100			n.22601539A>G
chr1A	22601576	scaffold123808;TaGBSv2-33_602640+71	C	T	100	PASS	ANN=T	intergenic_region	MODIFIER	TraesCS1A02G041000-TraesCS1A02G041100	TraesCS1A02G041000-TraesCS1A02G041100	intergenic_region	TraesCS1A02G041000-TraesCS1A02G041100			n.22601576C>T
chr1A	22601590	scaffold123808;TaGBSv2-33_602640+57	GT	G	100	PASS	ANN=G	intergenic_region	MODIFIER	TraesCS1A02G041000-TraesCS1A02G041100	TraesCS1A02G041000-TraesCS1A02G041100	intergenic_region	TraesCS1A02G041000-TraesCS1A02G041100			n.22601591delT
chr1A	22601625	scaffold123808;TaGBSv2-33_602640+22	T	A	100	PASS	ANN=A	intergenic_region	MODIFIER	TraesCS1A02G041000-TraesCS1A02G041100	TraesCS1A02G041000-TraesCS1A02G041100	intergenic_region	TraesCS1A02G041000-TraesCS1A02G041100			n.22601625T>A
chr1A	23291878	scaffold94797;TaGBSv2-39_2016765+135	C	A	100	PASS	ANN=A	intergenic_region	MODIFIER	TraesCS1A02G042600-TraesCS1A02G042700	TraesCS1A02G042600-TraesCS1A02G042700	intergenic_region	TraesCS1A02G042600-TraesCS1A02G042700			n.23291878C>A
chr1A	23291977	scaffold94797;TaGBSv2-39_2016765+36	G	A	100	PASS	ANN=A	intergenic_region	MODIFIER	TraesCS1A02G042600-TraesCS1A02G042700	TraesCS1A02G042600-TraesCS1A02G042700	intergenic_region	TraesCS1A02G042600-TraesCS1A02G042700			n.23291977G>A
chr1A	23820111	scaffold94797;TaGBSv2-38_1488488+179	C	T	100	PASS	ANN=T	downstream_gene_variant	MODIFIER	TraesCS1A02G042900	TraesCS1A02G042900	transcript	TraesCS1A02G042900.1	protein_coding		c.*1939C>T					1939	,T	intergenic_region	MODIFIER	TraesCS1A02G042900-TraesCS1A02G043000	TraesCS1A02G042900-TraesCS1A02G043000	intergenic_region	TraesCS1A02G042900-TraesCS1A02G043000			n.23820111C>T
chr1A	23820115	scaffold94797;TaGBSv2-38_1488488+175	T	C	100	PASS	ANN=C	downstream_gene_variant	MODIFIER	TraesCS1A02G042900	TraesCS1A02G042900	transcript	TraesCS1A02G042900.1	protein_coding		c.*1943T>C					1943	,C	intergenic_region	MODIFIER	TraesCS1A02G042900-TraesCS1A02G043000	TraesCS1A02G042900-TraesCS1A02G043000	intergenic_region	TraesCS1A02G042900-TraesCS1A02G043000			n.23820115T>C
chr1A	23820189	scaffold94797;TaGBSv2-38_1488488+101	G	A	100	PASS	ANN=A	downstream_gene_variant	MODIFIER	TraesCS1A02G042900	TraesCS1A02G042900	transcript	TraesCS1A02G042900.1	protein_coding		c.*2017G>A					2017	,A	intergenic_region	MODIFIER	TraesCS1A02G042900-TraesCS1A02G043000	TraesCS1A02G042900-TraesCS1A02G043000	intergenic_region	TraesCS1A02G042900-TraesCS1A02G043000			n.23820189G>A
chr1A	23820224	scaffold94797;TaGBSv2-38_1488488+66	T	C	100	PASS	ANN=C	downstream_gene_variant	MODIFIER	TraesCS1A02G042900	TraesCS1A02G042900	transcript	TraesCS1A02G042900.1	protein_coding		c.*2052T>C					2052	,C	intergenic_region	MODIFIER	TraesCS1A02G042900-TraesCS1A02G043000	TraesCS1A02G042900-TraesCS1A02G043000	intergenic_region	TraesCS1A02G042900-TraesCS1A02G043000			n.23820224T>C
chr1A	24133439	scaffold94797;TaGBSv2-6158_1175244+95	C	G	100	PASS	ANN=G	intron_variant	MODIFIER	TraesCS1A02G043400	TraesCS1A02G043400	transcript	TraesCS1A02G043400.1	protein_coding	2022-10-03	c.280+283C>G
chr1A	24133461	scaffold94797;TaGBSv2-6158_1175244+73	T	C	100	PASS	ANN=C	intron_variant	MODIFIER	TraesCS1A02G043400	TraesCS1A02G043400	transcript	TraesCS1A02G043400.1	protein_coding	2022-10-03	c.280+305T>C
chr1A	24452346	scaffold94797;TaGBSv2-37_856364+68	A	G	100	PASS	ANN=G	intergenic_region	MODIFIER	TraesCS1A02G043900-TraesCS1A02G044000	TraesCS1A02G043900-TraesCS1A02G044000	intergenic_region	TraesCS1A02G043900-TraesCS1A02G044000			n.24452346A>G
chr1A	24569356	scaffold94797;TaGBSv2-6157_739294+128	G	A	100	PASS	ANN=A	intergenic_region	MODIFIER	TraesCS1A02G043900-TraesCS1A02G044000	TraesCS1A02G043900-TraesCS1A02G044000	intergenic_region	TraesCS1A02G043900-TraesCS1A02G044000			n.24569356G>A
chr1A	24569365	scaffold94797;TaGBSv2-6157_739294+119	A	T	100	PASS	ANN=T	intergenic_region	MODIFIER	TraesCS1A02G043900-TraesCS1A02G044000	TraesCS1A02G043900-TraesCS1A02G044000	intergenic_region	TraesCS1A02G043900-TraesCS1A02G044000			n.24569365A>T
chr1A	24767678	scaffold94797;TaGBSv2-6157_541045+55	T	A	100	PASS	ANN=A	missense_variant	MODERATE	TraesCS1A02G044000	TraesCS1A02G044000	transcript	TraesCS1A02G044000.1	protein_coding	2022-07-03	c.294T>A	p.Asp98Glu	294/1401	294/1401	98/466
chr1A	24945907	scaffold94797;TaGBSv2-36_362792+79	C	T	100	PASS	ANN=T	downstream_gene_variant	MODIFIER	TraesCS1A02G044100	TraesCS1A02G044100	transcript	TraesCS1A02G044100.1	protein_coding		c.*3410C>T					3410	,T	intron_variant	MODIFIER	TraesCS1A02G044200	TraesCS1A02G044200	transcript	TraesCS1A02G044200.1	protein_coding	2022-01-01	c.-69+490G>A
chr1A	25807483	scaffold77590;TaGBSv2-6167_5938163+68	T	C	100	PASS	ANN=C	missense_variant	MODERATE	TraesCS1A02G045100	TraesCS1A02G045100	transcript	TraesCS1A02G045100.1	protein_coding	2022-03-01	c.662T>C	p.Leu221Pro	662/1422	662/1422	221/473
chr1A	26603557	scaffold77590;TaGBSv2-46_5142105+52	T	C	100	PASS	ANN=C	intergenic_region	MODIFIER	TraesCS1A02G045100-TraesCS1A02G045300	TraesCS1A02G045100-TraesCS1A02G045300	intergenic_region	TraesCS1A02G045100-TraesCS1A02G045300			n.26603557T>C
chr1A	26603583	scaffold77590;TaGBSv2-46_5142105+26	G	C	100	PASS	ANN=C	intergenic_region	MODIFIER	TraesCS1A02G045100-TraesCS1A02G045300	TraesCS1A02G045100-TraesCS1A02G045300	intergenic_region	TraesCS1A02G045100-TraesCS1A02G045300			n.26603583G>C
chr1A	27388399	scaffold77590;TaGBSv2-3594_4357158+157	G	A	100	PASS	ANN=A	intergenic_region	MODIFIER	TraesCS1A02G046100-TraesCS1A02G046300	TraesCS1A02G046100-TraesCS1A02G046300	intergenic_region	TraesCS1A02G046100-TraesCS1A02G046300			n.27388399G>A
chr1A	27388418	scaffold77590;TaGBSv2-3594_4357158+138	G	A	100	PASS	ANN=A	intergenic_region	MODIFIER	TraesCS1A02G046100-TraesCS1A02G046300	TraesCS1A02G046100-TraesCS1A02G046300	intergenic_region	TraesCS1A02G046100-TraesCS1A02G046300			n.27388418G>A
chr1A	27388551	scaffold77590;TaGBSv2-3594_4357158+5	C	A	100	PASS	ANN=A	intergenic_region	MODIFIER	TraesCS1A02G046100-TraesCS1A02G046300	TraesCS1A02G046100-TraesCS1A02G046300	intergenic_region	TraesCS1A02G046100-TraesCS1A02G046300			n.27388551C>A
chr1A	27752566	scaffold77590;TaGBSv2-6165_3993035+113	TT	T	100	PASS	ANN=T	upstream_gene_variant	MODIFIER	TraesCS1A02G046300	TraesCS1A02G046300	transcript	TraesCS1A02G046300.1	protein_coding		c.-262delT					176	,T	intergenic_region	MODIFIER	TraesCS1A02G046100-TraesCS1A02G046300	TraesCS1A02G046100-TraesCS1A02G046300	intergenic_region	TraesCS1A02G046100-TraesCS1A02G046300			n.27752567delT
chr1A	27752573	scaffold77590;TaGBSv2-6165_3993035+106	T	G	100	PASS	ANN=G	upstream_gene_variant	MODIFIER	TraesCS1A02G046300	TraesCS1A02G046300	transcript	TraesCS1A02G046300.1	protein_coding		c.-256T>G					170	,G	intergenic_region	MODIFIER	TraesCS1A02G046100-TraesCS1A02G046300	TraesCS1A02G046100-TraesCS1A02G046300	intergenic_region	TraesCS1A02G046100-TraesCS1A02G046300			n.27752573T>G
chr1A	27752579	scaffold77590;TaGBSv2-6165_3993035+100	ACGAAGTTTTTTTTTACATTTAA	A	100	PASS	ANN=A	upstream_gene_variant	MODIFIER	TraesCS1A02G046300	TraesCS1A02G046300	transcript	TraesCS1A02G046300.1	protein_coding		c.-249_-228delCGAAGTTTTTTTTTACATTTAA					163	,A	intergenic_region	MODIFIER	TraesCS1A02G046100-TraesCS1A02G046300	TraesCS1A02G046100-TraesCS1A02G046300	intergenic_region	TraesCS1A02G046100-TraesCS1A02G046300			n.27752580_27752601delCGAAGTTTTTTTTTACATTTAA
chr1A	27752584	scaffold77590;TaGBSv2-6165_3993035+95	A	G	100	PASS	ANN=G	upstream_gene_variant	MODIFIER	TraesCS1A02G046300	TraesCS1A02G046300	transcript	TraesCS1A02G046300.1	protein_coding		c.-245A>G					159	,G	intergenic_region	MODIFIER	TraesCS1A02G046100-TraesCS1A02G046300	TraesCS1A02G046100-TraesCS1A02G046300	intergenic_region	TraesCS1A02G046100-TraesCS1A02G046300			n.27752584A>G
chr1A	27752612	scaffold77590;TaGBSv2-6165_3993035+67	T	C	100	PASS	ANN=C	upstream_gene_variant	MODIFIER	TraesCS1A02G046300	TraesCS1A02G046300	transcript	TraesCS1A02G046300.1	protein_coding		c.-217T>C					131	,C	intergenic_region	MODIFIER	TraesCS1A02G046100-TraesCS1A02G046300	TraesCS1A02G046100-TraesCS1A02G046300	intergenic_region	TraesCS1A02G046100-TraesCS1A02G046300			n.27752612T>C
chr1A	27752622	scaffold77590;TaGBSv2-6165_3993035+57	C	T	100	PASS	ANN=T	upstream_gene_variant	MODIFIER	TraesCS1A02G046300	TraesCS1A02G046300	transcript	TraesCS1A02G046300.1	protein_coding		c.-207C>T					121	,T	intergenic_region	MODIFIER	TraesCS1A02G046100-TraesCS1A02G046300	TraesCS1A02G046100-TraesCS1A02G046300	intergenic_region	TraesCS1A02G046100-TraesCS1A02G046300			n.27752622C>T
chr1A	27752639	scaffold77590;TaGBSv2-6165_3993035+40	C	A	100	PASS	ANN=A	upstream_gene_variant	MODIFIER	TraesCS1A02G046300	TraesCS1A02G046300	transcript	TraesCS1A02G046300.1	protein_coding		c.-190C>A					104	,A	intergenic_region	MODIFIER	TraesCS1A02G046100-TraesCS1A02G046300	TraesCS1A02G046100-TraesCS1A02G046300	intergenic_region	TraesCS1A02G046100-TraesCS1A02G046300			n.27752639C>A
chr1A	27752642	scaffold77590;TaGBSv2-6165_3993035+37	T	C	100	PASS	ANN=C	upstream_gene_variant	MODIFIER	TraesCS1A02G046300	TraesCS1A02G046300	transcript	TraesCS1A02G046300.1	protein_coding		c.-187T>C					101	,C	intergenic_region	MODIFIER	TraesCS1A02G046100-TraesCS1A02G046300	TraesCS1A02G046100-TraesCS1A02G046300	intergenic_region	TraesCS1A02G046100-TraesCS1A02G046300			n.27752642T>C
chr1A	27756621	scaffold77590;TaGBSv2-44_3988973+120	T	C	100	PASS	ANN=C	missense_variant	MODERATE	TraesCS1A02G046300	TraesCS1A02G046300	transcript	TraesCS1A02G046300.1	protein_coding	2022-10-09	c.884T>C	p.Leu295Ser	970/1496	884/897	295/298
chr1A	27756636	scaffold77590;TaGBSv2-44_3988973+105	T	C	100	PASS	ANN=C	3_prime_UTR_variant	MODIFIER	TraesCS1A02G046300	TraesCS1A02G046300	transcript	TraesCS1A02G046300.1	protein_coding	2022-10-09	c.*2T>C					2
chr1A	27756661	scaffold77590;TaGBSv2-44_3988973+80	C	T	100	PASS	ANN=T	intron_variant	MODIFIER	TraesCS1A02G046300	TraesCS1A02G046300	transcript	TraesCS1A02G046300.1	protein_coding	2022-09-09	c.*15+12C>T
chr1A	27756665	scaffold77590;TaGBSv2-44_3988973+76	A	G	100	PASS	ANN=G	intron_variant	MODIFIER	TraesCS1A02G046300	TraesCS1A02G046300	transcript	TraesCS1A02G046300.1	protein_coding	2022-09-09	c.*15+16A>G
chr1A	28611084	scaffold77590;TaGBSv2-43_3134472+158	A	G	100	PASS	ANN=G	intron_variant	MODIFIER	TraesCS1A02G046500	TraesCS1A02G046500	transcript	TraesCS1A02G046500.1	protein_coding	2019-01-01	c.175-203A>G						,G	intron_variant	MODIFIER	TraesCS1A02G046500	TraesCS1A02G046500	transcript	TraesCS1A02G046500.2	protein_coding	2019-01-01	c.175-203A>G
chr1A	28611114	scaffold77590;TaGBSv2-43_3134472+128	A	G	100	PASS	ANN=G	intron_variant	MODIFIER	TraesCS1A02G046500	TraesCS1A02G046500	transcript	TraesCS1A02G046500.1	protein_coding	2019-01-01	c.175-173A>G						,G	intron_variant	MODIFIER	TraesCS1A02G046500	TraesCS1A02G046500	transcript	TraesCS1A02G046500.2	protein_coding	2019-01-01	c.175-173A>G
chr1A	28611126	scaffold77590;TaGBSv2-43_3134472+116	A	G	100	PASS	ANN=G	intron_variant	MODIFIER	TraesCS1A02G046500	TraesCS1A02G046500	transcript	TraesCS1A02G046500.1	protein_coding	2019-01-01	c.175-161A>G						,G	intron_variant	MODIFIER	TraesCS1A02G046500	TraesCS1A02G046500	transcript	TraesCS1A02G046500.2	protein_coding	2019-01-01	c.175-161A>G
chr1A	28611144	scaffold77590;TaGBSv2-43_3134472+98	T	C	100	PASS	ANN=C	intron_variant	MODIFIER	TraesCS1A02G046500	TraesCS1A02G046500	transcript	TraesCS1A02G046500.1	protein_coding	2019-01-01	c.175-143T>C						,C	intron_variant	MODIFIER	TraesCS1A02G046500	TraesCS1A02G046500	transcript	TraesCS1A02G046500.2	protein_coding	2019-01-01	c.175-143T>C
chr1A	28611158	scaffold77590;TaGBSv2-43_3134472+84	C	G	100	PASS	ANN=G	intron_variant	MODIFIER	TraesCS1A02G046500	TraesCS1A02G046500	transcript	TraesCS1A02G046500.1	protein_coding	2019-01-01	c.175-129C>G						,G	intron_variant	MODIFIER	TraesCS1A02G046500	TraesCS1A02G046500	transcript	TraesCS1A02G046500.2	protein_coding	2019-01-01	c.175-129C>G
chr1A	28611229	scaffold77590;TaGBSv2-43_3134472+13	A	G	100	PASS	ANN=G	intron_variant	MODIFIER	TraesCS1A02G046500	TraesCS1A02G046500	transcript	TraesCS1A02G046500.1	protein_coding	2019-01-01	c.175-58A>G						,G	intron_variant	MODIFIER	TraesCS1A02G046500	TraesCS1A02G046500	transcript	TraesCS1A02G046500.2	protein_coding	2019-01-01	c.175-58A>G
chr1A	28791553	scaffold77590;TaGBSv2-7130_2954062+99	A	G	100	PASS	ANN=G	intergenic_region	MODIFIER	TraesCS1A02G047000-TraesCS1A02G047100	TraesCS1A02G047000-TraesCS1A02G047100	intergenic_region	TraesCS1A02G047000-TraesCS1A02G047100			n.28791553A>G
chr1A	28791584	scaffold77590;TaGBSv2-7130_2954062+68	G	C	100	PASS	ANN=C	intergenic_region	MODIFIER	TraesCS1A02G047000-TraesCS1A02G047100	TraesCS1A02G047000-TraesCS1A02G047100	intergenic_region	TraesCS1A02G047000-TraesCS1A02G047100			n.28791584G>C
chr1A	28791600	scaffold77590;TaGBSv2-7130_2954062+52	C	T	100	PASS	ANN=T	intergenic_region	MODIFIER	TraesCS1A02G047000-TraesCS1A02G047100	TraesCS1A02G047000-TraesCS1A02G047100	intergenic_region	TraesCS1A02G047000-TraesCS1A02G047100			n.28791600C>T
chr1A	28791621	scaffold77590;TaGBSv2-7130_2954062+31	G	A	100	PASS	ANN=A	intergenic_region	MODIFIER	TraesCS1A02G047000-TraesCS1A02G047100	TraesCS1A02G047000-TraesCS1A02G047100	intergenic_region	TraesCS1A02G047000-TraesCS1A02G047100			n.28791621G>A
chr1A	28791638	scaffold77590;TaGBSv2-7130_2954062+14	G	C	100	PASS	ANN=C	intergenic_region	MODIFIER	TraesCS1A02G047000-TraesCS1A02G047100	TraesCS1A02G047000-TraesCS1A02G047100	intergenic_region	TraesCS1A02G047000-TraesCS1A02G047100			n.28791638G>C
chr1A	29280827	scaffold77590;TaGBSv2-6163_2464864+23	C	G	100	PASS	ANN=G	3_prime_UTR_variant	MODIFIER	TraesCS1A02G047400	TraesCS1A02G047400	transcript	TraesCS1A02G047400.1	protein_coding	2022-02-02	c.*161C>G					161
chr1A	30005699	scaffold77590;TaGBSv2-6162_1739853+162	A	G	100	PASS	ANN=G	intergenic_region	MODIFIER	TraesCS1A02G048200-TraesCS1A02G048300	TraesCS1A02G048200-TraesCS1A02G048300	intergenic_region	TraesCS1A02G048200-TraesCS1A02G048300			n.30005699A>G
chr1A	30005752	scaffold77590;TaGBSv2-6162_1739853+109	G	A	100	PASS	ANN=A	intergenic_region	MODIFIER	TraesCS1A02G048200-TraesCS1A02G048300	TraesCS1A02G048200-TraesCS1A02G048300	intergenic_region	TraesCS1A02G048200-TraesCS1A02G048300			n.30005752G>A
chr1A	30005757	scaffold77590;TaGBSv2-6162_1739853+104	C	A	100	PASS	ANN=A	intergenic_region	MODIFIER	TraesCS1A02G048200-TraesCS1A02G048300	TraesCS1A02G048200-TraesCS1A02G048300	intergenic_region	TraesCS1A02G048200-TraesCS1A02G048300			n.30005757C>A
chr1A	30005801	scaffold77590;TaGBSv2-6162_1739853+60	C	A	100	PASS	ANN=A	intergenic_region	MODIFIER	TraesCS1A02G048200-TraesCS1A02G048300	TraesCS1A02G048200-TraesCS1A02G048300	intergenic_region	TraesCS1A02G048200-TraesCS1A02G048300			n.30005801C>A
chr1A	30005829	scaffold77590;TaGBSv2-6162_1739853+32	A	C	100	PASS	ANN=C	intergenic_region	MODIFIER	TraesCS1A02G048200-TraesCS1A02G048300	TraesCS1A02G048200-TraesCS1A02G048300	intergenic_region	TraesCS1A02G048200-TraesCS1A02G048300			n.30005829A>C
chr1A	30498579	scaffold77590;TaGBSv2-6161_1246977+158	G	C	100	PASS	ANN=C	intergenic_region	MODIFIER	TraesCS1A02G048900-TraesCS1A02G049000	TraesCS1A02G048900-TraesCS1A02G049000	intergenic_region	TraesCS1A02G048900-TraesCS1A02G049000			n.30498579G>C
chr1A	30498669	scaffold77590;TaGBSv2-6161_1246977+68	G	C	100	PASS	ANN=C	intergenic_region	MODIFIER	TraesCS1A02G048900-TraesCS1A02G049000	TraesCS1A02G048900-TraesCS1A02G049000	intergenic_region	TraesCS1A02G048900-TraesCS1A02G049000			n.30498669G>C
chr1A	30498703	scaffold77590;TaGBSv2-6161_1246977+34	C	T	100	PASS	ANN=T	intergenic_region	MODIFIER	TraesCS1A02G048900-TraesCS1A02G049000	TraesCS1A02G048900-TraesCS1A02G049000	intergenic_region	TraesCS1A02G048900-TraesCS1A02G049000			n.30498703C>T
chr1A	30498707	scaffold77590;TaGBSv2-6161_1246977+30	G	T	100	PASS	ANN=T	intergenic_region	MODIFIER	TraesCS1A02G048900-TraesCS1A02G049000	TraesCS1A02G048900-TraesCS1A02G049000	intergenic_region	TraesCS1A02G048900-TraesCS1A02G049000			n.30498707G>T
chr1A	30498708	scaffold77590;TaGBSv2-6161_1246977+29	C	A	100	PASS	ANN=A	intergenic_region	MODIFIER	TraesCS1A02G048900-TraesCS1A02G049000	TraesCS1A02G048900-TraesCS1A02G049000	intergenic_region	TraesCS1A02G048900-TraesCS1A02G049000			n.30498708C>A
chr1A	30498714	scaffold77590;TaGBSv2-6161_1246977+23	A	G	100	PASS	ANN=G	intergenic_region	MODIFIER	TraesCS1A02G048900-TraesCS1A02G049000	TraesCS1A02G048900-TraesCS1A02G049000	intergenic_region	TraesCS1A02G048900-TraesCS1A02G049000			n.30498714A>G
chr1A	30498718	scaffold77590;TaGBSv2-6161_1246977+19	G	A	100	PASS	ANN=A	intergenic_region	MODIFIER	TraesCS1A02G048900-TraesCS1A02G049000	TraesCS1A02G048900-TraesCS1A02G049000	intergenic_region	TraesCS1A02G048900-TraesCS1A02G049000			n.30498718G>A
chr1A	30809724	scaffold77590;TaGBSv2-40_935807+183	T	G	100	PASS	ANN=G	upstream_gene_variant	MODIFIER	TraesCS1A02G049300	TraesCS1A02G049300	transcript	TraesCS1A02G049300.1	protein_coding		c.-4407A>C					4124	,G	upstream_gene_variant	MODIFIER	TraesCS1A02G049300	TraesCS1A02G049300	transcript	TraesCS1A02G049300.2	protein_coding		c.-4407A>C					4124	,G	upstream_gene_variant	MODIFIER	TraesCS1A02G049300	TraesCS1A02G049300	transcript	TraesCS1A02G049300.3	protein_coding		c.-4407A>C
chr1A	30809727	scaffold77590;TaGBSv2-40_935807+180	G	C	100	PASS	ANN=C	upstream_gene_variant	MODIFIER	TraesCS1A02G049300	TraesCS1A02G049300	transcript	TraesCS1A02G049300.1	protein_coding		c.-4410C>G					4127	,C	upstream_gene_variant	MODIFIER	TraesCS1A02G049300	TraesCS1A02G049300	transcript	TraesCS1A02G049300.2	protein_coding		c.-4410C>G					4127	,C	upstream_gene_variant	MODIFIER	TraesCS1A02G049300	TraesCS1A02G049300	transcript	TraesCS1A02G049300.3	protein_coding		c.-4410C>G
chr1A	30809728	scaffold77590;TaGBSv2-40_935807+179	G	A	100	PASS	ANN=A	upstream_gene_variant	MODIFIER	TraesCS1A02G049300	TraesCS1A02G049300	transcript	TraesCS1A02G049300.1	protein_coding		c.-4411C>T					4128	,A	upstream_gene_variant	MODIFIER	TraesCS1A02G049300	TraesCS1A02G049300	transcript	TraesCS1A02G049300.2	protein_coding		c.-4411C>T					4128	,A	upstream_gene_variant	MODIFIER	TraesCS1A02G049300	TraesCS1A02G049300	transcript	TraesCS1A02G049300.3	protein_coding		c.-4411C>T
chr1A	30809730	scaffold77590;TaGBSv2-40_935807+177	T	A	100	PASS	ANN=A	upstream_gene_variant	MODIFIER	TraesCS1A02G049300	TraesCS1A02G049300	transcript	TraesCS1A02G049300.1	protein_coding		c.-4413A>T					4130	,A	upstream_gene_variant	MODIFIER	TraesCS1A02G049300	TraesCS1A02G049300	transcript	TraesCS1A02G049300.2	protein_coding		c.-4413A>T					4130	,A	upstream_gene_variant	MODIFIER	TraesCS1A02G049300	TraesCS1A02G049300	transcript	TraesCS1A02G049300.3	protein_coding		c.-4413A>T
chr1A	30809731	scaffold77590;TaGBSv2-40_935807+176	C	T	100	PASS	ANN=T	upstream_gene_variant	MODIFIER	TraesCS1A02G049300	TraesCS1A02G049300	transcript	TraesCS1A02G049300.1	protein_coding		c.-4414G>A					4131	,T	upstream_gene_variant	MODIFIER	TraesCS1A02G049300	TraesCS1A02G049300	transcript	TraesCS1A02G049300.2	protein_coding		c.-4414G>A					4131	,T	upstream_gene_variant	MODIFIER	TraesCS1A02G049300	TraesCS1A02G049300	transcript	TraesCS1A02G049300.3	protein_coding		c.-4414G>A
chr1A	30809805	scaffold77590;TaGBSv2-40_935807+102	A	G	100	PASS	ANN=G	upstream_gene_variant	MODIFIER	TraesCS1A02G049300	TraesCS1A02G049300	transcript	TraesCS1A02G049300.1	protein_coding		c.-4488T>C					4205	,G	upstream_gene_variant	MODIFIER	TraesCS1A02G049300	TraesCS1A02G049300	transcript	TraesCS1A02G049300.2	protein_coding		c.-4488T>C					4205	,G	upstream_gene_variant	MODIFIER	TraesCS1A02G049300	TraesCS1A02G049300	transcript	TraesCS1A02G049300.3	protein_coding		c.-4488T>C
chr1A	30809821	scaffold77590;TaGBSv2-40_935807+86	T	C	100	PASS	ANN=C	upstream_gene_variant	MODIFIER	TraesCS1A02G049300	TraesCS1A02G049300	transcript	TraesCS1A02G049300.1	protein_coding		c.-4504A>G					4221	,C	upstream_gene_variant	MODIFIER	TraesCS1A02G049300	TraesCS1A02G049300	transcript	TraesCS1A02G049300.2	protein_coding		c.-4504A>G					4221	,C	upstream_gene_variant	MODIFIER	TraesCS1A02G049300	TraesCS1A02G049300	transcript	TraesCS1A02G049300.3	protein_coding		c.-4504A>G
chr1A	30809825	scaffold77590;TaGBSv2-40_935807+82	A	G	100	PASS	ANN=G	upstream_gene_variant	MODIFIER	TraesCS1A02G049300	TraesCS1A02G049300	transcript	TraesCS1A02G049300.1	protein_coding		c.-4508T>C					4225	,G	upstream_gene_variant	MODIFIER	TraesCS1A02G049300	TraesCS1A02G049300	transcript	TraesCS1A02G049300.2	protein_coding		c.-4508T>C					4225	,G	upstream_gene_variant	MODIFIER	TraesCS1A02G049300	TraesCS1A02G049300	transcript	TraesCS1A02G049300.3	protein_coding		c.-4508T>C
chr1A	30809892	scaffold77590;TaGBSv2-40_935807+15	C	T	100	PASS	ANN=T	upstream_gene_variant	MODIFIER	TraesCS1A02G049300	TraesCS1A02G049300	transcript	TraesCS1A02G049300.1	protein_coding		c.-4575G>A					4292	,T	upstream_gene_variant	MODIFIER	TraesCS1A02G049300	TraesCS1A02G049300	transcript	TraesCS1A02G049300.2	protein_coding		c.-4575G>A					4292	,T	upstream_gene_variant	MODIFIER	TraesCS1A02G049300	TraesCS1A02G049300	transcript	TraesCS1A02G049300.3	protein_coding		c.-4575G>A
chr1A	33398807	scaffold43155;TaGBSv2-6170_1301248+80	G	C	100	PASS	ANN=C	5_prime_UTR_variant	MODIFIER	TraesCS1A02G052000	TraesCS1A02G052000	transcript	TraesCS1A02G052000.1	protein_coding	2022-02-01	c.-48C>G					48
chr1A	33398823	scaffold43155;TaGBSv2-6170_1301248+96	G	A	100	PASS	ANN=A	5_prime_UTR_variant	MODIFIER	TraesCS1A02G052000	TraesCS1A02G052000	transcript	TraesCS1A02G052000.1	protein_coding	2022-02-01	c.-64C>T					64
chr1A	33398884	scaffold43155;TaGBSv2-6170_1301248+157	C	T	100	PASS	ANN=T	5_prime_UTR_variant	MODIFIER	TraesCS1A02G052000	TraesCS1A02G052000	transcript	TraesCS1A02G052000.1	protein_coding	2022-02-01	c.-125G>A					125
chr1A	34533556	scaffold43155;TaGBSv2-6171_2436075+2	T	A	100	PASS	ANN=A	upstream_gene_variant	MODIFIER	TraesCS1A02G052500	TraesCS1A02G052500	transcript	TraesCS1A02G052500.1	protein_coding		c.-772T>A					768	,A	intergenic_region	MODIFIER	TraesCS1A02G052400-TraesCS1A02G052500	TraesCS1A02G052400-TraesCS1A02G052500	intergenic_region	TraesCS1A02G052400-TraesCS1A02G052500			n.34533556T>A
chr1A	34533558	scaffold43155;TaGBSv2-6171_2436075+4	A	T	100	PASS	ANN=T	upstream_gene_variant	MODIFIER	TraesCS1A02G052500	TraesCS1A02G052500	transcript	TraesCS1A02G052500.1	protein_coding		c.-770A>T					766	,T	intergenic_region	MODIFIER	TraesCS1A02G052400-TraesCS1A02G052500	TraesCS1A02G052400-TraesCS1A02G052500	intergenic_region	TraesCS1A02G052400-TraesCS1A02G052500			n.34533558A>T
chr1A	34533560	scaffold43155;TaGBSv2-6171_2436075+6	T	A	100	PASS	ANN=A	upstream_gene_variant	MODIFIER	TraesCS1A02G052500	TraesCS1A02G052500	transcript	TraesCS1A02G052500.1	protein_coding		c.-768T>A					764	,A	intergenic_region	MODIFIER	TraesCS1A02G052400-TraesCS1A02G052500	TraesCS1A02G052400-TraesCS1A02G052500	intergenic_region	TraesCS1A02G052400-TraesCS1A02G052500			n.34533560T>A
chr1A	34533562	scaffold43155;TaGBSv2-6171_2436075+8	A	T	100	PASS	ANN=T	upstream_gene_variant	MODIFIER	TraesCS1A02G052500	TraesCS1A02G052500	transcript	TraesCS1A02G052500.1	protein_coding		c.-766A>T					762	,T	intergenic_region	MODIFIER	TraesCS1A02G052400-TraesCS1A02G052500	TraesCS1A02G052400-TraesCS1A02G052500	intergenic_region	TraesCS1A02G052400-TraesCS1A02G052500			n.34533562A>T
chr1A	34533632	scaffold43155;TaGBSv2-6171_2436075+78	A	G	100	PASS	ANN=G	upstream_gene_variant	MODIFIER	TraesCS1A02G052500	TraesCS1A02G052500	transcript	TraesCS1A02G052500.1	protein_coding		c.-696A>G					692	,G	intergenic_region	MODIFIER	TraesCS1A02G052400-TraesCS1A02G052500	TraesCS1A02G052400-TraesCS1A02G052500	intergenic_region	TraesCS1A02G052400-TraesCS1A02G052500			n.34533632A>G
chr1A	34533657	scaffold43155;TaGBSv2-6171_2436075+103	C	T	100	PASS	ANN=T	upstream_gene_variant	MODIFIER	TraesCS1A02G052500	TraesCS1A02G052500	transcript	TraesCS1A02G052500.1	protein_coding		c.-671C>T					667	,T	intergenic_region	MODIFIER	TraesCS1A02G052400-TraesCS1A02G052500	TraesCS1A02G052400-TraesCS1A02G052500	intergenic_region	TraesCS1A02G052400-TraesCS1A02G052500			n.34533657C>T
chr1A	35068701	scaffold83748;TaGBSv2-6181_6271061+147	T	G	100	PASS	ANN=G	intergenic_region	MODIFIER	TraesCS1A02G053100-TraesCS1A02G053200	TraesCS1A02G053100-TraesCS1A02G053200	intergenic_region	TraesCS1A02G053100-TraesCS1A02G053200			n.35068701T>G
chr1A	35456667	scaffold83748;TaGBSv2-64_5883208+34	G	A	100	PASS	ANN=A	intergenic_region	MODIFIER	TraesCS1A02G053200-TraesCS1A02G053300	TraesCS1A02G053200-TraesCS1A02G053300	intergenic_region	TraesCS1A02G053200-TraesCS1A02G053300			n.35456667G>A
chr1A	35456686	scaffold83748;TaGBSv2-64_5883208+15	G	A	100	PASS	ANN=A	intergenic_region	MODIFIER	TraesCS1A02G053200-TraesCS1A02G053300	TraesCS1A02G053200-TraesCS1A02G053300	intergenic_region	TraesCS1A02G053200-TraesCS1A02G053300			n.35456686G>A
chr1A	35456687	scaffold83748;TaGBSv2-64_5883208+14	A	G	100	PASS	ANN=G	intergenic_region	MODIFIER	TraesCS1A02G053200-TraesCS1A02G053300	TraesCS1A02G053200-TraesCS1A02G053300	intergenic_region	TraesCS1A02G053200-TraesCS1A02G053300			n.35456687A>G
chr1A	35938095	scaffold83748;TaGBSv2-60_5401733+81	C	T	100	PASS	ANN=T	missense_variant	MODERATE	TraesCS1A02G054400	TraesCS1A02G054400	transcript	TraesCS1A02G054400.2	protein_coding	23/23	c.3107G>A	p.Arg1036Lys	3354/3715	3107/3210	1036/1069		,T	missense_variant	MODERATE	TraesCS1A02G054400	TraesCS1A02G054400	transcript	TraesCS1A02G054400.1	protein_coding	23/23	c.3080G>A	p.Arg1027Lys	3327/3688	3080/3183	1027/1060		,T	missense_variant	MODERATE	TraesCS1A02G054400	TraesCS1A02G054400	transcript	TraesCS1A02G054400.3	protein_coding	22/22	c.3026G>A	p.Arg1009Lys	3273/3634	3026/3129
chr1A	36270623	scaffold83748;TaGBSv2-6179_5069214+72	T	C	100	PASS	ANN=C	upstream_gene_variant	MODIFIER	TraesCS1A02G055000	TraesCS1A02G055000	transcript	TraesCS1A02G055000.1	protein_coding		c.-702T>C					702	,C	upstream_gene_variant	MODIFIER	TraesCS1A02G054900	TraesCS1A02G054900	transcript	TraesCS1A02G054900.1	protein_coding		c.-1304A>G					1304	,C	downstream_gene_variant	MODIFIER	TraesCS1A02G055100	TraesCS1A02G055100	transcript	TraesCS1A02G055100.1	protein_coding		c.*779A>G
chr1A	36549244	scaffold83748;TaGBSv2-59_4790525+140	TT	T	100	PASS	ANN=T	intergenic_region	MODIFIER	TraesCS1A02G055200-TraesCS1A02G055300	TraesCS1A02G055200-TraesCS1A02G055300	intergenic_region	TraesCS1A02G055200-TraesCS1A02G055300			n.36549245delT
chr1A	36549251	scaffold83748;TaGBSv2-59_4790525+133	CTT	CC	100	PASS	ANN=C	intergenic_region	MODIFIER	TraesCS1A02G055200-TraesCS1A02G055300	TraesCS1A02G055200-TraesCS1A02G055300	intergenic_region	TraesCS1A02G055200-TraesCS1A02G055300			n.36549252_36549253delTTinsC
chr1A	36549281	scaffold83748;TaGBSv2-59_4790525+103	A	G	100	PASS	ANN=G	intergenic_region	MODIFIER	TraesCS1A02G055200-TraesCS1A02G055300	TraesCS1A02G055200-TraesCS1A02G055300	intergenic_region	TraesCS1A02G055200-TraesCS1A02G055300			n.36549281A>G
chr1A	36549340	scaffold83748;TaGBSv2-59_4790525+44	C	T	100	PASS	ANN=T	intergenic_region	MODIFIER	TraesCS1A02G055200-TraesCS1A02G055300	TraesCS1A02G055200-TraesCS1A02G055300	intergenic_region	TraesCS1A02G055200-TraesCS1A02G055300			n.36549340C>T
chr1A	36554428	scaffold83748;TaGBSv2-85_4785326+155	G	A	100	PASS	ANN=A	upstream_gene_variant	MODIFIER	TraesCS1A02G055300	TraesCS1A02G055300	transcript	TraesCS1A02G055300.1	protein_coding		c.-946G>A					895	,A	intergenic_region	MODIFIER	TraesCS1A02G055200-TraesCS1A02G055300	TraesCS1A02G055200-TraesCS1A02G055300	intergenic_region	TraesCS1A02G055200-TraesCS1A02G055300			n.36554428G>A
chr1A	36554497	scaffold83748;TaGBSv2-85_4785326+86	C	G	100	PASS	ANN=G	upstream_gene_variant	MODIFIER	TraesCS1A02G055300	TraesCS1A02G055300	transcript	TraesCS1A02G055300.1	protein_coding		c.-877C>G					826	,G	intergenic_region	MODIFIER	TraesCS1A02G055200-TraesCS1A02G055300	TraesCS1A02G055200-TraesCS1A02G055300	intergenic_region	TraesCS1A02G055200-TraesCS1A02G055300			n.36554497C>G
chr1A	36554552	scaffold83748;TaGBSv2-85_4785326+31	C	T	100	PASS	ANN=T	upstream_gene_variant	MODIFIER	TraesCS1A02G055300	TraesCS1A02G055300	transcript	TraesCS1A02G055300.1	protein_coding		c.-822C>T					771	,T	intergenic_region	MODIFIER	TraesCS1A02G055200-TraesCS1A02G055300	TraesCS1A02G055200-TraesCS1A02G055300	intergenic_region	TraesCS1A02G055200-TraesCS1A02G055300			n.36554552C>T
chr1A	36563608	scaffold83748;TaGBSv2-6909_4776104+197	G	T	100	PASS	ANN=T	intron_variant	MODIFIER	TraesCS1A02G055400	TraesCS1A02G055400	transcript	TraesCS1A02G055400.2	protein_coding	2013-01-01	c.210-192G>T						,T	intron_variant	MODIFIER	TraesCS1A02G055400	TraesCS1A02G055400	transcript	TraesCS1A02G055400.1	protein_coding	2013-01-01	c.210-192G>T
chr1A	36563647	scaffold83748;TaGBSv2-6909_4776104+158	G	A	100	PASS	ANN=A	intron_variant	MODIFIER	TraesCS1A02G055400	TraesCS1A02G055400	transcript	TraesCS1A02G055400.2	protein_coding	2013-01-01	c.210-153G>A						,A	intron_variant	MODIFIER	TraesCS1A02G055400	TraesCS1A02G055400	transcript	TraesCS1A02G055400.1	protein_coding	2013-01-01	c.210-153G>A
chr1A	36563672	scaffold83748;TaGBSv2-6909_4776104+133	G	GT	100	PASS	ANN=GT	intron_variant	MODIFIER	TraesCS1A02G055400	TraesCS1A02G055400	transcript	TraesCS1A02G055400.2	protein_coding	2013-01-01	c.210-128dupT						,GT	intron_variant	MODIFIER	TraesCS1A02G055400	TraesCS1A02G055400	transcript	TraesCS1A02G055400.1	protein_coding	2013-01-01	c.210-128dupT
chr1A	36840909	scaffold83748;TaGBSv2-6178_4498879+121	C	A	100	PASS	ANN=A	downstream_gene_variant	MODIFIER	TraesCS1A02G056900	TraesCS1A02G056900	transcript	TraesCS1A02G056900.1	protein_coding		c.*233C>A					48	,A	intergenic_region	MODIFIER	TraesCS1A02G056900-TraesCS1A02G057000	TraesCS1A02G056900-TraesCS1A02G057000	intergenic_region	TraesCS1A02G056900-TraesCS1A02G057000			n.36840909C>A
chr1A	37103159	scaffold83748;TaGBSv2-58_4236659+91	C	G	100	PASS	ANN=G	intergenic_region	MODIFIER	TraesCS1A02G056900-TraesCS1A02G057000	TraesCS1A02G056900-TraesCS1A02G057000	intergenic_region	TraesCS1A02G056900-TraesCS1A02G057000			n.37103159C>G
chr1A	37103219	scaffold83748;TaGBSv2-58_4236659+31	G	A	100	PASS	ANN=A	intergenic_region	MODIFIER	TraesCS1A02G056900-TraesCS1A02G057000	TraesCS1A02G056900-TraesCS1A02G057000	intergenic_region	TraesCS1A02G056900-TraesCS1A02G057000			n.37103219G>A
chr1A	37480378	scaffold83748;TaGBSv2-6177_3859343+188	T	C	100	PASS	ANN=C	intron_variant	MODIFIER	TraesCS1A02G057200	TraesCS1A02G057200	transcript	TraesCS1A02G057200.1	protein_coding	2022-02-02	c.454-18T>C						,C	intron_variant	MODIFIER	TraesCS1A02G057200	TraesCS1A02G057200	transcript	TraesCS1A02G057200.2	protein_coding	2022-02-02	c.283-18T>C
chr1A	37480381	scaffold83748;TaGBSv2-6177_3859343+185	C	T	100	PASS	ANN=T	intron_variant	MODIFIER	TraesCS1A02G057200	TraesCS1A02G057200	transcript	TraesCS1A02G057200.1	protein_coding	2022-02-02	c.454-15C>T						,T	intron_variant	MODIFIER	TraesCS1A02G057200	TraesCS1A02G057200	transcript	TraesCS1A02G057200.2	protein_coding	2022-02-02	c.283-15C>T
chr1A	37759899	scaffold83748;TaGBSv2-57_3579830+180	C	T	100	PASS	ANN=T	intergenic_region	MODIFIER	TraesCS1A02G057600-TraesCS1A02G057700	TraesCS1A02G057600-TraesCS1A02G057700	intergenic_region	TraesCS1A02G057600-TraesCS1A02G057700			n.37759899C>T
chr1A	37759900	scaffold83748;TaGBSv2-57_3579830+179	C	T	100	PASS	ANN=T	intergenic_region	MODIFIER	TraesCS1A02G057600-TraesCS1A02G057700	TraesCS1A02G057600-TraesCS1A02G057700	intergenic_region	TraesCS1A02G057600-TraesCS1A02G057700			n.37759900C>T
chr1A	37759954	scaffold83748;TaGBSv2-57_3579830+125	C	T	100	PASS	ANN=T	intergenic_region	MODIFIER	TraesCS1A02G057600-TraesCS1A02G057700	TraesCS1A02G057600-TraesCS1A02G057700	intergenic_region	TraesCS1A02G057600-TraesCS1A02G057700			n.37759954C>T
chr1A	37759999	scaffold83748;TaGBSv2-57_3579830+80	G	A	100	PASS	ANN=A	intergenic_region	MODIFIER	TraesCS1A02G057600-TraesCS1A02G057700	TraesCS1A02G057600-TraesCS1A02G057700	intergenic_region	TraesCS1A02G057600-TraesCS1A02G057700			n.37759999G>A
chr1A	38153364	scaffold83748;TaGBSv2-6176_3186479+66	G	C	100	PASS	ANN=C	intergenic_region	MODIFIER	TraesCS1A02G057600-TraesCS1A02G057700	TraesCS1A02G057600-TraesCS1A02G057700	intergenic_region	TraesCS1A02G057600-TraesCS1A02G057700			n.38153364G>C
chr1A	38153379	scaffold83748;TaGBSv2-6176_3186479+51	G	T	100	PASS	ANN=T	intergenic_region	MODIFIER	TraesCS1A02G057600-TraesCS1A02G057700	TraesCS1A02G057600-TraesCS1A02G057700	intergenic_region	TraesCS1A02G057600-TraesCS1A02G057700			n.38153379G>T
chr1A	38153427	scaffold83748;TaGBSv2-6176_3186479+3	G	A	100	PASS	ANN=A	intergenic_region	MODIFIER	TraesCS1A02G057600-TraesCS1A02G057700	TraesCS1A02G057600-TraesCS1A02G057700	intergenic_region	TraesCS1A02G057600-TraesCS1A02G057700			n.38153427G>A
chr1A	38344821	scaffold83748;TaGBSv2-10404_2994958+130	T	C	100	PASS	ANN=C	upstream_gene_variant	MODIFIER	TraesCS1A02G057700	TraesCS1A02G057700	transcript	TraesCS1A02G057700.1	protein_coding		c.-57A>G					2	,C	intergenic_region	MODIFIER	TraesCS1A02G057700-TraesCS1A02G057800	TraesCS1A02G057700-TraesCS1A02G057800	intergenic_region	TraesCS1A02G057700-TraesCS1A02G057800			n.38344821T>C
chr1A	38344895	scaffold83748;TaGBSv2-10404_2994958+56	G	T	100	PASS	ANN=T	upstream_gene_variant	MODIFIER	TraesCS1A02G057700	TraesCS1A02G057700	transcript	TraesCS1A02G057700.1	protein_coding		c.-131C>A					76	,T	intergenic_region	MODIFIER	TraesCS1A02G057700-TraesCS1A02G057800	TraesCS1A02G057700-TraesCS1A02G057800	intergenic_region	TraesCS1A02G057700-TraesCS1A02G057800			n.38344895G>T
chr1A	38344899	scaffold83748;TaGBSv2-10404_2994958+52	G	A	100	PASS	ANN=A	upstream_gene_variant	MODIFIER	TraesCS1A02G057700	TraesCS1A02G057700	transcript	TraesCS1A02G057700.1	protein_coding		c.-135C>T					80	,A	intergenic_region	MODIFIER	TraesCS1A02G057700-TraesCS1A02G057800	TraesCS1A02G057700-TraesCS1A02G057800	intergenic_region	TraesCS1A02G057700-TraesCS1A02G057800			n.38344899G>A
chr1A	38360039	scaffold83748;TaGBSv2-56_2979752+118	C	A	100	PASS	ANN=A	downstream_gene_variant	MODIFIER	TraesCS1A02G057800	TraesCS1A02G057800	transcript	TraesCS1A02G057800.1	protein_coding		c.*85C>A					85	,A	intergenic_region	MODIFIER	TraesCS1A02G057800-TraesCS1A02G057900	TraesCS1A02G057800-TraesCS1A02G057900	intergenic_region	TraesCS1A02G057800-TraesCS1A02G057900			n.38360039C>A
chr1A	38360040	scaffold83748;TaGBSv2-56_2979752+117	C	G	100	PASS	ANN=G	downstream_gene_variant	MODIFIER	TraesCS1A02G057800	TraesCS1A02G057800	transcript	TraesCS1A02G057800.1	protein_coding		c.*86C>G					86	,G	intergenic_region	MODIFIER	TraesCS1A02G057800-TraesCS1A02G057900	TraesCS1A02G057800-TraesCS1A02G057900	intergenic_region	TraesCS1A02G057800-TraesCS1A02G057900			n.38360040C>G
chr1A	38699368	scaffold83748;TaGBSv2-6175_2640431+110	A	T	100	PASS	ANN=T	non_coding_transcript_exon_variant	MODIFIER	TraesCS1A02G058100	TraesCS1A02G058100	transcript	TraesCS1A02G058100.1	pseudogene	2022-03-01	n.197A>T
chr1A	38699423	scaffold83748;TaGBSv2-6175_2640431+55	G	A	100	PASS	ANN=A	non_coding_transcript_exon_variant	MODIFIER	TraesCS1A02G058100	TraesCS1A02G058100	transcript	TraesCS1A02G058100.1	pseudogene	2022-03-01	n.252G>A
chr1A	38729357	scaffold83748;TaGBSv2-802_2610419+133	C	CACC	100	PASS	ANN=CACC	conservative_inframe_insertion	MODERATE	TraesCS1A02G058400	TraesCS1A02G058400	transcript	TraesCS1A02G058400.1	protein_coding	2022-10-10	c.1311_1312insGGT	p.Val437_Ala438insGly	1666/2217	1311/1533	437/510		,CACC	conservative_inframe_insertion	MODERATE	TraesCS1A02G058400	TraesCS1A02G058400	transcript	TraesCS1A02G058400.2	protein_coding	2022-09-09	c.1266_1267insGGT	p.Val422_Ala423insGly	1621/2172	1266/1488	422/495		,CACC	downstream_gene_variant	MODIFIER	TraesCS1A02G058400	TraesCS1A02G058400	transcript	TraesCS1A02G058400.3	protein_coding		c.*1452_*1453insGGT
chr1A	39268086	scaffold83748;TaGBSv2-64_2071701+122	C	T	100	PASS	ANN=T	intergenic_region	MODIFIER	TraesCS1A02G058400-TraesCS1A02G058500	TraesCS1A02G058400-TraesCS1A02G058500	intergenic_region	TraesCS1A02G058400-TraesCS1A02G058500			n.39268086C>T
chr1A	39268125	scaffold83748;TaGBSv2-64_2071701+83	A	G	100	PASS	ANN=G	intergenic_region	MODIFIER	TraesCS1A02G058400-TraesCS1A02G058500	TraesCS1A02G058400-TraesCS1A02G058500	intergenic_region	TraesCS1A02G058400-TraesCS1A02G058500			n.39268125A>G
chr1A	39268131	scaffold83748;TaGBSv2-64_2071701+77	C	A	100	PASS	ANN=A	intergenic_region	MODIFIER	TraesCS1A02G058400-TraesCS1A02G058500	TraesCS1A02G058400-TraesCS1A02G058500	intergenic_region	TraesCS1A02G058400-TraesCS1A02G058500			n.39268131C>A
chr1A	39268142	scaffold83748;TaGBSv2-64_2071701+66	C	A	100	PASS	ANN=A	intergenic_region	MODIFIER	TraesCS1A02G058400-TraesCS1A02G058500	TraesCS1A02G058400-TraesCS1A02G058500	intergenic_region	TraesCS1A02G058400-TraesCS1A02G058500			n.39268142C>A
chr1A	39268159	scaffold83748;TaGBSv2-64_2071701+49	A	G	100	PASS	ANN=G	intergenic_region	MODIFIER	TraesCS1A02G058400-TraesCS1A02G058500	TraesCS1A02G058400-TraesCS1A02G058500	intergenic_region	TraesCS1A02G058400-TraesCS1A02G058500			n.39268159A>G
chr1A	39268200	scaffold83748;TaGBSv2-64_2071701+8	G	T	100	PASS	ANN=T	intergenic_region	MODIFIER	TraesCS1A02G058400-TraesCS1A02G058500	TraesCS1A02G058400-TraesCS1A02G058500	intergenic_region	TraesCS1A02G058400-TraesCS1A02G058500			n.39268200G>T
chr1A	39516552	scaffold83748;TaGBSv2-55_1823204+153	A	G	100	PASS	ANN=G	intergenic_region	MODIFIER	TraesCS1A02G058700-TraesCS1A02G058800	TraesCS1A02G058700-TraesCS1A02G058800	intergenic_region	TraesCS1A02G058700-TraesCS1A02G058800			n.39516552A>G
chr1A	39516570	scaffold83748;TaGBSv2-55_1823204+135	G	A	100	PASS	ANN=A	intergenic_region	MODIFIER	TraesCS1A02G058700-TraesCS1A02G058800	TraesCS1A02G058700-TraesCS1A02G058800	intergenic_region	TraesCS1A02G058700-TraesCS1A02G058800			n.39516570G>A
chr1A	39516579	scaffold83748;TaGBSv2-55_1823204+126	G	T	100	PASS	ANN=T	intergenic_region	MODIFIER	TraesCS1A02G058700-TraesCS1A02G058800	TraesCS1A02G058700-TraesCS1A02G058800	intergenic_region	TraesCS1A02G058700-TraesCS1A02G058800			n.39516579G>T
chr1A	39516621	scaffold83748;TaGBSv2-55_1823204+84	G	A	100	PASS	ANN=A	intergenic_region	MODIFIER	TraesCS1A02G058700-TraesCS1A02G058800	TraesCS1A02G058700-TraesCS1A02G058800	intergenic_region	TraesCS1A02G058700-TraesCS1A02G058800			n.39516621G>A
chr1A	39516633	scaffold83748;TaGBSv2-55_1823204+72	C	T	100	PASS	ANN=T	intergenic_region	MODIFIER	TraesCS1A02G058700-TraesCS1A02G058800	TraesCS1A02G058700-TraesCS1A02G058800	intergenic_region	TraesCS1A02G058700-TraesCS1A02G058800			n.39516633C>T
chr1A	39516635	scaffold83748;TaGBSv2-55_1823204+70	G	T	100	PASS	ANN=T	intergenic_region	MODIFIER	TraesCS1A02G058700-TraesCS1A02G058800	TraesCS1A02G058700-TraesCS1A02G058800	intergenic_region	TraesCS1A02G058700-TraesCS1A02G058800			n.39516635G>T
chr1A	39516639	scaffold83748;TaGBSv2-55_1823204+66	G	A	100	PASS	ANN=A	intergenic_region	MODIFIER	TraesCS1A02G058700-TraesCS1A02G058800	TraesCS1A02G058700-TraesCS1A02G058800	intergenic_region	TraesCS1A02G058700-TraesCS1A02G058800			n.39516639G>A
chr1A	39516640	scaffold83748;TaGBSv2-55_1823204+65	C	G	100	PASS	ANN=G	intergenic_region	MODIFIER	TraesCS1A02G058700-TraesCS1A02G058800	TraesCS1A02G058700-TraesCS1A02G058800	intergenic_region	TraesCS1A02G058700-TraesCS1A02G058800			n.39516640C>G
chr1A	39516642	scaffold83748;TaGBSv2-55_1823204+63	G	A	100	PASS	ANN=A	intergenic_region	MODIFIER	TraesCS1A02G058700-TraesCS1A02G058800	TraesCS1A02G058700-TraesCS1A02G058800	intergenic_region	TraesCS1A02G058700-TraesCS1A02G058800			n.39516642G>A
chr1A	39516643	scaffold83748;TaGBSv2-55_1823204+62	G	T	100	PASS	ANN=T	intergenic_region	MODIFIER	TraesCS1A02G058700-TraesCS1A02G058800	TraesCS1A02G058700-TraesCS1A02G058800	intergenic_region	TraesCS1A02G058700-TraesCS1A02G058800			n.39516643G>T
chr1A	39516662	scaffold83748;TaGBSv2-55_1823204+43	C	A	100	PASS	ANN=A	intergenic_region	MODIFIER	TraesCS1A02G058700-TraesCS1A02G058800	TraesCS1A02G058700-TraesCS1A02G058800	intergenic_region	TraesCS1A02G058700-TraesCS1A02G058800			n.39516662C>A
chr1A	39516665	scaffold83748;TaGBSv2-55_1823204+40	C	T	100	PASS	ANN=T	intergenic_region	MODIFIER	TraesCS1A02G058700-TraesCS1A02G058800	TraesCS1A02G058700-TraesCS1A02G058800	intergenic_region	TraesCS1A02G058700-TraesCS1A02G058800			n.39516665C>T
chr1A	39516679	scaffold83748;TaGBSv2-55_1823204+26	T	C	100	PASS	ANN=C	intergenic_region	MODIFIER	TraesCS1A02G058700-TraesCS1A02G058800	TraesCS1A02G058700-TraesCS1A02G058800	intergenic_region	TraesCS1A02G058700-TraesCS1A02G058800			n.39516679T>C
chr1A	39516703	scaffold83748;TaGBSv2-55_1823204+2	C	T	100	PASS	ANN=T	intergenic_region	MODIFIER	TraesCS1A02G058700-TraesCS1A02G058800	TraesCS1A02G058700-TraesCS1A02G058800	intergenic_region	TraesCS1A02G058700-TraesCS1A02G058800			n.39516703C>T
chr1A	40897981	scaffold83748;TaGBSv2-6172_441839+89	A	G	100	PASS	ANN=G	synonymous_variant	LOW	TraesCS1A02G059500	TraesCS1A02G059500	transcript	TraesCS1A02G059500.1	protein_coding	14/14	c.3957A>G	p.Ala1319Ala	3957/4008	3957/4008	1319/1335		,G	downstream_gene_variant	MODIFIER	TraesCS1A02G059600	TraesCS1A02G059600	transcript	TraesCS1A02G059600.1	protein_coding		c.*1455T>C					1134
chr1A	41321360	scaffold83748;TaGBSv2-53_18457+92	G	C	100	PASS	ANN=C	upstream_gene_variant	MODIFIER	TraesCS1A02G059900	TraesCS1A02G059900	transcript	TraesCS1A02G059900.1	protein_coding		c.-1592C>G					1592	,C	intergenic_region	MODIFIER	TraesCS1A02G059900-TraesCS1A02G060000	TraesCS1A02G059900-TraesCS1A02G060000	intergenic_region	TraesCS1A02G059900-TraesCS1A02G060000			n.41321360G>C
chr1A	41321390	scaffold83748;TaGBSv2-53_18457+62	T	C	100	PASS	ANN=C	upstream_gene_variant	MODIFIER	TraesCS1A02G059900	TraesCS1A02G059900	transcript	TraesCS1A02G059900.1	protein_coding		c.-1622A>G					1622	,C	intergenic_region	MODIFIER	TraesCS1A02G059900-TraesCS1A02G060000	TraesCS1A02G059900-TraesCS1A02G060000	intergenic_region	TraesCS1A02G059900-TraesCS1A02G060000			n.41321390T>C
chr1A	41410940	scaffold6463-2;TaGBSv2-53_2765011+109	T	C	100	PASS	ANN=C	intergenic_region	MODIFIER	TraesCS1A02G060300-TraesCS1A02G060400	TraesCS1A02G060300-TraesCS1A02G060400	intergenic_region	TraesCS1A02G060300-TraesCS1A02G060400			n.41410940T>C
chr1A	41410968	scaffold6463-2;TaGBSv2-53_2765011+81	T	C	100	PASS	ANN=C	intergenic_region	MODIFIER	TraesCS1A02G060300-TraesCS1A02G060400	TraesCS1A02G060300-TraesCS1A02G060400	intergenic_region	TraesCS1A02G060300-TraesCS1A02G060400			n.41410968T>C
chr1A	41412556	scaffold6463-2;TaGBSv2-7994_2763443+61	T	A	100	PASS	ANN=A	intergenic_region	MODIFIER	TraesCS1A02G060300-TraesCS1A02G060400	TraesCS1A02G060300-TraesCS1A02G060400	intergenic_region	TraesCS1A02G060300-TraesCS1A02G060400			n.41412556T>A
chr1A	41549718	scaffold6463-2;TaGBSv2-64_2626179+163	A	G	100	PASS	ANN=G	intergenic_region	MODIFIER	TraesCS1A02G060400-TraesCS1A02G060500	TraesCS1A02G060400-TraesCS1A02G060500	intergenic_region	TraesCS1A02G060400-TraesCS1A02G060500			n.41549718A>G
chr1A	41549798	scaffold6463-2;TaGBSv2-64_2626179+83	A	G	100	PASS	ANN=G	intergenic_region	MODIFIER	TraesCS1A02G060400-TraesCS1A02G060500	TraesCS1A02G060400-TraesCS1A02G060500	intergenic_region	TraesCS1A02G060400-TraesCS1A02G060500			n.41549798A>G
chr1A	41549804	scaffold6463-2;TaGBSv2-64_2626179+77	C	A	100	PASS	ANN=A	intergenic_region	MODIFIER	TraesCS1A02G060400-TraesCS1A02G060500	TraesCS1A02G060400-TraesCS1A02G060500	intergenic_region	TraesCS1A02G060400-TraesCS1A02G060500			n.41549804C>A
chr1A	41549815	scaffold6463-2;TaGBSv2-64_2626179+66	C	A	100	PASS	ANN=A	intergenic_region	MODIFIER	TraesCS1A02G060400-TraesCS1A02G060500	TraesCS1A02G060400-TraesCS1A02G060500	intergenic_region	TraesCS1A02G060400-TraesCS1A02G060500			n.41549815C>A
chr1A	41717275	scaffold6463-2;TaGBSv2-10334_2458668+117	T	TA	100	PASS	ANN=TA	downstream_gene_variant	MODIFIER	TraesCS1A02G060500	TraesCS1A02G060500	transcript	TraesCS1A02G060500.1	protein_coding		c.*3353_*3354insA					3158	,TA	intergenic_region	MODIFIER	TraesCS1A02G060500-TraesCS1A02G060600	TraesCS1A02G060500-TraesCS1A02G060600	intergenic_region	TraesCS1A02G060500-TraesCS1A02G060600			n.41717275_41717276insA
chr1A	41749648	scaffold6463-2;TaGBSv2-419_2426283+129	T	G	100	PASS	ANN=G	downstream_gene_variant	MODIFIER	TraesCS1A02G060600	TraesCS1A02G060600	transcript	TraesCS1A02G060600.1	protein_coding		c.*4911T>G					4585	,G	downstream_gene_variant	MODIFIER	TraesCS1A02G060600	TraesCS1A02G060600	transcript	TraesCS1A02G060600.2	protein_coding		c.*4911T>G					4585	,G	intron_variant	MODIFIER	TraesCS1A02G060700	TraesCS1A02G060700	transcript	TraesCS1A02G060700.1	protein_coding	2022-06-06	c.876+19T>G
chr1A	42216052	scaffold6463-2;TaGBSv2-63_1959874+134	T	C	100	PASS	ANN=C	downstream_gene_variant	MODIFIER	TraesCS1A02G061600	TraesCS1A02G061600	transcript	TraesCS1A02G061600.1	protein_coding		c.*1405A>G					1405	,C	intergenic_region	MODIFIER	TraesCS1A02G061500-TraesCS1A02G061600	TraesCS1A02G061500-TraesCS1A02G061600	intergenic_region	TraesCS1A02G061500-TraesCS1A02G061600			n.42216052T>C
chr1A	43204332	scaffold6463-2;TaGBSv2-6183_971575+153	C	T	100	PASS	ANN=T	intergenic_region	MODIFIER	TraesCS1A02G063000-SSU_rRNA_eukarya	TraesCS1A02G063000-ENSRNA050018906	intergenic_region	TraesCS1A02G063000-ENSRNA050018906			n.43204332C>T
chr1A	43204344	scaffold6463-2;TaGBSv2-6183_971575+141	T	C	100	PASS	ANN=C	intergenic_region	MODIFIER	TraesCS1A02G063000-SSU_rRNA_eukarya	TraesCS1A02G063000-ENSRNA050018906	intergenic_region	TraesCS1A02G063000-ENSRNA050018906			n.43204344T>C
chr1A	43204361	scaffold6463-2;TaGBSv2-6183_971575+124	T	G	100	PASS	ANN=G	intergenic_region	MODIFIER	TraesCS1A02G063000-SSU_rRNA_eukarya	TraesCS1A02G063000-ENSRNA050018906	intergenic_region	TraesCS1A02G063000-ENSRNA050018906			n.43204361T>G
chr1A	43204398	scaffold6463-2;TaGBSv2-6183_971575+87	G	A	100	PASS	ANN=A	intergenic_region	MODIFIER	TraesCS1A02G063000-SSU_rRNA_eukarya	TraesCS1A02G063000-ENSRNA050018906	intergenic_region	TraesCS1A02G063000-ENSRNA050018906			n.43204398G>A
chr1A	43204427	scaffold6463-2;TaGBSv2-6183_971575+58	T	C	100	PASS	ANN=C	intergenic_region	MODIFIER	TraesCS1A02G063000-SSU_rRNA_eukarya	TraesCS1A02G063000-ENSRNA050018906	intergenic_region	TraesCS1A02G063000-ENSRNA050018906			n.43204427T>C
chr1A	43204439	scaffold6463-2;TaGBSv2-6183_971575+46	T	A	100	PASS	ANN=A	intergenic_region	MODIFIER	TraesCS1A02G063000-SSU_rRNA_eukarya	TraesCS1A02G063000-ENSRNA050018906	intergenic_region	TraesCS1A02G063000-ENSRNA050018906			n.43204439T>A
chr1A	44409664	scaffold2135;TaGBSv2-6188_1243577+169	C	T	100	PASS	ANN=T	upstream_gene_variant	MODIFIER	TraesCS1A02G063500	TraesCS1A02G063500	transcript	TraesCS1A02G063500.1	protein_coding		c.-1733G>A					1721	,T	intron_variant	MODIFIER	TraesCS1A02G063600	TraesCS1A02G063600	transcript	TraesCS1A02G063600.2	protein_coding	2022-06-02	c.137-35C>T						,T	intron_variant	MODIFIER	TraesCS1A02G063600	TraesCS1A02G063600	transcript	TraesCS1A02G063600.1	protein_coding	2022-07-02	c.137-35C>T
chr1A	44409714	scaffold2135;TaGBSv2-6188_1243577+119	A	G	100	PASS	ANN=G	missense_variant	MODERATE	TraesCS1A02G063600	TraesCS1A02G063600	transcript	TraesCS1A02G063600.2	protein_coding	2022-07-03	c.152A>G	p.Glu51Gly	473/2384	152/1803	51/600		,G	missense_variant	MODERATE	TraesCS1A02G063600	TraesCS1A02G063600	transcript	TraesCS1A02G063600.1	protein_coding	2022-08-03	c.152A>G	p.Glu51Gly	473/2158	152/1689	51/562		,G	missense_variant	MODERATE	TraesCS1A02G063600	TraesCS1A02G063600	transcript	TraesCS1A02G063600.3	protein_coding	2022-07-03	c.152A>G	p.Glu51Gly	473/2354	152/1773
chr1A	44980981	scaffold2135;TaGBSv2-6187_672310+119	C	T	100	PASS	ANN=T	intergenic_region	MODIFIER	TraesCS1A02G063600-TraesCS1A02G063800	TraesCS1A02G063600-TraesCS1A02G063800	intergenic_region	TraesCS1A02G063600-TraesCS1A02G063800			n.44980981C>T
chr1A	45632800	scaffold2135;TaGBSv2-6186_20436+174	T	C	100	PASS	ANN=C	intergenic_region	MODIFIER	TraesCS1A02G064000-TraesCS1A02G064100	TraesCS1A02G064000-TraesCS1A02G064100	intergenic_region	TraesCS1A02G064000-TraesCS1A02G064100			n.45632800T>C
chr1A	45632880	scaffold2135;TaGBSv2-6186_20436+94	A	T	100	PASS	ANN=T	intergenic_region	MODIFIER	TraesCS1A02G064000-TraesCS1A02G064100	TraesCS1A02G064000-TraesCS1A02G064100	intergenic_region	TraesCS1A02G064000-TraesCS1A02G064100			n.45632880A>T
chr1A	45632904	scaffold2135;TaGBSv2-6186_20436+70	G	A	100	PASS	ANN=A	intergenic_region	MODIFIER	TraesCS1A02G064000-TraesCS1A02G064100	TraesCS1A02G064000-TraesCS1A02G064100	intergenic_region	TraesCS1A02G064000-TraesCS1A02G064100			n.45632904G>A
chr1A	45632919	scaffold2135;TaGBSv2-6186_20436+55	G	C	100	PASS	ANN=C	intergenic_region	MODIFIER	TraesCS1A02G064000-TraesCS1A02G064100	TraesCS1A02G064000-TraesCS1A02G064100	intergenic_region	TraesCS1A02G064000-TraesCS1A02G064100			n.45632919G>C
chr1A	45632946	scaffold2135;TaGBSv2-6186_20436+28	C	T	100	PASS	ANN=T	intergenic_region	MODIFIER	TraesCS1A02G064000-TraesCS1A02G064100	TraesCS1A02G064000-TraesCS1A02G064100	intergenic_region	TraesCS1A02G064000-TraesCS1A02G064100			n.45632946C>T
chr1A	45795590	scaffold67675;TaGBSv2-6190_924503+140	T	A	100	PASS	ANN=A	intron_variant	MODIFIER	TraesCS1A02G064100	TraesCS1A02G064100	transcript	TraesCS1A02G064100.1	protein_coding	2022-04-02	c.378+440T>A
chr1A	45795613	scaffold67675;TaGBSv2-6190_924503+117	C	T	100	PASS	ANN=T	intron_variant	MODIFIER	TraesCS1A02G064100	TraesCS1A02G064100	transcript	TraesCS1A02G064100.1	protein_coding	2022-04-02	c.379-448C>T
chr1A	45795636	scaffold67675;TaGBSv2-6190_924503+94	C	A	100	PASS	ANN=A	intron_variant	MODIFIER	TraesCS1A02G064100	TraesCS1A02G064100	transcript	TraesCS1A02G064100.1	protein_coding	2022-04-02	c.379-425C>A
chr1A	45795647	scaffold67675;TaGBSv2-6190_924503+83	TT	TCTTC	100	PASS	ANN=CTTC	intron_variant	MODIFIER	TraesCS1A02G064100	TraesCS1A02G064100	transcript	TraesCS1A02G064100.1	protein_coding	2022-04-02	c.379-413delTinsCTTC
chr1A	48706956	scaffold150701;TaGBSv2-69_1986566+58	T	C	100	PASS	ANN=C	synonymous_variant	LOW	TraesCS1A02G065900	TraesCS1A02G065900	transcript	TraesCS1A02G065900.1	protein_coding	2022-02-01	c.132A>G	p.Gly44Gly	188/556	132/456	44/151
chr1A	48983172	scaffold150701;TaGBSv2-6192_2262749+91	A	G	100	PASS	ANN=G	downstream_gene_variant	MODIFIER	TraesCS1A02G066300	TraesCS1A02G066300	transcript	TraesCS1A02G066300.1	protein_coding		c.*4228A>G					3889	,G	downstream_gene_variant	MODIFIER	TraesCS1A02G066400	TraesCS1A02G066400	transcript	TraesCS1A02G066400.1	protein_coding		c.*546A>G					361	,G	intergenic_region	MODIFIER	TraesCS1A02G066400-TraesCS1A02G066500	TraesCS1A02G066400-TraesCS1A02G066500	intergenic_region	TraesCS1A02G066400-TraesCS1A02G066500			n.48983172A>G
chr1A	49303152	scaffold150701;TaGBSv2-70_2582723+97	C	T	100	PASS	ANN=T	synonymous_variant	LOW	TraesCS1A02G067472	TraesCS1A02G067472	transcript	TraesCS1A02G067472.1	protein_coding	2022-01-01	c.828C>T	p.Ile276Ile	828/1296	828/1296	276/431		WARNING_TRANSCRIPT_NO_STOP_CODON,T	upstream_gene_variant	MODIFIER	TraesCS1A02G067500	TraesCS1A02G067500	transcript	TraesCS1A02G067500.1	protein_coding		c.-1902C>T					1902	,T	downstream_gene_variant	MODIFIER	TraesCS1A02G067462	TraesCS1A02G067462	transcript	TraesCS1A02G067462.1	protein_coding		c.*887C>T
chr1A	49376696	scaffold150701;TaGBSv2-9152_2656319+45	G	A	100	PASS	ANN=A	intergenic_region	MODIFIER	TraesCS1A02G068000-TraesCS1A02G068100	TraesCS1A02G068000-TraesCS1A02G068100	intergenic_region	TraesCS1A02G068000-TraesCS1A02G068100			n.49376696G>A
chr1A	49376741	scaffold150701;TaGBSv2-9152_2656319+90	C	T	100	PASS	ANN=T	intergenic_region	MODIFIER	TraesCS1A02G068000-TraesCS1A02G068100	TraesCS1A02G068000-TraesCS1A02G068100	intergenic_region	TraesCS1A02G068000-TraesCS1A02G068100			n.49376741C>T
chr1A	49376758	scaffold150701;TaGBSv2-9152_2656319+107	A	G	100	PASS	ANN=G	intergenic_region	MODIFIER	TraesCS1A02G068000-TraesCS1A02G068100	TraesCS1A02G068000-TraesCS1A02G068100	intergenic_region	TraesCS1A02G068000-TraesCS1A02G068100			n.49376758A>G
chr1A	49376769	scaffold150701;TaGBSv2-9152_2656319+118	G	A	100	PASS	ANN=A	intergenic_region	MODIFIER	TraesCS1A02G068000-TraesCS1A02G068100	TraesCS1A02G068000-TraesCS1A02G068100	intergenic_region	TraesCS1A02G068000-TraesCS1A02G068100			n.49376769G>A
chr1A	49529804	scaffold150701;TaGBSv2-6193_2809375+97	T	G	100	PASS	ANN=G	missense_variant	MODERATE	TraesCS1A02G068300	TraesCS1A02G068300	transcript	TraesCS1A02G068300.2	protein_coding	2022-04-03	c.1889A>C	p.Tyr630Ser	1889/3933	1889/3933	630/1310		,G	missense_variant	MODERATE	TraesCS1A02G068300	TraesCS1A02G068300	transcript	TraesCS1A02G068300.1	protein_coding	2022-02-01	c.452A>C	p.Tyr151Ser	452/2466	452/2466	151/821		,G	missense_variant	MODERATE	TraesCS1A02G068300	TraesCS1A02G068300	transcript	TraesCS1A02G068300.3	protein_coding	2022-03-02	c.1025A>C	p.Tyr342Ser	1025/3069	1025/3069
chr1A	49529805	scaffold150701;TaGBSv2-6193_2809375+98	A	C	100	PASS	ANN=C	missense_variant	MODERATE	TraesCS1A02G068300	TraesCS1A02G068300	transcript	TraesCS1A02G068300.2	protein_coding	2022-04-03	c.1888T>G	p.Tyr630Asp	1888/3933	1888/3933	630/1310		,C	missense_variant	MODERATE	TraesCS1A02G068300	TraesCS1A02G068300	transcript	TraesCS1A02G068300.1	protein_coding	2022-02-01	c.451T>G	p.Tyr151Asp	451/2466	451/2466	151/821		,C	missense_variant	MODERATE	TraesCS1A02G068300	TraesCS1A02G068300	transcript	TraesCS1A02G068300.3	protein_coding	2022-03-02	c.1024T>G	p.Tyr342Asp	1024/3069	1024/3069
chr1A	50189054	scaffold150701;TaGBSv2-6194_3468719+3	C	T	100	PASS	ANN=T	intergenic_region	MODIFIER	TraesCS1A02G068700-TraesCS1A02G068800	TraesCS1A02G068700-TraesCS1A02G068800	intergenic_region	TraesCS1A02G068700-TraesCS1A02G068800			n.50189054C>T
chr1A	50189060	scaffold150701;TaGBSv2-6194_3468719+9	G	C	100	PASS	ANN=C	intergenic_region	MODIFIER	TraesCS1A02G068700-TraesCS1A02G068800	TraesCS1A02G068700-TraesCS1A02G068800	intergenic_region	TraesCS1A02G068700-TraesCS1A02G068800			n.50189060G>C
chr1A	50189065	scaffold150701;TaGBSv2-6194_3468719+14	A	T	100	PASS	ANN=T	intergenic_region	MODIFIER	TraesCS1A02G068700-TraesCS1A02G068800	TraesCS1A02G068700-TraesCS1A02G068800	intergenic_region	TraesCS1A02G068700-TraesCS1A02G068800			n.50189065A>T
chr1A	50189095	scaffold150701;TaGBSv2-6194_3468719+44	T	C	100	PASS	ANN=C	intergenic_region	MODIFIER	TraesCS1A02G068700-TraesCS1A02G068800	TraesCS1A02G068700-TraesCS1A02G068800	intergenic_region	TraesCS1A02G068700-TraesCS1A02G068800			n.50189095T>C
chr1A	50189110	scaffold150701;TaGBSv2-6194_3468719+59	G	A	100	PASS	ANN=A	intergenic_region	MODIFIER	TraesCS1A02G068700-TraesCS1A02G068800	TraesCS1A02G068700-TraesCS1A02G068800	intergenic_region	TraesCS1A02G068700-TraesCS1A02G068800			n.50189110G>A
chr1A	50189121	scaffold150701;TaGBSv2-6194_3468719+70	A	G	100	PASS	ANN=G	intergenic_region	MODIFIER	TraesCS1A02G068700-TraesCS1A02G068800	TraesCS1A02G068700-TraesCS1A02G068800	intergenic_region	TraesCS1A02G068700-TraesCS1A02G068800			n.50189121A>G
chr1A	50189135	scaffold150701;TaGBSv2-6194_3468719+84	G	C	100	PASS	ANN=C	intergenic_region	MODIFIER	TraesCS1A02G068700-TraesCS1A02G068800	TraesCS1A02G068700-TraesCS1A02G068800	intergenic_region	TraesCS1A02G068700-TraesCS1A02G068800			n.50189135G>C
chr1A	50189176	scaffold150701;TaGBSv2-6194_3468719+125	C	T	100	PASS	ANN=T	intergenic_region	MODIFIER	TraesCS1A02G068700-TraesCS1A02G068800	TraesCS1A02G068700-TraesCS1A02G068800	intergenic_region	TraesCS1A02G068700-TraesCS1A02G068800			n.50189176C>T
chr1A	50498044	scaffold150701;TaGBSv2-72_3777598+114	C	T	100	PASS	ANN=T	intergenic_region	MODIFIER	TraesCS1A02G068700-TraesCS1A02G068800	TraesCS1A02G068700-TraesCS1A02G068800	intergenic_region	TraesCS1A02G068700-TraesCS1A02G068800			n.50498044C>T
chr1A	50970194	scaffold150701;TaGBSv2-73_4249801+61	G	A	100	PASS	ANN=A	intergenic_region	MODIFIER	TraesCS1A02G069200-TraesCS1A02G069300	TraesCS1A02G069200-TraesCS1A02G069300	intergenic_region	TraesCS1A02G069200-TraesCS1A02G069300			n.50970194G>A
chr1A	50970197	scaffold150701;TaGBSv2-73_4249801+64	G	A	100	PASS	ANN=A	intergenic_region	MODIFIER	TraesCS1A02G069200-TraesCS1A02G069300	TraesCS1A02G069200-TraesCS1A02G069300	intergenic_region	TraesCS1A02G069200-TraesCS1A02G069300			n.50970197G>A
chr1A	50970215	scaffold150701;TaGBSv2-73_4249801+82	G	T	100	PASS	ANN=T	intergenic_region	MODIFIER	TraesCS1A02G069200-TraesCS1A02G069300	TraesCS1A02G069200-TraesCS1A02G069300	intergenic_region	TraesCS1A02G069200-TraesCS1A02G069300			n.50970215G>T
chr1A	50970228	scaffold150701;TaGBSv2-73_4249801+95	C	G	100	PASS	ANN=G	intergenic_region	MODIFIER	TraesCS1A02G069200-TraesCS1A02G069300	TraesCS1A02G069200-TraesCS1A02G069300	intergenic_region	TraesCS1A02G069200-TraesCS1A02G069300			n.50970228C>G
chr1A	50970243	scaffold150701;TaGBSv2-73_4249801+110	G	A	100	PASS	ANN=A	intergenic_region	MODIFIER	TraesCS1A02G069200-TraesCS1A02G069300	TraesCS1A02G069200-TraesCS1A02G069300	intergenic_region	TraesCS1A02G069200-TraesCS1A02G069300			n.50970243G>A
chr1A	50970244	scaffold150701;TaGBSv2-73_4249801+111	C	A	100	PASS	ANN=A	intergenic_region	MODIFIER	TraesCS1A02G069200-TraesCS1A02G069300	TraesCS1A02G069200-TraesCS1A02G069300	intergenic_region	TraesCS1A02G069200-TraesCS1A02G069300			n.50970244C>A
chr1A	51258039	scaffold150701;TaGBSv2-6196_4537685+22	T	C	100	PASS	ANN=C	intergenic_region	MODIFIER	TraesCS1A02G069200-TraesCS1A02G069300	TraesCS1A02G069200-TraesCS1A02G069300	intergenic_region	TraesCS1A02G069200-TraesCS1A02G069300			n.51258039T>C
chr1A	51258049	scaffold150701;TaGBSv2-6196_4537685+32	T	C	100	PASS	ANN=C	intergenic_region	MODIFIER	TraesCS1A02G069200-TraesCS1A02G069300	TraesCS1A02G069200-TraesCS1A02G069300	intergenic_region	TraesCS1A02G069200-TraesCS1A02G069300			n.51258049T>C
chr1A	51258055	scaffold150701;TaGBSv2-6196_4537685+38	A	G	100	PASS	ANN=G	intergenic_region	MODIFIER	TraesCS1A02G069200-TraesCS1A02G069300	TraesCS1A02G069200-TraesCS1A02G069300	intergenic_region	TraesCS1A02G069200-TraesCS1A02G069300			n.51258055A>G
chr1A	51258067	scaffold150701;TaGBSv2-6196_4537685+50	T	C	100	PASS	ANN=C	intergenic_region	MODIFIER	TraesCS1A02G069200-TraesCS1A02G069300	TraesCS1A02G069200-TraesCS1A02G069300	intergenic_region	TraesCS1A02G069200-TraesCS1A02G069300			n.51258067T>C
chr1A	51258071	scaffold150701;TaGBSv2-6196_4537685+54	A	AA	100	PASS	ANN=AA	intergenic_region	MODIFIER	TraesCS1A02G069200-TraesCS1A02G069300	TraesCS1A02G069200-TraesCS1A02G069300	intergenic_region	TraesCS1A02G069200-TraesCS1A02G069300			n.51258071_51258072insA
chr1A	51258096	scaffold150701;TaGBSv2-6196_4537685+79	A	G	100	PASS	ANN=G	intergenic_region	MODIFIER	TraesCS1A02G069200-TraesCS1A02G069300	TraesCS1A02G069200-TraesCS1A02G069300	intergenic_region	TraesCS1A02G069200-TraesCS1A02G069300			n.51258096A>G
chr1A	51258107	scaffold150701;TaGBSv2-6196_4537685+90	G	A	100	PASS	ANN=A	intergenic_region	MODIFIER	TraesCS1A02G069200-TraesCS1A02G069300	TraesCS1A02G069200-TraesCS1A02G069300	intergenic_region	TraesCS1A02G069200-TraesCS1A02G069300			n.51258107G>A
chr1A	51258156	scaffold150701;TaGBSv2-6196_4537685+139	T	C	100	PASS	ANN=C	intergenic_region	MODIFIER	TraesCS1A02G069200-TraesCS1A02G069300	TraesCS1A02G069200-TraesCS1A02G069300	intergenic_region	TraesCS1A02G069200-TraesCS1A02G069300			n.51258156T>C
chr1A	51258157	scaffold150701;TaGBSv2-6196_4537685+140	G	A	100	PASS	ANN=A	intergenic_region	MODIFIER	TraesCS1A02G069200-TraesCS1A02G069300	TraesCS1A02G069200-TraesCS1A02G069300	intergenic_region	TraesCS1A02G069200-TraesCS1A02G069300			n.51258157G>A
chr1A	51258164	scaffold150701;TaGBSv2-6196_4537685+147	G	A	100	PASS	ANN=A	intergenic_region	MODIFIER	TraesCS1A02G069200-TraesCS1A02G069300	TraesCS1A02G069200-TraesCS1A02G069300	intergenic_region	TraesCS1A02G069200-TraesCS1A02G069300			n.51258164G>A
chr1A	51564551	scaffold150701;TaGBSv2-5183_4844030+189	C	T	100	PASS	ANN=T	intergenic_region	MODIFIER	TraesCS1A02G069200-TraesCS1A02G069300	TraesCS1A02G069200-TraesCS1A02G069300	intergenic_region	TraesCS1A02G069200-TraesCS1A02G069300			n.51564551C>T
chr1A	51706987	scaffold150701;TaGBSv2-74_4986620+35	C	T	100	PASS	ANN=T	3_prime_UTR_variant	MODIFIER	TraesCS1A02G069300	TraesCS1A02G069300	transcript	TraesCS1A02G069300.1	protein_coding	2022-09-09	c.*43C>T					43	,T	3_prime_UTR_variant	MODIFIER	TraesCS1A02G069300	TraesCS1A02G069300	transcript	TraesCS1A02G069300.2	protein_coding	2022-09-09	c.*43C>T					43
chr1A	51707055	scaffold150701;TaGBSv2-74_4986620+103	T	C	100	PASS	ANN=C	3_prime_UTR_variant	MODIFIER	TraesCS1A02G069300	TraesCS1A02G069300	transcript	TraesCS1A02G069300.1	protein_coding	2022-09-09	c.*111T>C					111	,C	3_prime_UTR_variant	MODIFIER	TraesCS1A02G069300	TraesCS1A02G069300	transcript	TraesCS1A02G069300.2	protein_coding	2022-09-09	c.*111T>C					111
chr1A	51707057	scaffold150701;TaGBSv2-74_4986620+105	C	A	100	PASS	ANN=A	3_prime_UTR_variant	MODIFIER	TraesCS1A02G069300	TraesCS1A02G069300	transcript	TraesCS1A02G069300.1	protein_coding	2022-09-09	c.*113C>A					113	,A	3_prime_UTR_variant	MODIFIER	TraesCS1A02G069300	TraesCS1A02G069300	transcript	TraesCS1A02G069300.2	protein_coding	2022-09-09	c.*113C>A					113
chr1A	51979912	scaffold150701;TaGBSv2-6197_5259542+38	G	A	100	PASS	ANN=A	intergenic_region	MODIFIER	TraesCS1A02G069300-tRNA-Leu	TraesCS1A02G069300-ENSRNA050009939	intergenic_region	TraesCS1A02G069300-ENSRNA050009939			n.51979912G>A
chr1A	51979965	scaffold150701;TaGBSv2-6197_5259542+91	G	A	100	PASS	ANN=A	intergenic_region	MODIFIER	TraesCS1A02G069300-tRNA-Leu	TraesCS1A02G069300-ENSRNA050009939	intergenic_region	TraesCS1A02G069300-ENSRNA050009939			n.51979965G>A
chr1A	51979981	scaffold150701;TaGBSv2-6197_5259542+107	T	A	100	PASS	ANN=A	intergenic_region	MODIFIER	TraesCS1A02G069300-tRNA-Leu	TraesCS1A02G069300-ENSRNA050009939	intergenic_region	TraesCS1A02G069300-ENSRNA050009939			n.51979981T>A
chr1A	51979992	scaffold150701;TaGBSv2-6197_5259542+118	G	A	100	PASS	ANN=A	intergenic_region	MODIFIER	TraesCS1A02G069300-tRNA-Leu	TraesCS1A02G069300-ENSRNA050009939	intergenic_region	TraesCS1A02G069300-ENSRNA050009939			n.51979992G>A
chr1A	53188955	scaffold150701;TaGBSv2-6199_6468512+111	T	C	100	PASS	ANN=C	missense_variant	MODERATE	TraesCS1A02G070400	TraesCS1A02G070400	transcript	TraesCS1A02G070400.1	protein_coding	2022-05-02	c.307A>G	p.Ile103Val	395/1631	307/1323	103/440		,C	missense_variant	MODERATE	TraesCS1A02G070400	TraesCS1A02G070400	transcript	TraesCS1A02G070400.2	protein_coding	2022-05-02	c.307A>G	p.Ile103Val	395/1607	307/1299	103/432
chr1A	53188962	scaffold150701;TaGBSv2-6199_6468512+118	C	G	100	PASS	ANN=G	synonymous_variant	LOW	TraesCS1A02G070400	TraesCS1A02G070400	transcript	TraesCS1A02G070400.1	protein_coding	2022-05-02	c.300G>C	p.Thr100Thr	388/1631	300/1323	100/440		,G	synonymous_variant	LOW	TraesCS1A02G070400	TraesCS1A02G070400	transcript	TraesCS1A02G070400.2	protein_coding	2022-05-02	c.300G>C	p.Thr100Thr	388/1607	300/1299	100/432
chr1A	53904323	scaffold150701;TaGBSv2-6200_7183938+53	G	T	100	PASS	ANN=T	synonymous_variant	LOW	TraesCS1A02G071300	TraesCS1A02G071300	transcript	TraesCS1A02G071300.1	protein_coding	13/14	c.2947C>A	p.Arg983Arg	3323/3655	2947/3018	983/1005
chr1A	53904441	scaffold150701;TaGBSv2-6200_7183938+171	A	G	100	PASS	ANN=G	intron_variant	MODIFIER	TraesCS1A02G071300	TraesCS1A02G071300	transcript	TraesCS1A02G071300.1	protein_coding	2013-12-01	c.2848-19T>C
chr1A	54355734	scaffold150701;TaGBSv2-6201_7635348+54	T	A	100	PASS	ANN=A	downstream_gene_variant	MODIFIER	TraesCS1A02G072000	TraesCS1A02G072000	transcript	TraesCS1A02G072000.1	protein_coding		c.*876T>A					484	,A	downstream_gene_variant	MODIFIER	TraesCS1A02G072000	TraesCS1A02G072000	transcript	TraesCS1A02G072000.2	protein_coding		c.*876T>A					484	,A	intergenic_region	MODIFIER	TraesCS1A02G072000-TraesCS1A02G072100	TraesCS1A02G072000-TraesCS1A02G072100	intergenic_region	TraesCS1A02G072000-TraesCS1A02G072100			n.54355734T>A
chr1A	54355735	scaffold150701;TaGBSv2-6201_7635348+55	T	A	100	PASS	ANN=A	downstream_gene_variant	MODIFIER	TraesCS1A02G072000	TraesCS1A02G072000	transcript	TraesCS1A02G072000.1	protein_coding		c.*877T>A					485	,A	downstream_gene_variant	MODIFIER	TraesCS1A02G072000	TraesCS1A02G072000	transcript	TraesCS1A02G072000.2	protein_coding		c.*877T>A					485	,A	intergenic_region	MODIFIER	TraesCS1A02G072000-TraesCS1A02G072100	TraesCS1A02G072000-TraesCS1A02G072100	intergenic_region	TraesCS1A02G072000-TraesCS1A02G072100			n.54355735T>A
chr1A	54355744	scaffold150701;TaGBSv2-6201_7635348+64	A	G	100	PASS	ANN=G	downstream_gene_variant	MODIFIER	TraesCS1A02G072000	TraesCS1A02G072000	transcript	TraesCS1A02G072000.1	protein_coding		c.*886A>G					494	,G	downstream_gene_variant	MODIFIER	TraesCS1A02G072000	TraesCS1A02G072000	transcript	TraesCS1A02G072000.2	protein_coding		c.*886A>G					494	,G	intergenic_region	MODIFIER	TraesCS1A02G072000-TraesCS1A02G072100	TraesCS1A02G072000-TraesCS1A02G072100	intergenic_region	TraesCS1A02G072000-TraesCS1A02G072100			n.54355744A>G
chr1A	54355752	scaffold150701;TaGBSv2-6201_7635348+72	T	C	100	PASS	ANN=C	downstream_gene_variant	MODIFIER	TraesCS1A02G072000	TraesCS1A02G072000	transcript	TraesCS1A02G072000.1	protein_coding		c.*894T>C					502	,C	downstream_gene_variant	MODIFIER	TraesCS1A02G072000	TraesCS1A02G072000	transcript	TraesCS1A02G072000.2	protein_coding		c.*894T>C					502	,C	intergenic_region	MODIFIER	TraesCS1A02G072000-TraesCS1A02G072100	TraesCS1A02G072000-TraesCS1A02G072100	intergenic_region	TraesCS1A02G072000-TraesCS1A02G072100			n.54355752T>C
chr1A	55082683	scaffold150701;TaGBSv2-6202_8362277+74	G	T	100	PASS	ANN=T	intergenic_region	MODIFIER	TraesCS1A02G072200-TraesCS1A02G072300	TraesCS1A02G072200-TraesCS1A02G072300	intergenic_region	TraesCS1A02G072200-TraesCS1A02G072300			n.55082683G>T
chr1A	55082742	scaffold150701;TaGBSv2-6202_8362277+133	G	A	100	PASS	ANN=A	intergenic_region	MODIFIER	TraesCS1A02G072200-TraesCS1A02G072300	TraesCS1A02G072200-TraesCS1A02G072300	intergenic_region	TraesCS1A02G072200-TraesCS1A02G072300			n.55082742G>A
chr1A	56329781	scaffold150701;TaGBSv2-6203_9609393+56	C	T	100	PASS	ANN=T	intergenic_region	MODIFIER	TraesCS1A02G072200-TraesCS1A02G072300	TraesCS1A02G072200-TraesCS1A02G072300	intergenic_region	TraesCS1A02G072200-TraesCS1A02G072300			n.56329781C>T
chr1A	56329869	scaffold150701;TaGBSv2-6203_9609393+144	C	T	100	PASS	ANN=T	intergenic_region	MODIFIER	TraesCS1A02G072200-TraesCS1A02G072300	TraesCS1A02G072200-TraesCS1A02G072300	intergenic_region	TraesCS1A02G072200-TraesCS1A02G072300			n.56329869C>T
chr1A	57305440	scaffold150701;TaGBSv2-6204_10584978+130	G	A	100	PASS	ANN=A	intron_variant	MODIFIER	TraesCS1A02G073400	TraesCS1A02G073400	transcript	TraesCS1A02G073400.1	protein_coding	2022-10-07	c.636+144C>T						,A	intron_variant	MODIFIER	TraesCS1A02G073400	TraesCS1A02G073400	transcript	TraesCS1A02G073400.2	protein_coding	2022-10-07	c.636+144C>T
chr1A	57305446	scaffold150701;TaGBSv2-6204_10584978+136	G	A	100	PASS	ANN=A	intron_variant	MODIFIER	TraesCS1A02G073400	TraesCS1A02G073400	transcript	TraesCS1A02G073400.1	protein_coding	2022-10-07	c.636+138C>T						,A	intron_variant	MODIFIER	TraesCS1A02G073400	TraesCS1A02G073400	transcript	TraesCS1A02G073400.2	protein_coding	2022-10-07	c.636+138C>T
chr1A	57760961	scaffold150701;TaGBSv2-82_11040488+141	C	G	100	PASS	ANN=G	upstream_gene_variant	MODIFIER	TraesCS1A02G074300	TraesCS1A02G074300	transcript	TraesCS1A02G074300.1	protein_coding		c.-1616G>C					1616	,G	upstream_gene_variant	MODIFIER	TraesCS1A02G074400	TraesCS1A02G074400	transcript	TraesCS1A02G074400.2	protein_coding		c.-2804C>G					2690	,G	upstream_gene_variant	MODIFIER	TraesCS1A02G074400	TraesCS1A02G074400	transcript	TraesCS1A02G074400.1	protein_coding		c.-2804C>G
chr1A	58403916	scaffold150701;TaGBSv2-9973_11683467+117	A	G	100	PASS	ANN=G	intergenic_region	MODIFIER	TraesCS1A02G075300-TraesCS1A02G075400	TraesCS1A02G075300-TraesCS1A02G075400	intergenic_region	TraesCS1A02G075300-TraesCS1A02G075400			n.58403916A>G
chr1A	58403945	scaffold150701;TaGBSv2-9973_11683467+146	C	G	100	PASS	ANN=G	intergenic_region	MODIFIER	TraesCS1A02G075300-TraesCS1A02G075400	TraesCS1A02G075300-TraesCS1A02G075400	intergenic_region	TraesCS1A02G075300-TraesCS1A02G075400			n.58403945C>G
chr1A	58403958	scaffold150701;TaGBSv2-9973_11683467+159	G	A	100	PASS	ANN=A	intergenic_region	MODIFIER	TraesCS1A02G075300-TraesCS1A02G075400	TraesCS1A02G075300-TraesCS1A02G075400	intergenic_region	TraesCS1A02G075300-TraesCS1A02G075400			n.58403958G>A
chr1A	59920612	scaffold150701;TaGBSv2-7927_13200226+54	T	C	100	PASS	ANN=C	intergenic_region	MODIFIER	TraesCS1A02G077200-TraesCS1A02G077300	TraesCS1A02G077200-TraesCS1A02G077300	intergenic_region	TraesCS1A02G077200-TraesCS1A02G077300			n.59920612T>C
chr1A	60078036	scaffold150701;TaGBSv2-85_13357589+115	C	G	100	PASS	ANN=G	intergenic_region	MODIFIER	TraesCS1A02G077300-TraesCS1A02G077400	TraesCS1A02G077300-TraesCS1A02G077400	intergenic_region	TraesCS1A02G077300-TraesCS1A02G077400			n.60078036C>G
chr1A	60525191	scaffold150701;TaGBSv2-6205_13804745+114	G	A	100	PASS	ANN=A	intergenic_region	MODIFIER	TraesCS1A02G077600-TraesCS1A02G077700	TraesCS1A02G077600-TraesCS1A02G077700	intergenic_region	TraesCS1A02G077600-TraesCS1A02G077700			n.60525191G>A
chr1A	61285066	scaffold150701;TaGBSv2-87_14564641+93	A	T	100	PASS	ANN=T	intergenic_region	MODIFIER	TraesCS1A02G078500-TraesCS1A02G078600	TraesCS1A02G078500-TraesCS1A02G078600	intergenic_region	TraesCS1A02G078500-TraesCS1A02G078600			n.61285066A>T
chr1A	61353487	scaffold150701;TaGBSv2-3493_14633106+49	T	G	100	PASS	ANN=G	intergenic_region	MODIFIER	TraesCS1A02G078600-TraesCS1A02G078700	TraesCS1A02G078600-TraesCS1A02G078700	intergenic_region	TraesCS1A02G078600-TraesCS1A02G078700			n.61353487T>G
chr1A	62254005	scaffold150701;TaGBSv2-6208_15533589+84	G	A	100	PASS	ANN=A	missense_variant	MODERATE	TraesCS1A02G079500	TraesCS1A02G079500	transcript	TraesCS1A02G079500.1	protein_coding	2022-02-02	c.461C>T	p.Ser154Phe	557/1186	461/1026	154/341
chr1A	63056639	scaffold150701;TaGBSv2-2882_16336293+14	G	A	100	PASS	ANN=A	upstream_gene_variant	MODIFIER	TraesCS1A02G080200	TraesCS1A02G080200	transcript	TraesCS1A02G080200.1	protein_coding		c.-3124C>T					3124	,A	downstream_gene_variant	MODIFIER	TraesCS1A02G080300	TraesCS1A02G080300	transcript	TraesCS1A02G080300.1	protein_coding		c.*1167C>T					864	,A	intergenic_region	MODIFIER	TraesCS1A02G080200-TraesCS1A02G080300	TraesCS1A02G080200-TraesCS1A02G080300	intergenic_region	TraesCS1A02G080200-TraesCS1A02G080300			n.63056639G>A
chr1A	63056651	scaffold150701;TaGBSv2-2882_16336293+26	A	G	100	PASS	ANN=G	upstream_gene_variant	MODIFIER	TraesCS1A02G080200	TraesCS1A02G080200	transcript	TraesCS1A02G080200.1	protein_coding		c.-3136T>C					3136	,G	downstream_gene_variant	MODIFIER	TraesCS1A02G080300	TraesCS1A02G080300	transcript	TraesCS1A02G080300.1	protein_coding		c.*1155T>C					852	,G	intergenic_region	MODIFIER	TraesCS1A02G080200-TraesCS1A02G080300	TraesCS1A02G080200-TraesCS1A02G080300	intergenic_region	TraesCS1A02G080200-TraesCS1A02G080300			n.63056651A>G
chr1A	63056679	scaffold150701;TaGBSv2-2882_16336293+54	CC	C	100	PASS	ANN=C	upstream_gene_variant	MODIFIER	TraesCS1A02G080200	TraesCS1A02G080200	transcript	TraesCS1A02G080200.1	protein_coding		c.-3165delG					3165	,C	downstream_gene_variant	MODIFIER	TraesCS1A02G080300	TraesCS1A02G080300	transcript	TraesCS1A02G080300.1	protein_coding		c.*1126delG					823	,C	intergenic_region	MODIFIER	TraesCS1A02G080200-TraesCS1A02G080300	TraesCS1A02G080200-TraesCS1A02G080300	intergenic_region	TraesCS1A02G080200-TraesCS1A02G080300			n.63056680delC
chr1A	63056689	scaffold150701;TaGBSv2-2882_16336293+64	T	C	100	PASS	ANN=C	upstream_gene_variant	MODIFIER	TraesCS1A02G080200	TraesCS1A02G080200	transcript	TraesCS1A02G080200.1	protein_coding		c.-3174A>G					3174	,C	downstream_gene_variant	MODIFIER	TraesCS1A02G080300	TraesCS1A02G080300	transcript	TraesCS1A02G080300.1	protein_coding		c.*1117A>G					814	,C	intergenic_region	MODIFIER	TraesCS1A02G080200-TraesCS1A02G080300	TraesCS1A02G080200-TraesCS1A02G080300	intergenic_region	TraesCS1A02G080200-TraesCS1A02G080300			n.63056689T>C
chr1A	63056715	scaffold150701;TaGBSv2-2882_16336293+90	G	A	100	PASS	ANN=A	upstream_gene_variant	MODIFIER	TraesCS1A02G080200	TraesCS1A02G080200	transcript	TraesCS1A02G080200.1	protein_coding		c.-3200C>T					3200	,A	downstream_gene_variant	MODIFIER	TraesCS1A02G080300	TraesCS1A02G080300	transcript	TraesCS1A02G080300.1	protein_coding		c.*1091C>T					788	,A	intergenic_region	MODIFIER	TraesCS1A02G080200-TraesCS1A02G080300	TraesCS1A02G080200-TraesCS1A02G080300	intergenic_region	TraesCS1A02G080200-TraesCS1A02G080300			n.63056715G>A
chr1A	63295181	scaffold150701;TaGBSv2-6209_16574735+114	G	A	100	PASS	ANN=A	intergenic_region	MODIFIER	TraesCS1A02G080400-TraesCS1A02G080500	TraesCS1A02G080400-TraesCS1A02G080500	intergenic_region	TraesCS1A02G080400-TraesCS1A02G080500			n.63295181G>A
chr1A	63742274	scaffold150701;TaGBSv2-90_17021829+113	C	T	100	PASS	ANN=T	intron_variant	MODIFIER	TraesCS1A02G080700	TraesCS1A02G080700	transcript	TraesCS1A02G080700.1	protein_coding	2022-11-09	c.1158+36G>A
chr1A	64330981	scaffold150701;TaGBSv2-91_17610588+61	T	G	100	PASS	ANN=G	intergenic_region	MODIFIER	TraesCS1A02G081100-TraesCS1A02G081200	TraesCS1A02G081100-TraesCS1A02G081200	intergenic_region	TraesCS1A02G081100-TraesCS1A02G081200			n.64330981T>G
chr1A	64330999	scaffold150701;TaGBSv2-91_17610588+79	A	G	100	PASS	ANN=G	intergenic_region	MODIFIER	TraesCS1A02G081100-TraesCS1A02G081200	TraesCS1A02G081100-TraesCS1A02G081200	intergenic_region	TraesCS1A02G081100-TraesCS1A02G081200			n.64330999A>G
chr1A	64331009	scaffold150701;TaGBSv2-91_17610588+89	T	C	100	PASS	ANN=C	intergenic_region	MODIFIER	TraesCS1A02G081100-TraesCS1A02G081200	TraesCS1A02G081100-TraesCS1A02G081200	intergenic_region	TraesCS1A02G081100-TraesCS1A02G081200			n.64331009T>C
chr1A	65796616	scaffold150701;TaGBSv2-6213_19076218+66	G	A	100	PASS	ANN=A	upstream_gene_variant	MODIFIER	TraesCS1A02G082600	TraesCS1A02G082600	transcript	TraesCS1A02G082600.1	protein_coding		c.-1093C>T					1033	,A	downstream_gene_variant	MODIFIER	TraesCS1A02G082700	TraesCS1A02G082700	transcript	TraesCS1A02G082700.2	protein_coding		c.*2451C>T					2260	,A	downstream_gene_variant	MODIFIER	TraesCS1A02G082700	TraesCS1A02G082700	transcript	TraesCS1A02G082700.1	protein_coding		c.*2451C>T
chr1A	66230811	scaffold150701;TaGBSv2-7069_19510449+30	C	G	100	PASS	ANN=G	intergenic_region	MODIFIER	TraesCS1A02G083000-TraesCS1A02G083100	TraesCS1A02G083000-TraesCS1A02G083100	intergenic_region	TraesCS1A02G083000-TraesCS1A02G083100			n.66230811C>G
chr1A	66892494	scaffold150701;TaGBSv2-6214_20172039+123	C	T	100	PASS	ANN=T	5_prime_UTR_premature_start_codon_gain_variant	LOW	TraesCS1A02G083100	TraesCS1A02G083100	transcript	TraesCS1A02G083100.2	protein_coding	2022-03-01	c.-43C>T						,T	5_prime_UTR_premature_start_codon_gain_variant	LOW	TraesCS1A02G083100	TraesCS1A02G083100	transcript	TraesCS1A02G083100.1	protein_coding	2022-03-01	c.-43C>T						,T	5_prime_UTR_variant	MODIFIER	TraesCS1A02G083100	TraesCS1A02G083100	transcript	TraesCS1A02G083100.2	protein_coding	2022-03-01	c.-43C>T
chr1A	67683059	scaffold150701;TaGBSv2-6215_20962717+10	T	C	100	PASS	ANN=C	upstream_gene_variant	MODIFIER	TraesCS1A02G083400	TraesCS1A02G083400	transcript	TraesCS1A02G083400.1	protein_coding		c.-273T>C					166	,C	intergenic_region	MODIFIER	TraesCS1A02G083300-TraesCS1A02G083400	TraesCS1A02G083300-TraesCS1A02G083400	intergenic_region	TraesCS1A02G083300-TraesCS1A02G083400			n.67683059T>C
chr1A	67960530	scaffold150701;TaGBSv2-159_21240192+6	G	A	100	PASS	ANN=A	downstream_gene_variant	MODIFIER	TraesCS1A02G083600	TraesCS1A02G083600	transcript	TraesCS1A02G083600.1	protein_coding		c.*211C>T					211	,A	intergenic_region	MODIFIER	TraesCS1A02G083500-TraesCS1A02G083600	TraesCS1A02G083500-TraesCS1A02G083600	intergenic_region	TraesCS1A02G083500-TraesCS1A02G083600			n.67960530G>A
chr1A	67960547	scaffold150701;TaGBSv2-159_21240192+23	A	T	100	PASS	ANN=T	downstream_gene_variant	MODIFIER	TraesCS1A02G083600	TraesCS1A02G083600	transcript	TraesCS1A02G083600.1	protein_coding		c.*194T>A					194	,T	intergenic_region	MODIFIER	TraesCS1A02G083500-TraesCS1A02G083600	TraesCS1A02G083500-TraesCS1A02G083600	intergenic_region	TraesCS1A02G083500-TraesCS1A02G083600			n.67960547A>T
chr1A	67960576	scaffold150701;TaGBSv2-159_21240192+52	G	A	100	PASS	ANN=A	downstream_gene_variant	MODIFIER	TraesCS1A02G083600	TraesCS1A02G083600	transcript	TraesCS1A02G083600.1	protein_coding		c.*165C>T					165	,A	intergenic_region	MODIFIER	TraesCS1A02G083500-TraesCS1A02G083600	TraesCS1A02G083500-TraesCS1A02G083600	intergenic_region	TraesCS1A02G083500-TraesCS1A02G083600			n.67960576G>A
chr1A	67960580	scaffold150701;TaGBSv2-159_21240192+56	ATTAATATAAGTTCTTCCATTATCAGA	A	100	PASS	ANN=A	downstream_gene_variant	MODIFIER	TraesCS1A02G083600	TraesCS1A02G083600	transcript	TraesCS1A02G083600.1	protein_coding		c.*135_*160delTCTGATAATGGAAGAACTTATATTAA					160	,A	intergenic_region	MODIFIER	TraesCS1A02G083500-TraesCS1A02G083600	TraesCS1A02G083500-TraesCS1A02G083600	intergenic_region	TraesCS1A02G083500-TraesCS1A02G083600			n.67960581_67960606delTTAATATAAGTTCTTCCATTATCAGA
chr1A	67960638	scaffold150701;TaGBSv2-159_21240192+114	C	A	100	PASS	ANN=A	downstream_gene_variant	MODIFIER	TraesCS1A02G083600	TraesCS1A02G083600	transcript	TraesCS1A02G083600.1	protein_coding		c.*103G>T					103	,A	intergenic_region	MODIFIER	TraesCS1A02G083500-TraesCS1A02G083600	TraesCS1A02G083500-TraesCS1A02G083600	intergenic_region	TraesCS1A02G083500-TraesCS1A02G083600			n.67960638C>A
chr1A	67960640	scaffold150701;TaGBSv2-159_21240192+116	A	G	100	PASS	ANN=G	downstream_gene_variant	MODIFIER	TraesCS1A02G083600	TraesCS1A02G083600	transcript	TraesCS1A02G083600.1	protein_coding		c.*101T>C					101	,G	intergenic_region	MODIFIER	TraesCS1A02G083500-TraesCS1A02G083600	TraesCS1A02G083500-TraesCS1A02G083600	intergenic_region	TraesCS1A02G083500-TraesCS1A02G083600			n.67960640A>G
chr1A	67960657	scaffold150701;TaGBSv2-159_21240192+133	C	G	100	PASS	ANN=G	downstream_gene_variant	MODIFIER	TraesCS1A02G083600	TraesCS1A02G083600	transcript	TraesCS1A02G083600.1	protein_coding		c.*84G>C					84	,G	intergenic_region	MODIFIER	TraesCS1A02G083500-TraesCS1A02G083600	TraesCS1A02G083500-TraesCS1A02G083600	intergenic_region	TraesCS1A02G083500-TraesCS1A02G083600			n.67960657C>G
chr1A	67960686	scaffold150701;TaGBSv2-159_21240192+162	G	A	100	PASS	ANN=A	downstream_gene_variant	MODIFIER	TraesCS1A02G083600	TraesCS1A02G083600	transcript	TraesCS1A02G083600.1	protein_coding		c.*55C>T					55	,A	intergenic_region	MODIFIER	TraesCS1A02G083500-TraesCS1A02G083600	TraesCS1A02G083500-TraesCS1A02G083600	intergenic_region	TraesCS1A02G083500-TraesCS1A02G083600			n.67960686G>A
chr1A	67960691	scaffold150701;TaGBSv2-159_21240192+167	C	A	100	PASS	ANN=A	downstream_gene_variant	MODIFIER	TraesCS1A02G083600	TraesCS1A02G083600	transcript	TraesCS1A02G083600.1	protein_coding		c.*50G>T					50	,A	intergenic_region	MODIFIER	TraesCS1A02G083500-TraesCS1A02G083600	TraesCS1A02G083500-TraesCS1A02G083600	intergenic_region	TraesCS1A02G083500-TraesCS1A02G083600			n.67960691C>A
chr1A	67961051	scaffold150701;TaGBSv2-5571_21240698+21	A	C	100	PASS	ANN=C	missense_variant	MODERATE	TraesCS1A02G083600	TraesCS1A02G083600	transcript	TraesCS1A02G083600.1	protein_coding	2022-03-02	c.95T>G	p.Met32Arg	95/204	95/204	32/67
chr1A	67961054	scaffold150701;TaGBSv2-5571_21240698+24	A	G	100	PASS	ANN=G	missense_variant	MODERATE	TraesCS1A02G083600	TraesCS1A02G083600	transcript	TraesCS1A02G083600.1	protein_coding	2022-03-02	c.92T>C	p.Leu31Ser	92/204	92/204	31/67
chr1A	67961078	scaffold150701;TaGBSv2-5571_21240698+48	G	A	100	PASS	ANN=A	intron_variant	MODIFIER	TraesCS1A02G083600	TraesCS1A02G083600	transcript	TraesCS1A02G083600.1	protein_coding	2022-02-01	c.89-21C>T
chr1A	67961125	scaffold150701;TaGBSv2-5571_21240698+95	C	T	100	PASS	ANN=T	intron_variant	MODIFIER	TraesCS1A02G083600	TraesCS1A02G083600	transcript	TraesCS1A02G083600.1	protein_coding	2022-02-01	c.88+32G>A
chr1A	67961149	scaffold150701;TaGBSv2-5571_21240698+119	A	T	100	PASS	ANN=T	splice_region_variant&intron_variant	LOW	TraesCS1A02G083600	TraesCS1A02G083600	transcript	TraesCS1A02G083600.1	protein_coding	2022-02-01	c.88+8T>A
chr1A	67961189	scaffold150701;TaGBSv2-5571_21240698+159	T	C	100	PASS	ANN=C	missense_variant	MODERATE	TraesCS1A02G083600	TraesCS1A02G083600	transcript	TraesCS1A02G083600.1	protein_coding	2022-03-01	c.56A>G	p.Glu19Gly	56/204	56/204	19/67
chr1A	67962145	scaffold150701;TaGBSv2-95_21241806+7	C	G	100	PASS	ANN=G	upstream_gene_variant	MODIFIER	TraesCS1A02G083600	TraesCS1A02G083600	transcript	TraesCS1A02G083600.1	protein_coding		c.-901G>C					901	,G	intergenic_region	MODIFIER	TraesCS1A02G083600-TraesCS1A02G083700	TraesCS1A02G083600-TraesCS1A02G083700	intergenic_region	TraesCS1A02G083600-TraesCS1A02G083700			n.67962145C>G
chr1A	68457774	scaffold150701;TaGBSv2-96_21737389+53	T	C	100	PASS	ANN=C	intergenic_region	MODIFIER	TraesCS1A02G083900-TraesCS1A02G084000	TraesCS1A02G083900-TraesCS1A02G084000	intergenic_region	TraesCS1A02G083900-TraesCS1A02G084000			n.68457774T>C
chr1A	68513176	scaffold29301;TaGBSv2-6219_5931681+186	G	A	100	PASS	ANN=A	intergenic_region	MODIFIER	TraesCS1A02G083900-TraesCS1A02G084000	TraesCS1A02G083900-TraesCS1A02G084000	intergenic_region	TraesCS1A02G083900-TraesCS1A02G084000			n.68513176G>A
chr1A	68513277	scaffold29301;TaGBSv2-6219_5931681+85	T	G	100	PASS	ANN=G	intergenic_region	MODIFIER	TraesCS1A02G083900-TraesCS1A02G084000	TraesCS1A02G083900-TraesCS1A02G084000	intergenic_region	TraesCS1A02G083900-TraesCS1A02G084000			n.68513277T>G
chr1A	70347556	scaffold29301;TaGBSv2-6239_4097447+40	G	A	100	PASS	ANN=A	intergenic_region	MODIFIER	TraesCS1A02G084300-TraesCS1A02G084500	TraesCS1A02G084300-TraesCS1A02G084500	intergenic_region	TraesCS1A02G084300-TraesCS1A02G084500			n.70347556G>A
chr1A	70347556	scaffold29301;TaGBSv2-99_4097362+125	G	A	100	PASS	ANN=A	intergenic_region	MODIFIER	TraesCS1A02G084300-TraesCS1A02G084500	TraesCS1A02G084300-TraesCS1A02G084500	intergenic_region	TraesCS1A02G084300-TraesCS1A02G084500			n.70347556G>A
chr1A	70347598	scaffold29301;TaGBSv2-99_4097362+83	T	A	100	PASS	ANN=A	intergenic_region	MODIFIER	TraesCS1A02G084300-TraesCS1A02G084500	TraesCS1A02G084300-TraesCS1A02G084500	intergenic_region	TraesCS1A02G084300-TraesCS1A02G084500			n.70347598T>A
chr1A	71837522	scaffold29301;TaGBSv2-2796_2607432+89	AA	A	100	PASS	ANN=A	upstream_gene_variant	MODIFIER	TraesCS1A02G086000	TraesCS1A02G086000	transcript	TraesCS1A02G086000.1	protein_coding		c.-2546delA					2546	,A	intergenic_region	MODIFIER	TraesCS1A02G085900-TraesCS1A02G086000	TraesCS1A02G085900-TraesCS1A02G086000	intergenic_region	TraesCS1A02G085900-TraesCS1A02G086000			n.71837523delA
chr1A	71837530	scaffold29301;TaGBSv2-2796_2607432+81	C	A	100	PASS	ANN=A	upstream_gene_variant	MODIFIER	TraesCS1A02G086000	TraesCS1A02G086000	transcript	TraesCS1A02G086000.1	protein_coding		c.-2539C>A					2539	,A	intergenic_region	MODIFIER	TraesCS1A02G085900-TraesCS1A02G086000	TraesCS1A02G085900-TraesCS1A02G086000	intergenic_region	TraesCS1A02G085900-TraesCS1A02G086000			n.71837530C>A
chr1A	71837541	scaffold29301;TaGBSv2-2796_2607432+70	G	A	100	PASS	ANN=A	upstream_gene_variant	MODIFIER	TraesCS1A02G086000	TraesCS1A02G086000	transcript	TraesCS1A02G086000.1	protein_coding		c.-2528G>A					2528	,A	intergenic_region	MODIFIER	TraesCS1A02G085900-TraesCS1A02G086000	TraesCS1A02G085900-TraesCS1A02G086000	intergenic_region	TraesCS1A02G085900-TraesCS1A02G086000			n.71837541G>A
chr1A	73312517	scaffold29301;TaGBSv2-97_1132412+114	C	T	100	PASS	ANN=T	upstream_gene_variant	MODIFIER	TraesCS1A02G086700	TraesCS1A02G086700	transcript	TraesCS1A02G086700.1	protein_coding		c.-3478G>A					3478	,T	downstream_gene_variant	MODIFIER	TraesCS1A02G086800	TraesCS1A02G086800	transcript	TraesCS1A02G086800.2	protein_coding		c.*755G>A					413	,T	downstream_gene_variant	MODIFIER	TraesCS1A02G086800	TraesCS1A02G086800	transcript	TraesCS1A02G086800.1	protein_coding		c.*755G>A
chr1A	74092956	scaffold29301;TaGBSv2-6216_351897+190	A	T	100	PASS	ANN=T	intergenic_region	MODIFIER	TraesCS1A02G087200-TraesCS1A02G087300	TraesCS1A02G087200-TraesCS1A02G087300	intergenic_region	TraesCS1A02G087200-TraesCS1A02G087300			n.74092956A>T
chr1A	74092957	scaffold29301;TaGBSv2-6216_351897+189	T	C	100	PASS	ANN=C	intergenic_region	MODIFIER	TraesCS1A02G087200-TraesCS1A02G087300	TraesCS1A02G087200-TraesCS1A02G087300	intergenic_region	TraesCS1A02G087200-TraesCS1A02G087300			n.74092957T>C
chr1A	74092958	scaffold29301;TaGBSv2-6216_351897+188	G	T	100	PASS	ANN=T	intergenic_region	MODIFIER	TraesCS1A02G087200-TraesCS1A02G087300	TraesCS1A02G087200-TraesCS1A02G087300	intergenic_region	TraesCS1A02G087200-TraesCS1A02G087300			n.74092958G>T
chr1A	74092960	scaffold29301;TaGBSv2-6216_351897+186	T	C	100	PASS	ANN=C	intergenic_region	MODIFIER	TraesCS1A02G087200-TraesCS1A02G087300	TraesCS1A02G087200-TraesCS1A02G087300	intergenic_region	TraesCS1A02G087200-TraesCS1A02G087300			n.74092960T>C
chr1A	74093012	scaffold29301;TaGBSv2-6216_351897+134	C	T	100	PASS	ANN=T	intergenic_region	MODIFIER	TraesCS1A02G087200-TraesCS1A02G087300	TraesCS1A02G087200-TraesCS1A02G087300	intergenic_region	TraesCS1A02G087200-TraesCS1A02G087300			n.74093012C>T
chr1A	74093137	scaffold29301;TaGBSv2-6216_351897+9	T	C	100	PASS	ANN=C	intergenic_region	MODIFIER	TraesCS1A02G087200-TraesCS1A02G087300	TraesCS1A02G087200-TraesCS1A02G087300	intergenic_region	TraesCS1A02G087200-TraesCS1A02G087300			n.74093137T>C
chr1A	77792940	scaffold64064;TaGBSv2-11621_3347796+2	C	T	100	PASS	ANN=T	intergenic_region	MODIFIER	TraesCS1A02G089000-TraesCS1A02G089100	TraesCS1A02G089000-TraesCS1A02G089100	intergenic_region	TraesCS1A02G089000-TraesCS1A02G089100			n.77792940C>T
chr1A	77792941	scaffold64064;TaGBSv2-11621_3347796+3	T	A	100	PASS	ANN=A	intergenic_region	MODIFIER	TraesCS1A02G089000-TraesCS1A02G089100	TraesCS1A02G089000-TraesCS1A02G089100	intergenic_region	TraesCS1A02G089000-TraesCS1A02G089100			n.77792941T>A
chr1A	77792966	scaffold64064;TaGBSv2-11621_3347796+28	C	G	100	PASS	ANN=G	intergenic_region	MODIFIER	TraesCS1A02G089000-TraesCS1A02G089100	TraesCS1A02G089000-TraesCS1A02G089100	intergenic_region	TraesCS1A02G089000-TraesCS1A02G089100			n.77792966C>G
chr1A	77793007	scaffold64064;TaGBSv2-11621_3347796+69	G	C	100	PASS	ANN=C	intergenic_region	MODIFIER	TraesCS1A02G089000-TraesCS1A02G089100	TraesCS1A02G089000-TraesCS1A02G089100	intergenic_region	TraesCS1A02G089000-TraesCS1A02G089100			n.77793007G>C
chr1A	77793110	scaffold64064;TaGBSv2-11621_3347796+172	C	T	100	PASS	ANN=T	intergenic_region	MODIFIER	TraesCS1A02G089000-TraesCS1A02G089100	TraesCS1A02G089000-TraesCS1A02G089100	intergenic_region	TraesCS1A02G089000-TraesCS1A02G089100			n.77793110C>T
chr1A	79273151	scaffold64064;TaGBSv2-10802_4827874+135	G	C	100	PASS	ANN=C	intergenic_region	MODIFIER	TraesCS1A02G089800-TraesCS1A02G089900	TraesCS1A02G089800-TraesCS1A02G089900	intergenic_region	TraesCS1A02G089800-TraesCS1A02G089900			n.79273151G>C
chr1A	80618899	scaffold64064;TaGBSv2-8978_6173661+96	G	A	100	PASS	ANN=A	missense_variant	MODERATE	TraesCS1A02G090500	TraesCS1A02G090500	transcript	TraesCS1A02G090500.1	protein_coding	2022-06-06	c.422C>T	p.Pro141Leu	422/486	422/486	141/161
chr1A	82518302	scaffold64064;TaGBSv2-6221_8073071+89	G	A	100	PASS	ANN=A	synonymous_variant	LOW	TraesCS1A02G091100	TraesCS1A02G091100	transcript	TraesCS1A02G091100.1	protein_coding	2025-02-01	c.387G>A	p.Arg129Arg	542/3803	387/3321	129/1106
chr1A	84495276	scaffold64064;TaGBSv2-102_10050081+53	C	T	100	PASS	ANN=T	intergenic_region	MODIFIER	TraesCS1A02G091900-TraesCS1A02G092000	TraesCS1A02G091900-TraesCS1A02G092000	intergenic_region	TraesCS1A02G091900-TraesCS1A02G092000			n.84495276C>T
chr1A	93698483	scaffold44824;TaGBSv2-106_12679231+163	A	G	100	PASS	ANN=G	upstream_gene_variant	MODIFIER	TraesCS1A02G097400	TraesCS1A02G097400	transcript	TraesCS1A02G097400.1	protein_coding		c.-389T>C					296	,G	intergenic_region	MODIFIER	TraesCS1A02G097400-TraesCS1A02G097500	TraesCS1A02G097400-TraesCS1A02G097500	intergenic_region	TraesCS1A02G097400-TraesCS1A02G097500			n.93698483A>G
chr1A	96426137	scaffold44824;TaGBSv2-11495_9951660+80	G	T	100	PASS	ANN=T	downstream_gene_variant	MODIFIER	TraesCS1A02G099800	TraesCS1A02G099800	transcript	TraesCS1A02G099800.1	protein_coding		c.*2141G>T					2141	,T	intergenic_region	MODIFIER	TraesCS1A02G099800-TraesCS1A02G099900	TraesCS1A02G099800-TraesCS1A02G099900	intergenic_region	TraesCS1A02G099800-TraesCS1A02G099900			n.96426137G>T
chr1A	97800796	scaffold44824;TaGBSv2-105_8576970+111	T	A	100	PASS	ANN=A	downstream_gene_variant	MODIFIER	TraesCS1A02G101100	TraesCS1A02G101100	transcript	TraesCS1A02G101100.1	protein_coding		c.*6941T>A					4190	,A	downstream_gene_variant	MODIFIER	TraesCS1A02G101200	TraesCS1A02G101200	transcript	TraesCS1A02G101200.1	protein_coding		c.*1869A>T					1869	,A	downstream_gene_variant	MODIFIER	TraesCS1A02G101300	TraesCS1A02G101300	transcript	TraesCS1A02G101300.1	protein_coding		c.*7253A>T
chr1A	97800822	scaffold44824;TaGBSv2-105_8576970+85	A	G	100	PASS	ANN=G	downstream_gene_variant	MODIFIER	TraesCS1A02G101100	TraesCS1A02G101100	transcript	TraesCS1A02G101100.1	protein_coding		c.*6967A>G					4216	,G	downstream_gene_variant	MODIFIER	TraesCS1A02G101200	TraesCS1A02G101200	transcript	TraesCS1A02G101200.1	protein_coding		c.*1843T>C					1843	,G	downstream_gene_variant	MODIFIER	TraesCS1A02G101300	TraesCS1A02G101300	transcript	TraesCS1A02G101300.1	protein_coding		c.*7227T>C
chr1A	97800860	scaffold44824;TaGBSv2-105_8576970+47	T	C	100	PASS	ANN=C	downstream_gene_variant	MODIFIER	TraesCS1A02G101100	TraesCS1A02G101100	transcript	TraesCS1A02G101100.1	protein_coding		c.*7005T>C					4254	,C	downstream_gene_variant	MODIFIER	TraesCS1A02G101200	TraesCS1A02G101200	transcript	TraesCS1A02G101200.1	protein_coding		c.*1805A>G					1805	,C	downstream_gene_variant	MODIFIER	TraesCS1A02G101300	TraesCS1A02G101300	transcript	TraesCS1A02G101300.1	protein_coding		c.*7189A>G
chr1A	99706480	scaffold44824;TaGBSv2-2100_6671272+125	GG	G	100	PASS	ANN=G	upstream_gene_variant	MODIFIER	TraesCS1A02G103600	TraesCS1A02G103600	transcript	TraesCS1A02G103600.1	protein_coding		c.-4656delC					4569	,G	intergenic_region	MODIFIER	TraesCS1A02G103600-TraesCS1A02G103700	TraesCS1A02G103600-TraesCS1A02G103700	intergenic_region	TraesCS1A02G103600-TraesCS1A02G103700			n.99706481delG
chr1A	103319469	scaffold44824;TaGBSv2-6223_3058398+10	A	C	100	PASS	ANN=C	missense_variant	MODERATE	TraesCS1A02G106100	TraesCS1A02G106100	transcript	TraesCS1A02G106100.3	protein_coding	2027-12-01	c.1616T>G	p.Leu539Arg	1785/3657	1616/3093	539/1030		,C	missense_variant	MODERATE	TraesCS1A02G106100	TraesCS1A02G106100	transcript	TraesCS1A02G106100.1	protein_coding	2027-12-01	c.1556T>G	p.Leu519Arg	1725/3597	1556/3033	519/1010		,C	missense_variant	MODERATE	TraesCS1A02G106100	TraesCS1A02G106100	transcript	TraesCS1A02G106100.2	protein_coding	2027-12-01	c.1616T>G	p.Leu539Arg	1785/3648	1616/3084
chr1A	105846983	scaffold44824;TaGBSv2-103_530794+100	T	C	100	PASS	ANN=C	intergenic_region	MODIFIER	TraesCS1A02G107400-TraesCS1A02G107500	TraesCS1A02G107400-TraesCS1A02G107500	intergenic_region	TraesCS1A02G107400-TraesCS1A02G107500			n.105846983T>C
chr1A	105847024	scaffold44824;TaGBSv2-103_530794+59	C	A	100	PASS	ANN=A	intergenic_region	MODIFIER	TraesCS1A02G107400-TraesCS1A02G107500	TraesCS1A02G107400-TraesCS1A02G107500	intergenic_region	TraesCS1A02G107400-TraesCS1A02G107500			n.105847024C>A
chr1A	107225319	scaffold80709;TaGBSv2-7906_1059713+73	T	G	100	PASS	ANN=G	intergenic_region	MODIFIER	TraesCS1A02G108100-TraesCS1A02G108200	TraesCS1A02G108100-TraesCS1A02G108200	intergenic_region	TraesCS1A02G108100-TraesCS1A02G108200			n.107225319T>G
chr1A	107225333	scaffold80709;TaGBSv2-7906_1059713+59	A	T	100	PASS	ANN=T	intergenic_region	MODIFIER	TraesCS1A02G108100-TraesCS1A02G108200	TraesCS1A02G108100-TraesCS1A02G108200	intergenic_region	TraesCS1A02G108100-TraesCS1A02G108200			n.107225333A>T
chr1A	109965560	scaffold125824;TaGBSv2-108_72484+88	T	C	100	PASS	ANN=C	intergenic_region	MODIFIER	TraesCS1A02G110200-TraesCS1A02G110300	TraesCS1A02G110200-TraesCS1A02G110300	intergenic_region	TraesCS1A02G110200-TraesCS1A02G110300			n.109965560T>C
chr1A	110282601	scaffold112743;TaGBSv2-6227_244306+64	G	A	100	PASS	ANN=A	3_prime_UTR_variant	MODIFIER	TraesCS1A02G110800	TraesCS1A02G110800	transcript	TraesCS1A02G110800.1	protein_coding	2022-01-01	c.*226C>T					226	,A	downstream_gene_variant	MODIFIER	TraesCS1A02G110700	TraesCS1A02G110700	transcript	TraesCS1A02G110700.1	protein_coding		c.*764G>A					520
chr1A	114549651	scaffold112743;TaGBSv2-6228_4511331+89	C	A	100	PASS	ANN=A	downstream_gene_variant	MODIFIER	TraesCS1A02G112500	TraesCS1A02G112500	transcript	TraesCS1A02G112500.1	protein_coding		c.*3263C>A					2975	,A	intron_variant	MODIFIER	TraesCS1A02G112600	TraesCS1A02G112600	transcript	TraesCS1A02G112600.1	protein_coding	2022-07-02	c.523-375C>A
chr1A	115978752	scaffold54198;TaGBSv2-112_9310196+150	C	T	100	PASS	ANN=T	downstream_gene_variant	MODIFIER	TraesCS1A02G113300	TraesCS1A02G113300	transcript	TraesCS1A02G113300.1	protein_coding		c.*309C>T					45	,T	intergenic_region	MODIFIER	TraesCS1A02G113300-TraesCS1A02G113400	TraesCS1A02G113300-TraesCS1A02G113400	intergenic_region	TraesCS1A02G113300-TraesCS1A02G113400			n.115978752C>T
chr1A	115978817	scaffold54198;TaGBSv2-112_9310196+85	C	T	100	PASS	ANN=T	downstream_gene_variant	MODIFIER	TraesCS1A02G113300	TraesCS1A02G113300	transcript	TraesCS1A02G113300.1	protein_coding		c.*374C>T					110	,T	intergenic_region	MODIFIER	TraesCS1A02G113300-TraesCS1A02G113400	TraesCS1A02G113300-TraesCS1A02G113400	intergenic_region	TraesCS1A02G113300-TraesCS1A02G113400			n.115978817C>T
chr1A	118071582	scaffold54198;TaGBSv2-3852_7217345+171	T	C	100	PASS	ANN=C	intergenic_region	MODIFIER	TraesCS1A02G114100-TraesCS1A02G114200	TraesCS1A02G114100-TraesCS1A02G114200	intergenic_region	TraesCS1A02G114100-TraesCS1A02G114200			n.118071582T>C
chr1A	118071590	scaffold54198;TaGBSv2-3852_7217345+163	G	A	100	PASS	ANN=A	intergenic_region	MODIFIER	TraesCS1A02G114100-TraesCS1A02G114200	TraesCS1A02G114100-TraesCS1A02G114200	intergenic_region	TraesCS1A02G114100-TraesCS1A02G114200			n.118071590G>A
chr1A	118278830	scaffold54198;TaGBSv2-6230_7010195+73	C	T	100	PASS	ANN=T	intergenic_region	MODIFIER	TraesCS1A02G114200-TraesCS1A02G114300	TraesCS1A02G114200-TraesCS1A02G114300	intergenic_region	TraesCS1A02G114200-TraesCS1A02G114300			n.118278830C>T
chr1A	120363991	scaffold54198;TaGBSv2-111_4925102+5	C	T	100	PASS	ANN=T	5_prime_UTR_premature_start_codon_gain_variant	LOW	TraesCS1A02G115700	TraesCS1A02G115700	transcript	TraesCS1A02G115700.1	protein_coding	2022-03-01	c.-7C>T						,T	5_prime_UTR_variant	MODIFIER	TraesCS1A02G115700	TraesCS1A02G115700	transcript	TraesCS1A02G115700.1	protein_coding	2022-03-01	c.-7C>T					7
chr1A	121879950	scaffold54198;TaGBSv2-2795_3409011+137	C	T	100	PASS	ANN=T	downstream_gene_variant	MODIFIER	TraesCS1A02G116300	TraesCS1A02G116300	transcript	TraesCS1A02G116300.1	protein_coding		c.*282G>A					282	,T	intergenic_region	MODIFIER	TraesCS1A02G116200-TraesCS1A02G116300	TraesCS1A02G116200-TraesCS1A02G116300	intergenic_region	TraesCS1A02G116200-TraesCS1A02G116300			n.121879950C>T
chr1A	121880085	scaffold54198;TaGBSv2-2795_3409011+2	G	T	100	PASS	ANN=T	downstream_gene_variant	MODIFIER	TraesCS1A02G116300	TraesCS1A02G116300	transcript	TraesCS1A02G116300.1	protein_coding		c.*147C>A					147	,T	intergenic_region	MODIFIER	TraesCS1A02G116200-TraesCS1A02G116300	TraesCS1A02G116200-TraesCS1A02G116300	intergenic_region	TraesCS1A02G116200-TraesCS1A02G116300			n.121880085G>T
chr1A	128525413	scaffold1722;TaGBSv2-10514_271250+167	T	C	100	PASS	ANN=C	intergenic_region	MODIFIER	TraesCS1A02G118900-TraesCS1A02G119000	TraesCS1A02G118900-TraesCS1A02G119000	intergenic_region	TraesCS1A02G118900-TraesCS1A02G119000			n.128525413T>C
chr1A	128525431	scaffold1722;TaGBSv2-10514_271250+149	A	C	100	PASS	ANN=C	intergenic_region	MODIFIER	TraesCS1A02G118900-TraesCS1A02G119000	TraesCS1A02G118900-TraesCS1A02G119000	intergenic_region	TraesCS1A02G118900-TraesCS1A02G119000			n.128525431A>C
chr1A	128525444	scaffold1722;TaGBSv2-10514_271250+136	A	G	100	PASS	ANN=G	intergenic_region	MODIFIER	TraesCS1A02G118900-TraesCS1A02G119000	TraesCS1A02G118900-TraesCS1A02G119000	intergenic_region	TraesCS1A02G118900-TraesCS1A02G119000			n.128525444A>G
chr1A	128525446	scaffold1722;TaGBSv2-10514_271250+134	C	G	100	PASS	ANN=G	intergenic_region	MODIFIER	TraesCS1A02G118900-TraesCS1A02G119000	TraesCS1A02G118900-TraesCS1A02G119000	intergenic_region	TraesCS1A02G118900-TraesCS1A02G119000			n.128525446C>G
chr1A	128525448	scaffold1722;TaGBSv2-10514_271250+132	T	TT	100	PASS	ANN=TT	intergenic_region	MODIFIER	TraesCS1A02G118900-TraesCS1A02G119000	TraesCS1A02G118900-TraesCS1A02G119000	intergenic_region	TraesCS1A02G118900-TraesCS1A02G119000			n.128525448_128525449insT
chr1A	128525515	scaffold1722;TaGBSv2-10514_271250+65	C	A	100	PASS	ANN=A	intergenic_region	MODIFIER	TraesCS1A02G118900-TraesCS1A02G119000	TraesCS1A02G118900-TraesCS1A02G119000	intergenic_region	TraesCS1A02G118900-TraesCS1A02G119000			n.128525515C>A
chr1A	128525518	scaffold1722;TaGBSv2-10514_271250+62	G	T	100	PASS	ANN=T	intergenic_region	MODIFIER	TraesCS1A02G118900-TraesCS1A02G119000	TraesCS1A02G118900-TraesCS1A02G119000	intergenic_region	TraesCS1A02G118900-TraesCS1A02G119000			n.128525518G>T
chr1A	128525546	scaffold1722;TaGBSv2-10514_271250+34	C	T	100	PASS	ANN=T	intergenic_region	MODIFIER	TraesCS1A02G118900-TraesCS1A02G119000	TraesCS1A02G118900-TraesCS1A02G119000	intergenic_region	TraesCS1A02G118900-TraesCS1A02G119000			n.128525546C>T
chr1A	128525553	scaffold1722;TaGBSv2-10514_271250+27	G	A	100	PASS	ANN=A	intergenic_region	MODIFIER	TraesCS1A02G118900-TraesCS1A02G119000	TraesCS1A02G118900-TraesCS1A02G119000	intergenic_region	TraesCS1A02G118900-TraesCS1A02G119000			n.128525553G>A
chr1A	128525564	scaffold1722;TaGBSv2-10514_271250+16	T	C	100	PASS	ANN=C	intergenic_region	MODIFIER	TraesCS1A02G118900-TraesCS1A02G119000	TraesCS1A02G118900-TraesCS1A02G119000	intergenic_region	TraesCS1A02G118900-TraesCS1A02G119000			n.128525564T>C
chr1A	128525565	scaffold1722;TaGBSv2-10514_271250+15	G	A	100	PASS	ANN=A	intergenic_region	MODIFIER	TraesCS1A02G118900-TraesCS1A02G119000	TraesCS1A02G118900-TraesCS1A02G119000	intergenic_region	TraesCS1A02G118900-TraesCS1A02G119000			n.128525565G>A
chr1A	128626759	scaffold1722;TaGBSv2-457_170032+39	G	T	100	PASS	ANN=T	intergenic_region	MODIFIER	TraesCS1A02G118900-TraesCS1A02G119000	TraesCS1A02G118900-TraesCS1A02G119000	intergenic_region	TraesCS1A02G118900-TraesCS1A02G119000			n.128626759G>T
chr1A	128868039	scaffold34080;TaGBSv2-113_71085+25	G	T	100	PASS	ANN=T	intergenic_region	MODIFIER	TraesCS1A02G119000-TraesCS1A02G119100	TraesCS1A02G119000-TraesCS1A02G119100	intergenic_region	TraesCS1A02G119000-TraesCS1A02G119100			n.128868039G>T
chr1A	128868074	scaffold34080;TaGBSv2-113_71085+60	T	C	100	PASS	ANN=C	intergenic_region	MODIFIER	TraesCS1A02G119000-TraesCS1A02G119100	TraesCS1A02G119000-TraesCS1A02G119100	intergenic_region	TraesCS1A02G119000-TraesCS1A02G119100			n.128868074T>C
chr1A	128868105	scaffold34080;TaGBSv2-113_71085+91	A	G	100	PASS	ANN=G	intergenic_region	MODIFIER	TraesCS1A02G119000-TraesCS1A02G119100	TraesCS1A02G119000-TraesCS1A02G119100	intergenic_region	TraesCS1A02G119000-TraesCS1A02G119100			n.128868105A>G
chr1A	132482055	scaffold34080;TaGBSv2-114_3685063+63	C	A	100	PASS	ANN=A	missense_variant	MODERATE	TraesCS1A02G120100	TraesCS1A02G120100	transcript	TraesCS1A02G120100.4	protein_coding	2022-09-01	c.986C>A	p.Thr329Asn	986/2508	986/2508	329/835		,A	missense_variant	MODERATE	TraesCS1A02G120100	TraesCS1A02G120100	transcript	TraesCS1A02G120100.1	protein_coding	2022-05-01	c.986C>A	p.Thr329Asn	986/1686	986/1686	329/561		,A	missense_variant	MODERATE	TraesCS1A02G120100	TraesCS1A02G120100	transcript	TraesCS1A02G120100.2	protein_coding	2022-05-01	c.986C>A	p.Thr329Asn	986/1710	986/1710
chr1A	134005520	scaffold25714;TaGBSv2-6233_326762+109	T	C	100	PASS	ANN=C	downstream_gene_variant	MODIFIER	TraesCS1A02G121200	TraesCS1A02G121200	transcript	TraesCS1A02G121200.1	protein_coding		c.*1564T>C					721	,C	intergenic_region	MODIFIER	TraesCS1A02G121200-TraesCS1A02G121300	TraesCS1A02G121200-TraesCS1A02G121300	intergenic_region	TraesCS1A02G121200-TraesCS1A02G121300			n.134005520T>C
chr1A	136320932	scaffold25714;TaGBSv2-115_2642213+70	G	A	100	PASS	ANN=A	intergenic_region	MODIFIER	TraesCS1A02G122000-TraesCS1A02G122100	TraesCS1A02G122000-TraesCS1A02G122100	intergenic_region	TraesCS1A02G122000-TraesCS1A02G122100			n.136320932G>A
chr1A	136320939	scaffold25714;TaGBSv2-115_2642213+77	T	C	100	PASS	ANN=C	intergenic_region	MODIFIER	TraesCS1A02G122000-TraesCS1A02G122100	TraesCS1A02G122000-TraesCS1A02G122100	intergenic_region	TraesCS1A02G122000-TraesCS1A02G122100			n.136320939T>C
chr1A	146960052	scaffold14596;TaGBSv2-6236_6796948+146	G	T	100	PASS	ANN=T	upstream_gene_variant	MODIFIER	TraesCS1A02G124500	TraesCS1A02G124500	transcript	TraesCS1A02G124500.1	protein_coding		c.-344C>A					344	,T	intergenic_region	MODIFIER	TraesCS1A02G124500-TraesCS1A02G124600	TraesCS1A02G124500-TraesCS1A02G124600	intergenic_region	TraesCS1A02G124500-TraesCS1A02G124600			n.146960052G>T
chr1A	146960093	scaffold14596;TaGBSv2-6236_6796948+105	A	G	100	PASS	ANN=G	upstream_gene_variant	MODIFIER	TraesCS1A02G124500	TraesCS1A02G124500	transcript	TraesCS1A02G124500.1	protein_coding		c.-385T>C					385	,G	intergenic_region	MODIFIER	TraesCS1A02G124500-TraesCS1A02G124600	TraesCS1A02G124500-TraesCS1A02G124600	intergenic_region	TraesCS1A02G124500-TraesCS1A02G124600			n.146960093A>G
chr1A	148407270	scaffold14596;TaGBSv2-9068_5349800+76	T	C	100	PASS	ANN=C	intergenic_region	MODIFIER	TraesCS1A02G125000-TraesCS1A02G125100	TraesCS1A02G125000-TraesCS1A02G125100	intergenic_region	TraesCS1A02G125000-TraesCS1A02G125100			n.148407270T>C
chr1A	148407294	scaffold14596;TaGBSv2-9068_5349800+52	A	G	100	PASS	ANN=G	intergenic_region	MODIFIER	TraesCS1A02G125000-TraesCS1A02G125100	TraesCS1A02G125000-TraesCS1A02G125100	intergenic_region	TraesCS1A02G125000-TraesCS1A02G125100			n.148407294A>G
chr1A	154576295	scaffold76258;TaGBSv2-121_6876990+70	C	T	100	PASS	ANN=T	intron_variant	MODIFIER	TraesCS1A02G127400	TraesCS1A02G127400	transcript	TraesCS1A02G127400.1	protein_coding	2022-06-06	c.657+51C>T
chr1A	155080360	scaffold76258;TaGBSv2-3601_6372834+161	T	C	100	PASS	ANN=C	downstream_gene_variant	MODIFIER	TraesCS1A02G127600	TraesCS1A02G127600	transcript	TraesCS1A02G127600.2	protein_coding		c.*3225T>C					3225	,C	downstream_gene_variant	MODIFIER	TraesCS1A02G127600	TraesCS1A02G127600	transcript	TraesCS1A02G127600.1	protein_coding		c.*3225T>C					3225	,C	intergenic_region	MODIFIER	TraesCS1A02G127600-TraesCS1A02G127700	TraesCS1A02G127600-TraesCS1A02G127700	intergenic_region	TraesCS1A02G127600-TraesCS1A02G127700			n.155080360T>C
chr1A	155080368	scaffold76258;TaGBSv2-3601_6372834+153	G	T	100	PASS	ANN=T	downstream_gene_variant	MODIFIER	TraesCS1A02G127600	TraesCS1A02G127600	transcript	TraesCS1A02G127600.2	protein_coding		c.*3233G>T					3233	,T	downstream_gene_variant	MODIFIER	TraesCS1A02G127600	TraesCS1A02G127600	transcript	TraesCS1A02G127600.1	protein_coding		c.*3233G>T					3233	,T	intergenic_region	MODIFIER	TraesCS1A02G127600-TraesCS1A02G127700	TraesCS1A02G127600-TraesCS1A02G127700	intergenic_region	TraesCS1A02G127600-TraesCS1A02G127700			n.155080368G>T
chr1A	155080373	scaffold76258;TaGBSv2-3601_6372834+148	G	T	100	PASS	ANN=T	downstream_gene_variant	MODIFIER	TraesCS1A02G127600	TraesCS1A02G127600	transcript	TraesCS1A02G127600.2	protein_coding		c.*3238G>T					3238	,T	downstream_gene_variant	MODIFIER	TraesCS1A02G127600	TraesCS1A02G127600	transcript	TraesCS1A02G127600.1	protein_coding		c.*3238G>T					3238	,T	intergenic_region	MODIFIER	TraesCS1A02G127600-TraesCS1A02G127700	TraesCS1A02G127600-TraesCS1A02G127700	intergenic_region	TraesCS1A02G127600-TraesCS1A02G127700			n.155080373G>T
chr1A	155080420	scaffold76258;TaGBSv2-3601_6372834+101	G	C	100	PASS	ANN=C	downstream_gene_variant	MODIFIER	TraesCS1A02G127600	TraesCS1A02G127600	transcript	TraesCS1A02G127600.2	protein_coding		c.*3285G>C					3285	,C	downstream_gene_variant	MODIFIER	TraesCS1A02G127600	TraesCS1A02G127600	transcript	TraesCS1A02G127600.1	protein_coding		c.*3285G>C					3285	,C	intergenic_region	MODIFIER	TraesCS1A02G127600-TraesCS1A02G127700	TraesCS1A02G127600-TraesCS1A02G127700	intergenic_region	TraesCS1A02G127600-TraesCS1A02G127700			n.155080420G>C
chr1A	155080486	scaffold76258;TaGBSv2-3601_6372834+35	C	T	100	PASS	ANN=T	downstream_gene_variant	MODIFIER	TraesCS1A02G127600	TraesCS1A02G127600	transcript	TraesCS1A02G127600.2	protein_coding		c.*3351C>T					3351	,T	downstream_gene_variant	MODIFIER	TraesCS1A02G127600	TraesCS1A02G127600	transcript	TraesCS1A02G127600.1	protein_coding		c.*3351C>T					3351	,T	intergenic_region	MODIFIER	TraesCS1A02G127600-TraesCS1A02G127700	TraesCS1A02G127600-TraesCS1A02G127700	intergenic_region	TraesCS1A02G127600-TraesCS1A02G127700			n.155080486C>T
chr1A	155080516	scaffold76258;TaGBSv2-3601_6372834+5	A	G	100	PASS	ANN=G	downstream_gene_variant	MODIFIER	TraesCS1A02G127600	TraesCS1A02G127600	transcript	TraesCS1A02G127600.2	protein_coding		c.*3381A>G					3381	,G	downstream_gene_variant	MODIFIER	TraesCS1A02G127600	TraesCS1A02G127600	transcript	TraesCS1A02G127600.1	protein_coding		c.*3381A>G					3381	,G	intergenic_region	MODIFIER	TraesCS1A02G127600-TraesCS1A02G127700	TraesCS1A02G127600-TraesCS1A02G127700	intergenic_region	TraesCS1A02G127600-TraesCS1A02G127700			n.155080516A>G
chr1A	156549953	scaffold76258;TaGBSv2-6238_4903321+81	T	C	100	PASS	ANN=C	intergenic_region	MODIFIER	TraesCS1A02G128100-TraesCS1A02G128200	TraesCS1A02G128100-TraesCS1A02G128200	intergenic_region	TraesCS1A02G128100-TraesCS1A02G128200			n.156549953T>C
chr1A	160135562	scaffold76258;TaGBSv2-6237_1317602+191	C	T	100	PASS	ANN=T	intergenic_region	MODIFIER	TraesCS1A02G128900-TraesCS1A02G129000	TraesCS1A02G128900-TraesCS1A02G129000	intergenic_region	TraesCS1A02G128900-TraesCS1A02G129000			n.160135562C>T
chr1A	160135581	scaffold76258;TaGBSv2-6237_1317602+172	C	T	100	PASS	ANN=T	intergenic_region	MODIFIER	TraesCS1A02G128900-TraesCS1A02G129000	TraesCS1A02G128900-TraesCS1A02G129000	intergenic_region	TraesCS1A02G128900-TraesCS1A02G129000			n.160135581C>T
chr1A	160135627	scaffold76258;TaGBSv2-6237_1317602+126	C	T	100	PASS	ANN=T	intergenic_region	MODIFIER	TraesCS1A02G128900-TraesCS1A02G129000	TraesCS1A02G128900-TraesCS1A02G129000	intergenic_region	TraesCS1A02G128900-TraesCS1A02G129000			n.160135627C>T
chr1A	160135632	scaffold76258;TaGBSv2-6237_1317602+121	T	G	100	PASS	ANN=G	intergenic_region	MODIFIER	TraesCS1A02G128900-TraesCS1A02G129000	TraesCS1A02G128900-TraesCS1A02G129000	intergenic_region	TraesCS1A02G128900-TraesCS1A02G129000			n.160135632T>G
chr1A	160135740	scaffold76258;TaGBSv2-6237_1317602+13	G	A	100	PASS	ANN=A	intergenic_region	MODIFIER	TraesCS1A02G128900-TraesCS1A02G129000	TraesCS1A02G128900-TraesCS1A02G129000	intergenic_region	TraesCS1A02G128900-TraesCS1A02G129000			n.160135740G>A
chr1A	163641117	scaffold107567-1;TaGBSv2-122_1588820+88	A	G	100	PASS	ANN=G	intergenic_region	MODIFIER	TraesCS1A02G129200-TraesCS1A02G129300	TraesCS1A02G129200-TraesCS1A02G129300	intergenic_region	TraesCS1A02G129200-TraesCS1A02G129300			n.163641117A>G
chr1A	165181618	scaffold107567-1;TaGBSv2-6239_48286+121	T	C	100	PASS	ANN=C	upstream_gene_variant	MODIFIER	TraesCS1A02G129400	TraesCS1A02G129400	transcript	TraesCS1A02G129400.1	protein_coding		c.-1760A>G					1760	,C	intergenic_region	MODIFIER	TraesCS1A02G129400-TraesCS1A02G129500	TraesCS1A02G129400-TraesCS1A02G129500	intergenic_region	TraesCS1A02G129400-TraesCS1A02G129500			n.165181618T>C
chr1A	165181637	scaffold107567-1;TaGBSv2-6239_48286+102	G	A	100	PASS	ANN=A	upstream_gene_variant	MODIFIER	TraesCS1A02G129400	TraesCS1A02G129400	transcript	TraesCS1A02G129400.1	protein_coding		c.-1779C>T					1779	,A	intergenic_region	MODIFIER	TraesCS1A02G129400-TraesCS1A02G129500	TraesCS1A02G129400-TraesCS1A02G129500	intergenic_region	TraesCS1A02G129400-TraesCS1A02G129500			n.165181637G>A
chr1A	165181649	scaffold107567-1;TaGBSv2-6239_48286+90	A	G	100	PASS	ANN=G	upstream_gene_variant	MODIFIER	TraesCS1A02G129400	TraesCS1A02G129400	transcript	TraesCS1A02G129400.1	protein_coding		c.-1791T>C					1791	,G	intergenic_region	MODIFIER	TraesCS1A02G129400-TraesCS1A02G129500	TraesCS1A02G129400-TraesCS1A02G129500	intergenic_region	TraesCS1A02G129400-TraesCS1A02G129500			n.165181649A>G
chr1A	165181656	scaffold107567-1;TaGBSv2-6239_48286+83	A	G	100	PASS	ANN=G	upstream_gene_variant	MODIFIER	TraesCS1A02G129400	TraesCS1A02G129400	transcript	TraesCS1A02G129400.1	protein_coding		c.-1798T>C					1798	,G	intergenic_region	MODIFIER	TraesCS1A02G129400-TraesCS1A02G129500	TraesCS1A02G129400-TraesCS1A02G129500	intergenic_region	TraesCS1A02G129400-TraesCS1A02G129500			n.165181656A>G
chr1A	165181674	scaffold107567-1;TaGBSv2-6239_48286+65	C	T	100	PASS	ANN=T	upstream_gene_variant	MODIFIER	TraesCS1A02G129400	TraesCS1A02G129400	transcript	TraesCS1A02G129400.1	protein_coding		c.-1816G>A					1816	,T	intergenic_region	MODIFIER	TraesCS1A02G129400-TraesCS1A02G129500	TraesCS1A02G129400-TraesCS1A02G129500	intergenic_region	TraesCS1A02G129400-TraesCS1A02G129500			n.165181674C>T
chr1A	165373133	scaffold106968;TaGBSv2-4709_142995+14	G	A	100	PASS	ANN=A	intergenic_region	MODIFIER	TraesCS1A02G129400-TraesCS1A02G129500	TraesCS1A02G129400-TraesCS1A02G129500	intergenic_region	TraesCS1A02G129400-TraesCS1A02G129500			n.165373133G>A
chr1A	165373137	scaffold106968;TaGBSv2-4709_142995+18	A	G	100	PASS	ANN=G	intergenic_region	MODIFIER	TraesCS1A02G129400-TraesCS1A02G129500	TraesCS1A02G129400-TraesCS1A02G129500	intergenic_region	TraesCS1A02G129400-TraesCS1A02G129500			n.165373137A>G
chr1A	165373148	scaffold106968;TaGBSv2-4709_142995+29	C	T	100	PASS	ANN=T	intergenic_region	MODIFIER	TraesCS1A02G129400-TraesCS1A02G129500	TraesCS1A02G129400-TraesCS1A02G129500	intergenic_region	TraesCS1A02G129400-TraesCS1A02G129500			n.165373148C>T
chr1A	165373181	scaffold106968;TaGBSv2-4709_142995+62	C	T	100	PASS	ANN=T	intergenic_region	MODIFIER	TraesCS1A02G129400-TraesCS1A02G129500	TraesCS1A02G129400-TraesCS1A02G129500	intergenic_region	TraesCS1A02G129400-TraesCS1A02G129500			n.165373181C>T
chr1A	165373189	scaffold106968;TaGBSv2-4709_142995+70	A	G	100	PASS	ANN=G	intergenic_region	MODIFIER	TraesCS1A02G129400-TraesCS1A02G129500	TraesCS1A02G129400-TraesCS1A02G129500	intergenic_region	TraesCS1A02G129400-TraesCS1A02G129500			n.165373189A>G
chr1A	165373190	scaffold106968;TaGBSv2-4709_142995+71	C	T	100	PASS	ANN=T	intergenic_region	MODIFIER	TraesCS1A02G129400-TraesCS1A02G129500	TraesCS1A02G129400-TraesCS1A02G129500	intergenic_region	TraesCS1A02G129400-TraesCS1A02G129500			n.165373190C>T
chr1A	165373202	scaffold106968;TaGBSv2-4709_142995+83	G	A	100	PASS	ANN=A	intergenic_region	MODIFIER	TraesCS1A02G129400-TraesCS1A02G129500	TraesCS1A02G129400-TraesCS1A02G129500	intergenic_region	TraesCS1A02G129400-TraesCS1A02G129500			n.165373202G>A
chr1A	166321946	scaffold106968;TaGBSv2-6240_1091819+3	T	C	100	PASS	ANN=C	missense_variant	MODERATE	TraesCS1A02G129500	TraesCS1A02G129500	transcript	TraesCS1A02G129500.2	protein_coding	2022-06-06	c.1223T>C	p.Val408Ala	1379/2032	1223/1482	408/493		,C	missense_variant	MODERATE	TraesCS1A02G129500	TraesCS1A02G129500	transcript	TraesCS1A02G129500.1	protein_coding	2022-07-07	c.1136T>C	p.Val379Ala	1308/1961	1136/1395	379/464
chr1A	166322019	scaffold106968;TaGBSv2-6240_1091819+76	T	C	100	PASS	ANN=C	synonymous_variant	LOW	TraesCS1A02G129500	TraesCS1A02G129500	transcript	TraesCS1A02G129500.2	protein_coding	2022-06-06	c.1296T>C	p.Ser432Ser	1452/2032	1296/1482	432/493		,C	synonymous_variant	LOW	TraesCS1A02G129500	TraesCS1A02G129500	transcript	TraesCS1A02G129500.1	protein_coding	2022-07-07	c.1209T>C	p.Ser403Ser	1381/1961	1209/1395	403/464
chr1A	172193665	scaffold14798;TaGBSv2-124_1053415+98	G	C	100	PASS	ANN=C	3_prime_UTR_variant	MODIFIER	TraesCS1A02G131200	TraesCS1A02G131200	transcript	TraesCS1A02G131200.1	protein_coding	2022-11-11	c.*238G>C					238	,C	3_prime_UTR_variant	MODIFIER	TraesCS1A02G131200	TraesCS1A02G131200	transcript	TraesCS1A02G131200.2	protein_coding	2022-11-11	c.*238G>C					238	,C	3_prime_UTR_variant	MODIFIER	TraesCS1A02G131200	TraesCS1A02G131200	transcript	TraesCS1A02G131200.3	protein_coding	2022-11-11	c.*238G>C
chr1A	173967151	scaffold14798;TaGBSv2-11593_2826950+49	G	A	100	PASS	ANN=A	intron_variant	MODIFIER	TraesCS1A02G131300	TraesCS1A02G131300	transcript	TraesCS1A02G131300.1	protein_coding	2022-10-10	c.1125+3856G>A
chr1A	173967184	scaffold14798;TaGBSv2-11593_2826950+82	G	A	100	PASS	ANN=A	intron_variant	MODIFIER	TraesCS1A02G131300	TraesCS1A02G131300	transcript	TraesCS1A02G131300.1	protein_coding	2022-10-10	c.1125+3889G>A
chr1A	173967239	scaffold14798;TaGBSv2-11593_2826950+137	G	A	100	PASS	ANN=A	intron_variant	MODIFIER	TraesCS1A02G131300	TraesCS1A02G131300	transcript	TraesCS1A02G131300.1	protein_coding	2022-10-10	c.1125+3944G>A
chr1A	173967241	scaffold14798;TaGBSv2-11593_2826950+139	C	T	100	PASS	ANN=T	intron_variant	MODIFIER	TraesCS1A02G131300	TraesCS1A02G131300	transcript	TraesCS1A02G131300.1	protein_coding	2022-10-10	c.1125+3946C>T
chr1A	174399183	scaffold14798;TaGBSv2-6242_3258910+121	C	T	100	PASS	ANN=T	intergenic_region	MODIFIER	TraesCS1A02G131300-TraesCS1A02G131400	TraesCS1A02G131300-TraesCS1A02G131400	intergenic_region	TraesCS1A02G131300-TraesCS1A02G131400			n.174399183C>T
chr1A	176410780	scaffold14798;TaGBSv2-125_5270562+66	A	G	100	PASS	ANN=G	intergenic_region	MODIFIER	TraesCS1A02G131500-TraesCS1A02G131600	TraesCS1A02G131500-TraesCS1A02G131600	intergenic_region	TraesCS1A02G131500-TraesCS1A02G131600			n.176410780A>G
chr1A	176410854	scaffold14798;TaGBSv2-125_5270562+140	T	C	100	PASS	ANN=C	intergenic_region	MODIFIER	TraesCS1A02G131500-TraesCS1A02G131600	TraesCS1A02G131500-TraesCS1A02G131600	intergenic_region	TraesCS1A02G131500-TraesCS1A02G131600			n.176410854T>C
chr1A	176410860	scaffold14798;TaGBSv2-125_5270562+146	T	C	100	PASS	ANN=C	intergenic_region	MODIFIER	TraesCS1A02G131500-TraesCS1A02G131600	TraesCS1A02G131500-TraesCS1A02G131600	intergenic_region	TraesCS1A02G131500-TraesCS1A02G131600			n.176410860T>C
chr1A	177383333	scaffold14798;TaGBSv2-6264_6243069+112	G	A	100	PASS	ANN=A	downstream_gene_variant	MODIFIER	TraesCS1A02G131700	TraesCS1A02G131700	transcript	TraesCS1A02G131700.1	protein_coding		c.*405G>A					405	,A	intergenic_region	MODIFIER	TraesCS1A02G131700-TraesCS1A02G131800	TraesCS1A02G131700-TraesCS1A02G131800	intergenic_region	TraesCS1A02G131700-TraesCS1A02G131800			n.177383333G>A
chr1A	178180124	scaffold14798;TaGBSv2-6151_7039959+13	G	C	100	PASS	ANN=C	intergenic_region	MODIFIER	TraesCS1A02G132000-TraesCS1A02G132300	TraesCS1A02G132000-TraesCS1A02G132300	intergenic_region	TraesCS1A02G132000-TraesCS1A02G132300			n.178180124G>C
chr1A	178180197	scaffold14798;TaGBSv2-6151_7039959+86	G	T	100	PASS	ANN=T	intergenic_region	MODIFIER	TraesCS1A02G132000-TraesCS1A02G132300	TraesCS1A02G132000-TraesCS1A02G132300	intergenic_region	TraesCS1A02G132000-TraesCS1A02G132300			n.178180197G>T
chr1A	181728458	scaffold65345;TaGBSv2-6245_5097164+123	G	A	100	PASS	ANN=A	intergenic_region	MODIFIER	TraesCS1A02G132500-TraesCS1A02G132600	TraesCS1A02G132500-TraesCS1A02G132600	intergenic_region	TraesCS1A02G132500-TraesCS1A02G132600			n.181728458G>A
chr1A	181728574	scaffold65345;TaGBSv2-6245_5097164+7	A	T	100	PASS	ANN=T	intergenic_region	MODIFIER	TraesCS1A02G132500-TraesCS1A02G132600	TraesCS1A02G132500-TraesCS1A02G132600	intergenic_region	TraesCS1A02G132500-TraesCS1A02G132600			n.181728574A>T
chr1A	181969552	scaffold65345;TaGBSv2-5571_4856054+139	C	T	100	PASS	ANN=T	intron_variant	MODIFIER	TraesCS1A02G132700	TraesCS1A02G132700	transcript	TraesCS1A02G132700.1	protein_coding	2022-02-01	c.89-20G>A
chr1A	189964001	scaffold36665-1;TaGBSv2-6246_3138054+103	G	A	100	PASS	ANN=A	missense_variant	MODERATE	TraesCS1A02G133800	TraesCS1A02G133800	transcript	TraesCS1A02G133800.3	protein_coding	2022-09-07	c.2288G>A	p.Ser763Asn	2344/3302	2288/2721	763/906		,A	missense_variant	MODERATE	TraesCS1A02G133800	TraesCS1A02G133800	transcript	TraesCS1A02G133800.1	protein_coding	2022-11-08	c.2204G>A	p.Ser735Asn	2260/3299	2204/2718	735/905		,A	missense_variant	MODERATE	TraesCS1A02G133800	TraesCS1A02G133800	transcript	TraesCS1A02G133800.2	protein_coding	2022-10-08	c.2204G>A	p.Ser735Asn	2260/3218	2204/2637
chr1A	194390690	scaffold36665-1;TaGBSv2-6247_7564814+32	G	A	100	PASS	ANN=A	intergenic_region	MODIFIER	TraesCS1A02G134000-TraesCS1A02G134100	TraesCS1A02G134000-TraesCS1A02G134100	intergenic_region	TraesCS1A02G134000-TraesCS1A02G134100			n.194390690G>A
chr1A	194390743	scaffold36665-1;TaGBSv2-6247_7564814+85	G	A	100	PASS	ANN=A	intergenic_region	MODIFIER	TraesCS1A02G134000-TraesCS1A02G134100	TraesCS1A02G134000-TraesCS1A02G134100	intergenic_region	TraesCS1A02G134000-TraesCS1A02G134100			n.194390743G>A
chr1A	194390796	scaffold36665-1;TaGBSv2-6247_7564814+138	C	T	100	PASS	ANN=T	intergenic_region	MODIFIER	TraesCS1A02G134000-TraesCS1A02G134100	TraesCS1A02G134000-TraesCS1A02G134100	intergenic_region	TraesCS1A02G134000-TraesCS1A02G134100			n.194390796C>T
chr1A	194390813	scaffold36665-1;TaGBSv2-6247_7564814+155	T	C	100	PASS	ANN=C	intergenic_region	MODIFIER	TraesCS1A02G134000-TraesCS1A02G134100	TraesCS1A02G134000-TraesCS1A02G134100	intergenic_region	TraesCS1A02G134000-TraesCS1A02G134100			n.194390813T>C
chr1A	196489915	scaffold69905;TaGBSv2-128_1603662+5	T	C	100	PASS	ANN=C	intergenic_region	MODIFIER	TraesCS1A02G134000-TraesCS1A02G134100	TraesCS1A02G134000-TraesCS1A02G134100	intergenic_region	TraesCS1A02G134000-TraesCS1A02G134100			n.196489915T>C
chr1A	199208567	scaffold69905;TaGBSv2-9843_4322317+2	T	A	100	PASS	ANN=A	upstream_gene_variant	MODIFIER	snoR80	ENSRNA050013805	transcript	ENSRNA050013805-T1	snoRNA		n.-208A>T					208	,A	intergenic_region	MODIFIER	snoR80-TraesCS1A02G134200	ENSRNA050013805-TraesCS1A02G134200	intergenic_region	ENSRNA050013805-TraesCS1A02G134200			n.199208567T>A
chr1A	199208568	scaffold69905;TaGBSv2-9843_4322317+3	T	G	100	PASS	ANN=G	upstream_gene_variant	MODIFIER	snoR80	ENSRNA050013805	transcript	ENSRNA050013805-T1	snoRNA		n.-209A>C					209	,G	intergenic_region	MODIFIER	snoR80-TraesCS1A02G134200	ENSRNA050013805-TraesCS1A02G134200	intergenic_region	ENSRNA050013805-TraesCS1A02G134200			n.199208568T>G
chr1A	199208616	scaffold69905;TaGBSv2-9843_4322317+51	T	C	100	PASS	ANN=C	upstream_gene_variant	MODIFIER	snoR80	ENSRNA050013805	transcript	ENSRNA050013805-T1	snoRNA		n.-257A>G					257	,C	intergenic_region	MODIFIER	snoR80-TraesCS1A02G134200	ENSRNA050013805-TraesCS1A02G134200	intergenic_region	ENSRNA050013805-TraesCS1A02G134200			n.199208616T>C
chr1A	202092264	scaffold69905;TaGBSv2-6249_7205956+60	T	C	100	PASS	ANN=C	intron_variant	MODIFIER	TraesCS1A02G134600	TraesCS1A02G134600	transcript	TraesCS1A02G134600.2	protein_coding	2022-11-07	c.1420+480A>G						,C	intron_variant	MODIFIER	TraesCS1A02G134600	TraesCS1A02G134600	transcript	TraesCS1A02G134600.1	protein_coding	2022-12-07	c.1405+480A>G
chr1A	202092339	scaffold69905;TaGBSv2-6249_7205956+135	A	G	100	PASS	ANN=G	intron_variant	MODIFIER	TraesCS1A02G134600	TraesCS1A02G134600	transcript	TraesCS1A02G134600.2	protein_coding	2022-11-07	c.1420+405T>C						,G	intron_variant	MODIFIER	TraesCS1A02G134600	TraesCS1A02G134600	transcript	TraesCS1A02G134600.1	protein_coding	2022-12-07	c.1405+405T>C
chr1A	206172711	scaffold69905;TaGBSv2-6250_11286436+27	T	A	100	PASS	ANN=A	intergenic_region	MODIFIER	TraesCS1A02G134900-TraesCS1A02G135000	TraesCS1A02G134900-TraesCS1A02G135000	intergenic_region	TraesCS1A02G134900-TraesCS1A02G135000			n.206172711T>A
chr1A	206172780	scaffold69905;TaGBSv2-6250_11286436+96	C	T	100	PASS	ANN=T	intergenic_region	MODIFIER	TraesCS1A02G134900-TraesCS1A02G135000	TraesCS1A02G134900-TraesCS1A02G135000	intergenic_region	TraesCS1A02G134900-TraesCS1A02G135000			n.206172780C>T
chr1A	206172797	scaffold69905;TaGBSv2-6250_11286436+113	A	G	100	PASS	ANN=G	intergenic_region	MODIFIER	TraesCS1A02G134900-TraesCS1A02G135000	TraesCS1A02G134900-TraesCS1A02G135000	intergenic_region	TraesCS1A02G134900-TraesCS1A02G135000			n.206172797A>G
chr1A	208426131	scaffold69905;TaGBSv2-130_13539880+3	C	T	100	PASS	ANN=T	intergenic_region	MODIFIER	TraesCS1A02G135300-TraesCS1A02G135600	TraesCS1A02G135300-TraesCS1A02G135600	intergenic_region	TraesCS1A02G135300-TraesCS1A02G135600			n.208426131C>T
chr1A	208426185	scaffold69905;TaGBSv2-130_13539880+57	A	G	100	PASS	ANN=G	intergenic_region	MODIFIER	TraesCS1A02G135300-TraesCS1A02G135600	TraesCS1A02G135300-TraesCS1A02G135600	intergenic_region	TraesCS1A02G135300-TraesCS1A02G135600			n.208426185A>G
chr1A	208426307	scaffold69905;TaGBSv2-130_13539880+179	C	A	100	PASS	ANN=A	intergenic_region	MODIFIER	TraesCS1A02G135300-TraesCS1A02G135600	TraesCS1A02G135300-TraesCS1A02G135600	intergenic_region	TraesCS1A02G135300-TraesCS1A02G135600			n.208426307C>A
chr1A	209680990	scaffold69905;TaGBSv2-6251_14794737+5	A	G	100	PASS	ANN=G	intergenic_region	MODIFIER	TraesCS1A02G135700-TraesCS1A02G135800	TraesCS1A02G135700-TraesCS1A02G135800	intergenic_region	TraesCS1A02G135700-TraesCS1A02G135800			n.209680990A>G
chr1A	209681033	scaffold69905;TaGBSv2-6251_14794737+48	T	C	100	PASS	ANN=C	intergenic_region	MODIFIER	TraesCS1A02G135700-TraesCS1A02G135800	TraesCS1A02G135700-TraesCS1A02G135800	intergenic_region	TraesCS1A02G135700-TraesCS1A02G135800			n.209681033T>C
chr1A	209681102	scaffold69905;TaGBSv2-6251_14794737+117	C	CC	100	PASS	ANN=CC	intergenic_region	MODIFIER	TraesCS1A02G135700-TraesCS1A02G135800	TraesCS1A02G135700-TraesCS1A02G135800	intergenic_region	TraesCS1A02G135700-TraesCS1A02G135800			n.209681102_209681103insC
chr1A	209681162	scaffold69905;TaGBSv2-6251_14794737+177	G	A	100	PASS	ANN=A	intergenic_region	MODIFIER	TraesCS1A02G135700-TraesCS1A02G135800	TraesCS1A02G135700-TraesCS1A02G135800	intergenic_region	TraesCS1A02G135700-TraesCS1A02G135800			n.209681162G>A
chr1A	212155986	scaffold69905;TaGBSv2-4320_17269713+25	A	C	100	PASS	ANN=C	intergenic_region	MODIFIER	TraesCS1A02G136000-TraesCS1A02G136100	TraesCS1A02G136000-TraesCS1A02G136100	intergenic_region	TraesCS1A02G136000-TraesCS1A02G136100			n.212155986A>C
chr1A	212156139	scaffold69905;TaGBSv2-4320_17269713+178	G	A	100	PASS	ANN=A	intergenic_region	MODIFIER	TraesCS1A02G136000-TraesCS1A02G136100	TraesCS1A02G136000-TraesCS1A02G136100	intergenic_region	TraesCS1A02G136000-TraesCS1A02G136100			n.212156139G>A
chr1A	215273590	scaffold72572;TaGBSv2-132_2011284+178	T	C	100	PASS	ANN=C	intergenic_region	MODIFIER	TraesCS1A02G136200-TraesCS1A02G136300	TraesCS1A02G136200-TraesCS1A02G136300	intergenic_region	TraesCS1A02G136200-TraesCS1A02G136300			n.215273590T>C
chr1A	215273688	scaffold72572;TaGBSv2-132_2011284+80	C	T	100	PASS	ANN=T	intergenic_region	MODIFIER	TraesCS1A02G136200-TraesCS1A02G136300	TraesCS1A02G136200-TraesCS1A02G136300	intergenic_region	TraesCS1A02G136200-TraesCS1A02G136300			n.215273688C>T
chr1A	215273707	scaffold72572;TaGBSv2-132_2011284+61	C	T	100	PASS	ANN=T	intergenic_region	MODIFIER	TraesCS1A02G136200-TraesCS1A02G136300	TraesCS1A02G136200-TraesCS1A02G136300	intergenic_region	TraesCS1A02G136200-TraesCS1A02G136300			n.215273707C>T
chr1A	215273730	scaffold72572;TaGBSv2-132_2011284+38	C	T	100	PASS	ANN=T	intergenic_region	MODIFIER	TraesCS1A02G136200-TraesCS1A02G136300	TraesCS1A02G136200-TraesCS1A02G136300	intergenic_region	TraesCS1A02G136200-TraesCS1A02G136300			n.215273730C>T
chr1A	216866376	scaffold72572;TaGBSv2-6252_418514+162	A	T	100	PASS	ANN=T	intergenic_region	MODIFIER	TraesCS1A02G136400-TraesCS1A02G136500	TraesCS1A02G136400-TraesCS1A02G136500	intergenic_region	TraesCS1A02G136400-TraesCS1A02G136500			n.216866376A>T
chr1A	216866446	scaffold72572;TaGBSv2-6252_418514+92	C	T	100	PASS	ANN=T	intergenic_region	MODIFIER	TraesCS1A02G136400-TraesCS1A02G136500	TraesCS1A02G136400-TraesCS1A02G136500	intergenic_region	TraesCS1A02G136400-TraesCS1A02G136500			n.216866446C>T
chr1A	216866476	scaffold72572;TaGBSv2-6252_418514+62	C	T	100	PASS	ANN=T	intergenic_region	MODIFIER	TraesCS1A02G136400-TraesCS1A02G136500	TraesCS1A02G136400-TraesCS1A02G136500	intergenic_region	TraesCS1A02G136400-TraesCS1A02G136500			n.216866476C>T
chr1A	218220244	scaffold82117;TaGBSv2-6256_13217271+125	C	G	100	PASS	ANN=G	upstream_gene_variant	MODIFIER	TraesCS1A02G136600	TraesCS1A02G136600	transcript	TraesCS1A02G136600.1	protein_coding		c.-310G>C					310	,G	intergenic_region	MODIFIER	TraesCS1A02G136600-TraesCS1A02G136700	TraesCS1A02G136600-TraesCS1A02G136700	intergenic_region	TraesCS1A02G136600-TraesCS1A02G136700			n.218220244C>G
chr1A	218220268	scaffold82117;TaGBSv2-6256_13217271+101	T	C	100	PASS	ANN=C	upstream_gene_variant	MODIFIER	TraesCS1A02G136600	TraesCS1A02G136600	transcript	TraesCS1A02G136600.1	protein_coding		c.-334A>G					334	,C	intergenic_region	MODIFIER	TraesCS1A02G136600-TraesCS1A02G136700	TraesCS1A02G136600-TraesCS1A02G136700	intergenic_region	TraesCS1A02G136600-TraesCS1A02G136700			n.218220268T>C
chr1A	220292692	scaffold82117;TaGBSv2-135_11144802+146	A	G	100	PASS	ANN=G	intergenic_region	MODIFIER	TraesCS1A02G137100-TraesCS1A02G137200	TraesCS1A02G137100-TraesCS1A02G137200	intergenic_region	TraesCS1A02G137100-TraesCS1A02G137200			n.220292692A>G
chr1A	220292726	scaffold82117;TaGBSv2-135_11144802+112	C	T	100	PASS	ANN=T	intergenic_region	MODIFIER	TraesCS1A02G137100-TraesCS1A02G137200	TraesCS1A02G137100-TraesCS1A02G137200	intergenic_region	TraesCS1A02G137100-TraesCS1A02G137200			n.220292726C>T
chr1A	220292728	scaffold82117;TaGBSv2-135_11144802+110	A	G	100	PASS	ANN=G	intergenic_region	MODIFIER	TraesCS1A02G137100-TraesCS1A02G137200	TraesCS1A02G137100-TraesCS1A02G137200	intergenic_region	TraesCS1A02G137100-TraesCS1A02G137200			n.220292728A>G
chr1A	220292739	scaffold82117;TaGBSv2-135_11144802+99	C	G	100	PASS	ANN=G	intergenic_region	MODIFIER	TraesCS1A02G137100-TraesCS1A02G137200	TraesCS1A02G137100-TraesCS1A02G137200	intergenic_region	TraesCS1A02G137100-TraesCS1A02G137200			n.220292739C>G
chr1A	222351997	scaffold82117;TaGBSv2-6255_9085539+104	T	C	100	PASS	ANN=C	intron_variant	MODIFIER	TraesCS1A02G137400	TraesCS1A02G137400	transcript	TraesCS1A02G137400.1	protein_coding	2022-07-03	c.821-973A>G
chr1A	223940366	scaffold82117;TaGBSv2-461_7497120+154	G	A	100	PASS	ANN=A	intron_variant	MODIFIER	TraesCS1A02G137700	TraesCS1A02G137700	transcript	TraesCS1A02G137700.2	protein_coding	2022-06-02	c.252-130C>T						,A	intron_variant	MODIFIER	TraesCS1A02G137700	TraesCS1A02G137700	transcript	TraesCS1A02G137700.1	protein_coding	2022-05-01	c.189-130C>T
chr1A	232105584	scaffold51925-2;TaGBSv2-136_978123+102	T	C	100	PASS	ANN=C	upstream_gene_variant	MODIFIER	TraesCS1A02G138500	TraesCS1A02G138500	transcript	TraesCS1A02G138500.3	protein_coding		c.-431A>G					256	,C	upstream_gene_variant	MODIFIER	TraesCS1A02G138500	TraesCS1A02G138500	transcript	TraesCS1A02G138500.1	protein_coding		c.-431A>G					256	,C	intergenic_region	MODIFIER	TraesCS1A02G138500-TraesCS1A02G138600	TraesCS1A02G138500-TraesCS1A02G138600	intergenic_region	TraesCS1A02G138500-TraesCS1A02G138600			n.232105584T>C
chr1A	232105632	scaffold51925-2;TaGBSv2-136_978123+54	G	A	100	PASS	ANN=A	upstream_gene_variant	MODIFIER	TraesCS1A02G138500	TraesCS1A02G138500	transcript	TraesCS1A02G138500.3	protein_coding		c.-479C>T					304	,A	upstream_gene_variant	MODIFIER	TraesCS1A02G138500	TraesCS1A02G138500	transcript	TraesCS1A02G138500.1	protein_coding		c.-479C>T					304	,A	intergenic_region	MODIFIER	TraesCS1A02G138500-TraesCS1A02G138600	TraesCS1A02G138500-TraesCS1A02G138600	intergenic_region	TraesCS1A02G138500-TraesCS1A02G138600			n.232105632G>A
chr1A	232828996	scaffold51925-2;TaGBSv2-6383_254739+74	A	G	100	PASS	ANN=G	intergenic_region	MODIFIER	TraesCS1A02G138700-TraesCS1A02G138800	TraesCS1A02G138700-TraesCS1A02G138800	intergenic_region	TraesCS1A02G138700-TraesCS1A02G138800			n.232828996A>G
chr1A	235662443	scaffold44907;TaGBSv2-6257_458715+120	A	G	100	PASS	ANN=G	intron_variant	MODIFIER	TraesCS1A02G139400	TraesCS1A02G139400	transcript	TraesCS1A02G139400.1	protein_coding	2022-05-01	c.1369-3154A>G
chr1A	235662492	scaffold44907;TaGBSv2-6257_458715+71	GCGGTAATGG	G	100	PASS	ANN=G	intron_variant	MODIFIER	TraesCS1A02G139400	TraesCS1A02G139400	transcript	TraesCS1A02G139400.1	protein_coding	2022-05-01	c.1369-3104_1369-3096delCGGTAATGG
chr1A	236301370	scaffold19113;TaGBSv2-137_281917+183	G	A	100	PASS	ANN=A	intergenic_region	MODIFIER	TraesCS1A02G139400-TraesCS1A02G139500	TraesCS1A02G139400-TraesCS1A02G139500	intergenic_region	TraesCS1A02G139400-TraesCS1A02G139500			n.236301370G>A
chr1A	236301431	scaffold19113;TaGBSv2-137_281917+122	C	T	100	PASS	ANN=T	intergenic_region	MODIFIER	TraesCS1A02G139400-TraesCS1A02G139500	TraesCS1A02G139400-TraesCS1A02G139500	intergenic_region	TraesCS1A02G139400-TraesCS1A02G139500			n.236301431C>T
chr1A	236301472	scaffold19113;TaGBSv2-137_281917+81	G	T	100	PASS	ANN=T	intergenic_region	MODIFIER	TraesCS1A02G139400-TraesCS1A02G139500	TraesCS1A02G139400-TraesCS1A02G139500	intergenic_region	TraesCS1A02G139400-TraesCS1A02G139500			n.236301472G>T
chr1A	238649179	scaffold86194;TaGBSv2-6258_208063+70	A	G	100	PASS	ANN=G	5_prime_UTR_variant	MODIFIER	TraesCS1A02G140600	TraesCS1A02G140600	transcript	TraesCS1A02G140600.1	protein_coding	2022-02-01	c.-9T>C					9
chr1A	244509909	scaffold80791;TaGBSv2-9908_2195976+98	A	G	100	PASS	ANN=G	missense_variant	MODERATE	TraesCS1A02G142800	TraesCS1A02G142800	transcript	TraesCS1A02G142800.3	protein_coding	2022-05-02	c.593T>C	p.Val198Ala	2886/4156	593/732	198/243		,G	missense_variant	MODERATE	TraesCS1A02G142800	TraesCS1A02G142800	transcript	TraesCS1A02G142800.1	protein_coding	2022-04-02	c.593T>C	p.Val198Ala	2886/3384	593/699	198/232		,G	missense_variant	MODERATE	TraesCS1A02G142800	TraesCS1A02G142800	transcript	TraesCS1A02G142800.2	protein_coding	2022-05-02	c.593T>C	p.Val198Ala	2886/4153	593/729
chr1A	246130045	scaffold80791;TaGBSv2-6259_3816039+171	A	G	100	PASS	ANN=G	5_prime_UTR_variant	MODIFIER	TraesCS1A02G143200	TraesCS1A02G143200	transcript	TraesCS1A02G143200.1	protein_coding	2022-03-01	c.-324T>C					324
chr1A	248424429	scaffold80791;TaGBSv2-140_6110524+70	G	T	100	PASS	ANN=T	downstream_gene_variant	MODIFIER	TraesCS1A02G143600	TraesCS1A02G143600	transcript	TraesCS1A02G143600.1	protein_coding		c.*4804C>A					4514	,T	intron_variant	MODIFIER	TraesCS1A02G143500	TraesCS1A02G143500	transcript	TraesCS1A02G143500.1	protein_coding	2022-08-04	c.301-160G>T
chr1A	249236404	scaffold80791;TaGBSv2-4420_6922426+143	G	A	100	PASS	ANN=A	intergenic_region	MODIFIER	TraesCS1A02G144100-TraesCS1A02G144200	TraesCS1A02G144100-TraesCS1A02G144200	intergenic_region	TraesCS1A02G144100-TraesCS1A02G144200			n.249236404G>A
chr1A	249236419	scaffold80791;TaGBSv2-4420_6922426+158	G	C	100	PASS	ANN=C	intergenic_region	MODIFIER	TraesCS1A02G144100-TraesCS1A02G144200	TraesCS1A02G144100-TraesCS1A02G144200	intergenic_region	TraesCS1A02G144100-TraesCS1A02G144200			n.249236419G>C
chr1A	249236440	scaffold80791;TaGBSv2-4420_6922426+179	G	A	100	PASS	ANN=A	intergenic_region	MODIFIER	TraesCS1A02G144100-TraesCS1A02G144200	TraesCS1A02G144100-TraesCS1A02G144200	intergenic_region	TraesCS1A02G144100-TraesCS1A02G144200			n.249236440G>A
chr1A	250493272	scaffold31149;TaGBSv2-6260_359590+96	T	C	100	PASS	ANN=C	intergenic_region	MODIFIER	TraesCS1A02G144500-TraesCS1A02G144600	TraesCS1A02G144500-TraesCS1A02G144600	intergenic_region	TraesCS1A02G144500-TraesCS1A02G144600			n.250493272T>C
chr1A	250493331	scaffold31149;TaGBSv2-6260_359590+155	C	A	100	PASS	ANN=A	intergenic_region	MODIFIER	TraesCS1A02G144500-TraesCS1A02G144600	TraesCS1A02G144500-TraesCS1A02G144600	intergenic_region	TraesCS1A02G144500-TraesCS1A02G144600			n.250493331C>A
chr1A	252504631	scaffold31149;TaGBSv2-141_2370928+117	G	C	100	PASS	ANN=C	missense_variant	MODERATE	TraesCS1A02G146200	TraesCS1A02G146200	transcript	TraesCS1A02G146200.1	protein_coding	2022-10-06	c.1168C>G	p.Pro390Ala	1298/2494	1168/1884	390/627		,C	missense_variant	MODERATE	TraesCS1A02G146200	TraesCS1A02G146200	transcript	TraesCS1A02G146200.2	protein_coding	2022-10-06	c.1168C>G	p.Pro390Ala	1298/2490	1168/1722	390/573
chr1A	255204310	scaffold31149;TaGBSv2-3471_5070636+88	G	A	100	PASS	ANN=A	intron_variant	MODIFIER	TraesCS1A02G147800	TraesCS1A02G147800	transcript	TraesCS1A02G147800.1	protein_coding	2022-02-01	c.86-784G>A
chr1A	262295061	scaffold64483;TaGBSv2-6262_1293251+58	A	AA	100	PASS	ANN=AA	downstream_gene_variant	MODIFIER	TraesCS1A02G152400	TraesCS1A02G152400	transcript	TraesCS1A02G152400.1	protein_coding		c.*4008_*4009insA					4009	,AA	intergenic_region	MODIFIER	TraesCS1A02G152400-TraesCS1A02G152500	TraesCS1A02G152400-TraesCS1A02G152500	intergenic_region	TraesCS1A02G152400-TraesCS1A02G152500			n.262295061_262295062insA
chr1A	262295131	scaffold64483;TaGBSv2-6262_1293251+128	A	C	100	PASS	ANN=C	downstream_gene_variant	MODIFIER	TraesCS1A02G152400	TraesCS1A02G152400	transcript	TraesCS1A02G152400.1	protein_coding		c.*4078A>C					4078	,C	intergenic_region	MODIFIER	TraesCS1A02G152400-TraesCS1A02G152500	TraesCS1A02G152400-TraesCS1A02G152500	intergenic_region	TraesCS1A02G152400-TraesCS1A02G152500			n.262295131A>C
chr1A	264360419	scaffold56127;TaGBSv2-7287_68150+73	T	C	100	PASS	ANN=C	intergenic_region	MODIFIER	TraesCS1A02G152800-TraesCS1A02G152900	TraesCS1A02G152800-TraesCS1A02G152900	intergenic_region	TraesCS1A02G152800-TraesCS1A02G152900			n.264360419T>C
chr1A	264360492	scaffold56127;TaGBSv2-7287_68150+146	G	A	100	PASS	ANN=A	intergenic_region	MODIFIER	TraesCS1A02G152800-TraesCS1A02G152900	TraesCS1A02G152800-TraesCS1A02G152900	intergenic_region	TraesCS1A02G152800-TraesCS1A02G152900			n.264360492G>A
chr1A	264360517	scaffold56127;TaGBSv2-7287_68150+171	T	A	100	PASS	ANN=A	intergenic_region	MODIFIER	TraesCS1A02G152800-TraesCS1A02G152900	TraesCS1A02G152800-TraesCS1A02G152900	intergenic_region	TraesCS1A02G152800-TraesCS1A02G152900			n.264360517T>A
chr1A	266899422	scaffold56127;TaGBSv2-6263_2607158+68	G	A	100	PASS	ANN=A	intergenic_region	MODIFIER	TraesCS1A02G153200-TraesCS1A02G153300	TraesCS1A02G153200-TraesCS1A02G153300	intergenic_region	TraesCS1A02G153200-TraesCS1A02G153300			n.266899422G>A
chr1A	266899472	scaffold56127;TaGBSv2-6263_2607158+118	A	G	100	PASS	ANN=G	intergenic_region	MODIFIER	TraesCS1A02G153200-TraesCS1A02G153300	TraesCS1A02G153200-TraesCS1A02G153300	intergenic_region	TraesCS1A02G153200-TraesCS1A02G153300			n.266899472A>G
chr1A	266899478	scaffold56127;TaGBSv2-6263_2607158+124	T	C	100	PASS	ANN=C	intergenic_region	MODIFIER	TraesCS1A02G153200-TraesCS1A02G153300	TraesCS1A02G153200-TraesCS1A02G153300	intergenic_region	TraesCS1A02G153200-TraesCS1A02G153300			n.266899478T>C
chr1A	266899523	scaffold56127;TaGBSv2-6263_2607158+169	C	T	100	PASS	ANN=T	intergenic_region	MODIFIER	TraesCS1A02G153200-TraesCS1A02G153300	TraesCS1A02G153200-TraesCS1A02G153300	intergenic_region	TraesCS1A02G153200-TraesCS1A02G153300			n.266899523C>T
chr1A	268535676	scaffold56127;TaGBSv2-144_4243458+22	G	A	100	PASS	ANN=A	intergenic_region	MODIFIER	TraesCS1A02G154200-TraesCS1A02G154300	TraesCS1A02G154200-TraesCS1A02G154300	intergenic_region	TraesCS1A02G154200-TraesCS1A02G154300			n.268535676G>A
chr1A	268535724	scaffold56127;TaGBSv2-144_4243458+70	A	G	100	PASS	ANN=G	intergenic_region	MODIFIER	TraesCS1A02G154200-TraesCS1A02G154300	TraesCS1A02G154200-TraesCS1A02G154300	intergenic_region	TraesCS1A02G154200-TraesCS1A02G154300			n.268535724A>G
chr1A	270717253	scaffold56127;TaGBSv2-6264_6424987+70	A	G	100	PASS	ANN=G	downstream_gene_variant	MODIFIER	TraesCS1A02G154800	TraesCS1A02G154800	transcript	TraesCS1A02G154800.1	protein_coding		c.*403T>C					403	,G	intergenic_region	MODIFIER	TraesCS1A02G154700-TraesCS1A02G154800	TraesCS1A02G154700-TraesCS1A02G154800	intergenic_region	TraesCS1A02G154700-TraesCS1A02G154800			n.270717253A>G
chr1A	270717298	scaffold56127;TaGBSv2-6264_6424987+115	G	T	100	PASS	ANN=T	downstream_gene_variant	MODIFIER	TraesCS1A02G154800	TraesCS1A02G154800	transcript	TraesCS1A02G154800.1	protein_coding		c.*358C>A					358	,T	intergenic_region	MODIFIER	TraesCS1A02G154700-TraesCS1A02G154800	TraesCS1A02G154700-TraesCS1A02G154800	intergenic_region	TraesCS1A02G154700-TraesCS1A02G154800			n.270717298G>T
chr1A	270717306	scaffold56127;TaGBSv2-6264_6424987+123	C	T	100	PASS	ANN=T	downstream_gene_variant	MODIFIER	TraesCS1A02G154800	TraesCS1A02G154800	transcript	TraesCS1A02G154800.1	protein_coding		c.*350G>A					350	,T	intergenic_region	MODIFIER	TraesCS1A02G154700-TraesCS1A02G154800	TraesCS1A02G154700-TraesCS1A02G154800	intergenic_region	TraesCS1A02G154700-TraesCS1A02G154800			n.270717306C>T
chr1A	272316814	scaffold56127;TaGBSv2-145_8024541+77	A	G	100	PASS	ANN=G	intergenic_region	MODIFIER	TraesCS1A02G155000-TraesCS1A02G155200	TraesCS1A02G155000-TraesCS1A02G155200	intergenic_region	TraesCS1A02G155000-TraesCS1A02G155200			n.272316814A>G
chr1A	272316845	scaffold56127;TaGBSv2-145_8024541+108	CTC	C	100	PASS	ANN=C	intergenic_region	MODIFIER	TraesCS1A02G155000-TraesCS1A02G155200	TraesCS1A02G155000-TraesCS1A02G155200	intergenic_region	TraesCS1A02G155000-TraesCS1A02G155200			n.272316846_272316847delTC
chr1A	274110760	scaffold56127;TaGBSv2-6265_9818501+63	A	G	100	PASS	ANN=G	upstream_gene_variant	MODIFIER	TraesCS1A02G155500	TraesCS1A02G155500	transcript	TraesCS1A02G155500.1	protein_coding		c.-877T>C					785	,G	intergenic_region	MODIFIER	TraesCS1A02G155500-TraesCS1A02G155600	TraesCS1A02G155500-TraesCS1A02G155600	intergenic_region	TraesCS1A02G155500-TraesCS1A02G155600			n.274110760A>G
chr1A	274110762	scaffold56127;TaGBSv2-6265_9818501+65	C	T	100	PASS	ANN=T	upstream_gene_variant	MODIFIER	TraesCS1A02G155500	TraesCS1A02G155500	transcript	TraesCS1A02G155500.1	protein_coding		c.-879G>A					787	,T	intergenic_region	MODIFIER	TraesCS1A02G155500-TraesCS1A02G155600	TraesCS1A02G155500-TraesCS1A02G155600	intergenic_region	TraesCS1A02G155500-TraesCS1A02G155600			n.274110762C>T
chr1A	274110789	scaffold56127;TaGBSv2-6265_9818501+92	G	A	100	PASS	ANN=A	upstream_gene_variant	MODIFIER	TraesCS1A02G155500	TraesCS1A02G155500	transcript	TraesCS1A02G155500.1	protein_coding		c.-906C>T					814	,A	intergenic_region	MODIFIER	TraesCS1A02G155500-TraesCS1A02G155600	TraesCS1A02G155500-TraesCS1A02G155600	intergenic_region	TraesCS1A02G155500-TraesCS1A02G155600			n.274110789G>A
chr1A	277920383	scaffold56127;TaGBSv2-11829_13628127+60	G	C	100	PASS	ANN=C	intergenic_region	MODIFIER	TraesCS1A02G156500-TraesCS1A02G156600	TraesCS1A02G156500-TraesCS1A02G156600	intergenic_region	TraesCS1A02G156500-TraesCS1A02G156600			n.277920383G>C
chr1A	277920385	scaffold56127;TaGBSv2-11829_13628127+62	G	T	100	PASS	ANN=T	intergenic_region	MODIFIER	TraesCS1A02G156500-TraesCS1A02G156600	TraesCS1A02G156500-TraesCS1A02G156600	intergenic_region	TraesCS1A02G156500-TraesCS1A02G156600			n.277920385G>T
chr1A	277920444	scaffold56127;TaGBSv2-11829_13628127+121	C	T	100	PASS	ANN=T	intergenic_region	MODIFIER	TraesCS1A02G156500-TraesCS1A02G156600	TraesCS1A02G156500-TraesCS1A02G156600	intergenic_region	TraesCS1A02G156500-TraesCS1A02G156600			n.277920444C>T
chr1A	277920468	scaffold56127;TaGBSv2-11829_13628127+145	T	C	100	PASS	ANN=C	intergenic_region	MODIFIER	TraesCS1A02G156500-TraesCS1A02G156600	TraesCS1A02G156500-TraesCS1A02G156600	intergenic_region	TraesCS1A02G156500-TraesCS1A02G156600			n.277920468T>C
chr1A	280490707	scaffold130190-8;TaGBSv2-5770_1969603+71	G	A	100	PASS	ANN=A	intergenic_region	MODIFIER	TraesCS1A02G157800-TraesCS1A02G157900	TraesCS1A02G157800-TraesCS1A02G157900	intergenic_region	TraesCS1A02G157800-TraesCS1A02G157900			n.280490707G>A
chr1A	280490726	scaffold130190-8;TaGBSv2-5770_1969603+52	C	CC	100	PASS	ANN=CC	intergenic_region	MODIFIER	TraesCS1A02G157800-TraesCS1A02G157900	TraesCS1A02G157800-TraesCS1A02G157900	intergenic_region	TraesCS1A02G157800-TraesCS1A02G157900			n.280490726_280490727insC
chr1A	280490830	scaffold130190-8;TaGBSv2-9428_1969403+148	C	T	100	PASS	ANN=T	intergenic_region	MODIFIER	TraesCS1A02G157800-TraesCS1A02G157900	TraesCS1A02G157800-TraesCS1A02G157900	intergenic_region	TraesCS1A02G157800-TraesCS1A02G157900			n.280490830C>T
chr1A	280490868	scaffold130190-8;TaGBSv2-9428_1969403+110	T	A	100	PASS	ANN=A	intergenic_region	MODIFIER	TraesCS1A02G157800-TraesCS1A02G157900	TraesCS1A02G157800-TraesCS1A02G157900	intergenic_region	TraesCS1A02G157800-TraesCS1A02G157900			n.280490868T>A
chr1A	281095207	scaffold130190-8;TaGBSv2-147_1365087+87	C	T	100	PASS	ANN=T	intergenic_region	MODIFIER	TraesCS1A02G157900-TraesCS1A02G158100	TraesCS1A02G157900-TraesCS1A02G158100	intergenic_region	TraesCS1A02G157900-TraesCS1A02G158100			n.281095207C>T
chr1A	281095237	scaffold130190-8;TaGBSv2-147_1365087+57	G	A	100	PASS	ANN=A	intergenic_region	MODIFIER	TraesCS1A02G157900-TraesCS1A02G158100	TraesCS1A02G157900-TraesCS1A02G158100	intergenic_region	TraesCS1A02G157900-TraesCS1A02G158100			n.281095237G>A
chr1A	282829748	scaffold130190-1;TaGBSv2-7306_1973878+60	T	C	100	PASS	ANN=C	intergenic_region	MODIFIER	TraesCS1A02G158700-TraesCS1A02G158800	TraesCS1A02G158700-TraesCS1A02G158800	intergenic_region	TraesCS1A02G158700-TraesCS1A02G158800			n.282829748T>C
chr1A	284634766	scaffold130190-1;TaGBSv2-6267_168828+92	TT	T	100	PASS	ANN=T	intergenic_region	MODIFIER	TraesCS1A02G159100-TraesCS1A02G159200	TraesCS1A02G159100-TraesCS1A02G159200	intergenic_region	TraesCS1A02G159100-TraesCS1A02G159200			n.284634767delT
chr1A	284634784	scaffold130190-1;TaGBSv2-6267_168828+74	A	T	100	PASS	ANN=T	intergenic_region	MODIFIER	TraesCS1A02G159100-TraesCS1A02G159200	TraesCS1A02G159100-TraesCS1A02G159200	intergenic_region	TraesCS1A02G159100-TraesCS1A02G159200			n.284634784A>T
chr1A	288306582	scaffold82802-9;TaGBSv2-148_381556+119	A	G	100	PASS	ANN=G	intergenic_region	MODIFIER	TraesCS1A02G160500-TraesCS1A02G160600	TraesCS1A02G160500-TraesCS1A02G160600	intergenic_region	TraesCS1A02G160500-TraesCS1A02G160600			n.288306582A>G
chr1A	288306605	scaffold82802-9;TaGBSv2-148_381556+142	C	T	100	PASS	ANN=T	intergenic_region	MODIFIER	TraesCS1A02G160500-TraesCS1A02G160600	TraesCS1A02G160500-TraesCS1A02G160600	intergenic_region	TraesCS1A02G160500-TraesCS1A02G160600			n.288306605C>T
chr1A	288306606	scaffold82802-9;TaGBSv2-148_381556+143	G	T	100	PASS	ANN=T	intergenic_region	MODIFIER	TraesCS1A02G160500-TraesCS1A02G160600	TraesCS1A02G160500-TraesCS1A02G160600	intergenic_region	TraesCS1A02G160500-TraesCS1A02G160600			n.288306606G>T
chr1A	290409261	scaffold82802-9;TaGBSv2-6268_2484315+39	A	AA	100	PASS	ANN=AA	upstream_gene_variant	MODIFIER	TraesCS1A02G161700	TraesCS1A02G161700	transcript	TraesCS1A02G161700.1	protein_coding		c.-1208_-1207insA					1207	,AA	intergenic_region	MODIFIER	TraesCS1A02G161600-TraesCS1A02G161700	TraesCS1A02G161600-TraesCS1A02G161700	intergenic_region	TraesCS1A02G161600-TraesCS1A02G161700			n.290409261_290409262insA
chr1A	290409325	scaffold82802-9;TaGBSv2-6268_2484315+103	C	T	100	PASS	ANN=T	upstream_gene_variant	MODIFIER	TraesCS1A02G161700	TraesCS1A02G161700	transcript	TraesCS1A02G161700.1	protein_coding		c.-1144C>T					1144	,T	intergenic_region	MODIFIER	TraesCS1A02G161600-TraesCS1A02G161700	TraesCS1A02G161600-TraesCS1A02G161700	intergenic_region	TraesCS1A02G161600-TraesCS1A02G161700			n.290409325C>T
chr1A	291916436	scaffold35553;TaGBSv2-8213_3760994+115	A	C	100	PASS	ANN=C	intergenic_region	MODIFIER	TraesCS1A02G162400-TraesCS1A02G162500	TraesCS1A02G162400-TraesCS1A02G162500	intergenic_region	TraesCS1A02G162400-TraesCS1A02G162500			n.291916436A>C
chr1A	291916463	scaffold35553;TaGBSv2-8213_3760994+88	G	T	100	PASS	ANN=T	intergenic_region	MODIFIER	TraesCS1A02G162400-TraesCS1A02G162500	TraesCS1A02G162400-TraesCS1A02G162500	intergenic_region	TraesCS1A02G162400-TraesCS1A02G162500			n.291916463G>T
chr1A	292777295	scaffold35553;TaGBSv2-6269_2900107+143	A	T	100	PASS	ANN=T	intron_variant	MODIFIER	TraesCS1A02G163100	TraesCS1A02G163100	transcript	TraesCS1A02G163100.2	protein_coding	2018-03-01	c.226-153T>A						,T	intron_variant	MODIFIER	TraesCS1A02G163100	TraesCS1A02G163100	transcript	TraesCS1A02G163100.1	protein_coding	2016-01-01	c.-259-153T>A
chr1A	292777324	scaffold35553;TaGBSv2-6269_2900107+114	A	G	100	PASS	ANN=G	intron_variant	MODIFIER	TraesCS1A02G163100	TraesCS1A02G163100	transcript	TraesCS1A02G163100.2	protein_coding	2018-03-01	c.226-182T>C						,G	intron_variant	MODIFIER	TraesCS1A02G163100	TraesCS1A02G163100	transcript	TraesCS1A02G163100.1	protein_coding	2016-01-01	c.-259-182T>C
chr1A	292777402	scaffold35553;TaGBSv2-6269_2900107+36	T	C	100	PASS	ANN=C	intron_variant	MODIFIER	TraesCS1A02G163100	TraesCS1A02G163100	transcript	TraesCS1A02G163100.2	protein_coding	2018-03-01	c.226-260A>G						,C	intron_variant	MODIFIER	TraesCS1A02G163100	TraesCS1A02G163100	transcript	TraesCS1A02G163100.1	protein_coding	2016-01-01	c.-259-260A>G
chr1A	293318096	scaffold35553;TaGBSv2-7294_2359281+168	A	T	100	PASS	ANN=T	intergenic_region	MODIFIER	tRNA-Thr-TraesCS1A02G163400	ENSRNA050009828-TraesCS1A02G163400	intergenic_region	ENSRNA050009828-TraesCS1A02G163400			n.293318096A>T
chr1A	293318097	scaffold35553;TaGBSv2-7294_2359281+167	A	T	100	PASS	ANN=T	intergenic_region	MODIFIER	tRNA-Thr-TraesCS1A02G163400	ENSRNA050009828-TraesCS1A02G163400	intergenic_region	ENSRNA050009828-TraesCS1A02G163400			n.293318097A>T
chr1A	293318133	scaffold35553;TaGBSv2-7294_2359281+131	A	TAA	100	PASS	ANN=TAA	intergenic_region	MODIFIER	tRNA-Thr-TraesCS1A02G163400	ENSRNA050009828-TraesCS1A02G163400	intergenic_region	ENSRNA050009828-TraesCS1A02G163400			n.293318132_293318133insTA
chr1A	293318170	scaffold35553;TaGBSv2-7294_2359281+94	T	A	100	PASS	ANN=A	intergenic_region	MODIFIER	tRNA-Thr-TraesCS1A02G163400	ENSRNA050009828-TraesCS1A02G163400	intergenic_region	ENSRNA050009828-TraesCS1A02G163400			n.293318170T>A
chr1A	298560128	scaffold22435;TaGBSv2-6270_2882438+46	C	T	100	PASS	ANN=T	intron_variant	MODIFIER	TraesCS1A02G165700	TraesCS1A02G165700	transcript	TraesCS1A02G165700.1	protein_coding	2022-10-02	c.524+1603C>T						,T	intron_variant	MODIFIER	TraesCS1A02G165700	TraesCS1A02G165700	transcript	TraesCS1A02G165700.2	protein_coding	2022-09-01	c.58+1603C>T
chr1A	298560231	scaffold22435;TaGBSv2-6270_2882438+149	G	A	100	PASS	ANN=A	intron_variant	MODIFIER	TraesCS1A02G165700	TraesCS1A02G165700	transcript	TraesCS1A02G165700.1	protein_coding	2022-10-02	c.524+1706G>A						,A	intron_variant	MODIFIER	TraesCS1A02G165700	TraesCS1A02G165700	transcript	TraesCS1A02G165700.2	protein_coding	2022-09-01	c.58+1706G>A
chr1A	306553612	scaffold22435;TaGBSv2-6271_10875895+73	C	T	100	PASS	ANN=T	upstream_gene_variant	MODIFIER	TraesCS1A02G171400	TraesCS1A02G171400	transcript	TraesCS1A02G171400.1	protein_coding		c.-396G>A					307	,T	intergenic_region	MODIFIER	TraesCS1A02G171400-TraesCS1A02G171500	TraesCS1A02G171400-TraesCS1A02G171500	intergenic_region	TraesCS1A02G171400-TraesCS1A02G171500			n.306553612C>T
chr1A	306553649	scaffold22435;TaGBSv2-6271_10875895+110	T	C	100	PASS	ANN=C	upstream_gene_variant	MODIFIER	TraesCS1A02G171400	TraesCS1A02G171400	transcript	TraesCS1A02G171400.1	protein_coding		c.-433A>G					344	,C	intergenic_region	MODIFIER	TraesCS1A02G171400-TraesCS1A02G171500	TraesCS1A02G171400-TraesCS1A02G171500	intergenic_region	TraesCS1A02G171400-TraesCS1A02G171500			n.306553649T>C
chr1A	306553676	scaffold22435;TaGBSv2-6271_10875895+137	T	C	100	PASS	ANN=C	upstream_gene_variant	MODIFIER	TraesCS1A02G171400	TraesCS1A02G171400	transcript	TraesCS1A02G171400.1	protein_coding		c.-460A>G					371	,C	intergenic_region	MODIFIER	TraesCS1A02G171400-TraesCS1A02G171500	TraesCS1A02G171400-TraesCS1A02G171500	intergenic_region	TraesCS1A02G171400-TraesCS1A02G171500			n.306553676T>C
chr1A	307735847	scaffold22435;TaGBSv2-10735_12058162+41	T	C	100	PASS	ANN=C	missense_variant	MODERATE	TraesCS1A02G172200	TraesCS1A02G172200	transcript	TraesCS1A02G172200.1	protein_coding	2022-03-02	c.220T>C	p.Cys74Arg	220/426	220/426	74/141
chr1A	308382690	scaffold22435;TaGBSv2-152_12705032+14	T	C	100	PASS	ANN=C	intergenic_region	MODIFIER	TraesCS1A02G172400-TraesCS1A02G172600	TraesCS1A02G172400-TraesCS1A02G172600	intergenic_region	TraesCS1A02G172400-TraesCS1A02G172600			n.308382690T>C
chr1A	308382750	scaffold22435;TaGBSv2-152_12705032+74	C	T	100	PASS	ANN=T	intergenic_region	MODIFIER	TraesCS1A02G172400-TraesCS1A02G172600	TraesCS1A02G172400-TraesCS1A02G172600	intergenic_region	TraesCS1A02G172400-TraesCS1A02G172600			n.308382750C>T
chr1A	308382766	scaffold22435;TaGBSv2-152_12705032+90	G	C	100	PASS	ANN=C	intergenic_region	MODIFIER	TraesCS1A02G172400-TraesCS1A02G172600	TraesCS1A02G172400-TraesCS1A02G172600	intergenic_region	TraesCS1A02G172400-TraesCS1A02G172600			n.308382766G>C
chr1A	308382791	scaffold22435;TaGBSv2-152_12705032+115	A	G	100	PASS	ANN=G	intergenic_region	MODIFIER	TraesCS1A02G172400-TraesCS1A02G172600	TraesCS1A02G172400-TraesCS1A02G172600	intergenic_region	TraesCS1A02G172400-TraesCS1A02G172600			n.308382791A>G
chr1A	309714236	scaffold22435;TaGBSv2-11495_14036584+8	A	G	100	PASS	ANN=G	intergenic_region	MODIFIER	TraesCS1A02G173500-TraesCS1A02G173600	TraesCS1A02G173500-TraesCS1A02G173600	intergenic_region	TraesCS1A02G173500-TraesCS1A02G173600			n.309714236A>G
chr1A	309714246	scaffold22435;TaGBSv2-11495_14036584+18	T	C	100	PASS	ANN=C	intergenic_region	MODIFIER	TraesCS1A02G173500-TraesCS1A02G173600	TraesCS1A02G173500-TraesCS1A02G173600	intergenic_region	TraesCS1A02G173500-TraesCS1A02G173600			n.309714246T>C
chr1A	309714255	scaffold22435;TaGBSv2-11495_14036584+27	C	T	100	PASS	ANN=T	intergenic_region	MODIFIER	TraesCS1A02G173500-TraesCS1A02G173600	TraesCS1A02G173500-TraesCS1A02G173600	intergenic_region	TraesCS1A02G173500-TraesCS1A02G173600			n.309714255C>T
chr1A	309714320	scaffold22435;TaGBSv2-11495_14036584+92	T	A	100	PASS	ANN=A	intergenic_region	MODIFIER	TraesCS1A02G173500-TraesCS1A02G173600	TraesCS1A02G173500-TraesCS1A02G173600	intergenic_region	TraesCS1A02G173500-TraesCS1A02G173600			n.309714320T>A
chr1A	309714325	scaffold22435;TaGBSv2-11495_14036584+97	G	T	100	PASS	ANN=T	intergenic_region	MODIFIER	TraesCS1A02G173500-TraesCS1A02G173600	TraesCS1A02G173500-TraesCS1A02G173600	intergenic_region	TraesCS1A02G173500-TraesCS1A02G173600			n.309714325G>T
chr1A	309714333	scaffold22435;TaGBSv2-11495_14036584+105	G	A	100	PASS	ANN=A	intergenic_region	MODIFIER	TraesCS1A02G173500-TraesCS1A02G173600	TraesCS1A02G173500-TraesCS1A02G173600	intergenic_region	TraesCS1A02G173500-TraesCS1A02G173600			n.309714333G>A
chr1A	309714337	scaffold22435;TaGBSv2-11495_14036584+109	A	G	100	PASS	ANN=G	intergenic_region	MODIFIER	TraesCS1A02G173500-TraesCS1A02G173600	TraesCS1A02G173500-TraesCS1A02G173600	intergenic_region	TraesCS1A02G173500-TraesCS1A02G173600			n.309714337A>G
chr1A	309714371	scaffold22435;TaGBSv2-11495_14036584+143	A	G	100	PASS	ANN=G	intergenic_region	MODIFIER	TraesCS1A02G173500-TraesCS1A02G173600	TraesCS1A02G173500-TraesCS1A02G173600	intergenic_region	TraesCS1A02G173500-TraesCS1A02G173600			n.309714371A>G
chr1A	309714394	scaffold22435;TaGBSv2-11495_14036584+166	G	T	100	PASS	ANN=T	intergenic_region	MODIFIER	TraesCS1A02G173500-TraesCS1A02G173600	TraesCS1A02G173500-TraesCS1A02G173600	intergenic_region	TraesCS1A02G173500-TraesCS1A02G173600			n.309714394G>T
chr1A	310400936	scaffold22435;TaGBSv2-6272_14723277+15	G	A	100	PASS	ANN=A	intergenic_region	MODIFIER	TraesCS1A02G174000-TraesCS1A02G174100	TraesCS1A02G174000-TraesCS1A02G174100	intergenic_region	TraesCS1A02G174000-TraesCS1A02G174100			n.310400936G>A
chr1A	310400989	scaffold22435;TaGBSv2-6272_14723277+68	A	G	100	PASS	ANN=G	intergenic_region	MODIFIER	TraesCS1A02G174000-TraesCS1A02G174100	TraesCS1A02G174000-TraesCS1A02G174100	intergenic_region	TraesCS1A02G174000-TraesCS1A02G174100			n.310400989A>G
chr1A	310400994	scaffold22435;TaGBSv2-6272_14723277+73	G	T	100	PASS	ANN=T	intergenic_region	MODIFIER	TraesCS1A02G174000-TraesCS1A02G174100	TraesCS1A02G174000-TraesCS1A02G174100	intergenic_region	TraesCS1A02G174000-TraesCS1A02G174100			n.310400994G>T
chr1A	310401070	scaffold22435;TaGBSv2-6272_14723277+149	C	T	100	PASS	ANN=T	intergenic_region	MODIFIER	TraesCS1A02G174000-TraesCS1A02G174100	TraesCS1A02G174000-TraesCS1A02G174100	intergenic_region	TraesCS1A02G174000-TraesCS1A02G174100			n.310401070C>T
chr1A	310700886	scaffold22435;TaGBSv2-7196_15023206+36	C	T	100	PASS	ANN=T	intergenic_region	MODIFIER	TraesCS1A02G174000-TraesCS1A02G174100	TraesCS1A02G174000-TraesCS1A02G174100	intergenic_region	TraesCS1A02G174000-TraesCS1A02G174100			n.310700886C>T
chr1A	310700950	scaffold22435;TaGBSv2-7196_15023206+100	T	C	100	PASS	ANN=C	intergenic_region	MODIFIER	TraesCS1A02G174000-TraesCS1A02G174100	TraesCS1A02G174000-TraesCS1A02G174100	intergenic_region	TraesCS1A02G174000-TraesCS1A02G174100			n.310700950T>C
chr1A	310701000	scaffold22435;TaGBSv2-7196_15023206+150	G	A	100	PASS	ANN=A	intergenic_region	MODIFIER	TraesCS1A02G174000-TraesCS1A02G174100	TraesCS1A02G174000-TraesCS1A02G174100	intergenic_region	TraesCS1A02G174000-TraesCS1A02G174100			n.310701000G>A
chr1A	314429381	scaffold22435;TaGBSv2-6273_18751663+74	G	T	100	PASS	ANN=T	missense_variant	MODERATE	TraesCS1A02G176000	TraesCS1A02G176000	transcript	TraesCS1A02G176000.1	protein_coding	2022-06-04	c.607G>T	p.Ala203Ser	829/2270	607/1791	203/596
chr1A	314429440	scaffold22435;TaGBSv2-6273_18751663+133	T	A	100	PASS	ANN=A	intron_variant	MODIFIER	TraesCS1A02G176000	TraesCS1A02G176000	transcript	TraesCS1A02G176000.1	protein_coding	2022-05-04	c.643+23T>A
chr1A	318378483	scaffold22435;TaGBSv2-6274_22700829+10	C	G	100	PASS	ANN=G	intergenic_region	MODIFIER	TraesCS1A02G176700-TraesCS1A02G176800	TraesCS1A02G176700-TraesCS1A02G176800	intergenic_region	TraesCS1A02G176700-TraesCS1A02G176800			n.318378483C>G
chr1A	318378569	scaffold22435;TaGBSv2-6274_22700829+96	G	T	100	PASS	ANN=T	intergenic_region	MODIFIER	TraesCS1A02G176700-TraesCS1A02G176800	TraesCS1A02G176700-TraesCS1A02G176800	intergenic_region	TraesCS1A02G176700-TraesCS1A02G176800			n.318378569G>T
chr1A	321886183	scaffold22435;TaGBSv2-6275_26208410+129	C	G	100	PASS	ANN=G	intron_variant	MODIFIER	TraesCS1A02G178300	TraesCS1A02G178300	transcript	TraesCS1A02G178300.1	protein_coding	2013-05-01	c.789+16G>C
chr1A	321886204	scaffold22435;TaGBSv2-6275_26208410+150	TT	T	100	PASS	ANN=T	frameshift_variant	HIGH	TraesCS1A02G178300	TraesCS1A02G178300	transcript	TraesCS1A02G178300.1	protein_coding	2014-05-01	c.783delA	p.Met263fs	868/1930	783/1524	261/507		;LOF=(TraesCS1A02G178300	TraesCS1A02G178300	1	1.00)
chr1A	324855682	scaffold22435;TaGBSv2-9545_29178035+3	A	G	100	PASS	ANN=G	upstream_gene_variant	MODIFIER	TraesCS1A02G179900	TraesCS1A02G179900	transcript	TraesCS1A02G179900.1	protein_coding		c.-1250A>G					1184	,G	intergenic_region	MODIFIER	TraesCS1A02G179800-TraesCS1A02G179900	TraesCS1A02G179800-TraesCS1A02G179900	intergenic_region	TraesCS1A02G179800-TraesCS1A02G179900			n.324855682A>G
chr1A	324855699	scaffold22435;TaGBSv2-9545_29178035+20	G	C	100	PASS	ANN=C	upstream_gene_variant	MODIFIER	TraesCS1A02G179900	TraesCS1A02G179900	transcript	TraesCS1A02G179900.1	protein_coding		c.-1233G>C					1167	,C	intergenic_region	MODIFIER	TraesCS1A02G179800-TraesCS1A02G179900	TraesCS1A02G179800-TraesCS1A02G179900	intergenic_region	TraesCS1A02G179800-TraesCS1A02G179900			n.324855699G>C
chr1A	324855724	scaffold22435;TaGBSv2-9545_29178035+45	C	T	100	PASS	ANN=T	upstream_gene_variant	MODIFIER	TraesCS1A02G179900	TraesCS1A02G179900	transcript	TraesCS1A02G179900.1	protein_coding		c.-1208C>T					1142	,T	intergenic_region	MODIFIER	TraesCS1A02G179800-TraesCS1A02G179900	TraesCS1A02G179800-TraesCS1A02G179900	intergenic_region	TraesCS1A02G179800-TraesCS1A02G179900			n.324855724C>T
chr1A	324855741	scaffold22435;TaGBSv2-9545_29178035+62	T	C	100	PASS	ANN=C	upstream_gene_variant	MODIFIER	TraesCS1A02G179900	TraesCS1A02G179900	transcript	TraesCS1A02G179900.1	protein_coding		c.-1191T>C					1125	,C	intergenic_region	MODIFIER	TraesCS1A02G179800-TraesCS1A02G179900	TraesCS1A02G179800-TraesCS1A02G179900	intergenic_region	TraesCS1A02G179800-TraesCS1A02G179900			n.324855741T>C
chr1A	324855751	scaffold22435;TaGBSv2-9545_29178035+72	T	C	100	PASS	ANN=C	upstream_gene_variant	MODIFIER	TraesCS1A02G179900	TraesCS1A02G179900	transcript	TraesCS1A02G179900.1	protein_coding		c.-1181T>C					1115	,C	intergenic_region	MODIFIER	TraesCS1A02G179800-TraesCS1A02G179900	TraesCS1A02G179800-TraesCS1A02G179900	intergenic_region	TraesCS1A02G179800-TraesCS1A02G179900			n.324855751T>C
chr1A	324855772	scaffold22435;TaGBSv2-9545_29178035+93	G	A	100	PASS	ANN=A	upstream_gene_variant	MODIFIER	TraesCS1A02G179900	TraesCS1A02G179900	transcript	TraesCS1A02G179900.1	protein_coding		c.-1160G>A					1094	,A	intergenic_region	MODIFIER	TraesCS1A02G179800-TraesCS1A02G179900	TraesCS1A02G179800-TraesCS1A02G179900	intergenic_region	TraesCS1A02G179800-TraesCS1A02G179900			n.324855772G>A
chr1A	324855776	scaffold22435;TaGBSv2-9545_29178035+97	A	G	100	PASS	ANN=G	upstream_gene_variant	MODIFIER	TraesCS1A02G179900	TraesCS1A02G179900	transcript	TraesCS1A02G179900.1	protein_coding		c.-1156A>G					1090	,G	intergenic_region	MODIFIER	TraesCS1A02G179800-TraesCS1A02G179900	TraesCS1A02G179800-TraesCS1A02G179900	intergenic_region	TraesCS1A02G179800-TraesCS1A02G179900			n.324855776A>G
chr1A	324855779	scaffold22435;TaGBSv2-9545_29178035+100	T	G	100	PASS	ANN=G	upstream_gene_variant	MODIFIER	TraesCS1A02G179900	TraesCS1A02G179900	transcript	TraesCS1A02G179900.1	protein_coding		c.-1153T>G					1087	,G	intergenic_region	MODIFIER	TraesCS1A02G179800-TraesCS1A02G179900	TraesCS1A02G179800-TraesCS1A02G179900	intergenic_region	TraesCS1A02G179800-TraesCS1A02G179900			n.324855779T>G
chr1A	324855797	scaffold22435;TaGBSv2-9545_29178035+118	T	C	100	PASS	ANN=C	upstream_gene_variant	MODIFIER	TraesCS1A02G179900	TraesCS1A02G179900	transcript	TraesCS1A02G179900.1	protein_coding		c.-1135T>C					1069	,C	intergenic_region	MODIFIER	TraesCS1A02G179800-TraesCS1A02G179900	TraesCS1A02G179800-TraesCS1A02G179900	intergenic_region	TraesCS1A02G179800-TraesCS1A02G179900			n.324855797T>C
chr1A	324855799	scaffold22435;TaGBSv2-9545_29178035+120	C	T	100	PASS	ANN=T	upstream_gene_variant	MODIFIER	TraesCS1A02G179900	TraesCS1A02G179900	transcript	TraesCS1A02G179900.1	protein_coding		c.-1133C>T					1067	,T	intergenic_region	MODIFIER	TraesCS1A02G179800-TraesCS1A02G179900	TraesCS1A02G179800-TraesCS1A02G179900	intergenic_region	TraesCS1A02G179800-TraesCS1A02G179900			n.324855799C>T
chr1A	324855839	scaffold22435;TaGBSv2-9545_29178035+160	G	A	100	PASS	ANN=A	upstream_gene_variant	MODIFIER	TraesCS1A02G179900	TraesCS1A02G179900	transcript	TraesCS1A02G179900.1	protein_coding		c.-1093G>A					1027	,A	intergenic_region	MODIFIER	TraesCS1A02G179800-TraesCS1A02G179900	TraesCS1A02G179800-TraesCS1A02G179900	intergenic_region	TraesCS1A02G179800-TraesCS1A02G179900			n.324855839G>A
chr1A	326214917	scaffold22435;TaGBSv2-6276_30537268+5	T	G	100	PASS	ANN=G	upstream_gene_variant	MODIFIER	TraesCS1A02G180600	TraesCS1A02G180600	transcript	TraesCS1A02G180600.1	protein_coding		c.-1123T>G					1123	,G	downstream_gene_variant	MODIFIER	TraesCS1A02G180500	TraesCS1A02G180500	transcript	TraesCS1A02G180500.2	protein_coding		c.*1132T>G					388	,G	downstream_gene_variant	MODIFIER	TraesCS1A02G180700	TraesCS1A02G180700	transcript	TraesCS1A02G180700.1	protein_coding		c.*2267A>C
chr1A	326214950	scaffold22435;TaGBSv2-6276_30537268+38	C	T	100	PASS	ANN=T	upstream_gene_variant	MODIFIER	TraesCS1A02G180600	TraesCS1A02G180600	transcript	TraesCS1A02G180600.1	protein_coding		c.-1090C>T					1090	,T	downstream_gene_variant	MODIFIER	TraesCS1A02G180500	TraesCS1A02G180500	transcript	TraesCS1A02G180500.2	protein_coding		c.*1165C>T					421	,T	downstream_gene_variant	MODIFIER	TraesCS1A02G180700	TraesCS1A02G180700	transcript	TraesCS1A02G180700.1	protein_coding		c.*2234G>A
chr1A	326214969	scaffold22435;TaGBSv2-6276_30537268+57	T	A	100	PASS	ANN=A	upstream_gene_variant	MODIFIER	TraesCS1A02G180600	TraesCS1A02G180600	transcript	TraesCS1A02G180600.1	protein_coding		c.-1071T>A					1071	,A	downstream_gene_variant	MODIFIER	TraesCS1A02G180500	TraesCS1A02G180500	transcript	TraesCS1A02G180500.2	protein_coding		c.*1184T>A					440	,A	downstream_gene_variant	MODIFIER	TraesCS1A02G180700	TraesCS1A02G180700	transcript	TraesCS1A02G180700.1	protein_coding		c.*2215A>T
chr1A	326214994	scaffold22435;TaGBSv2-6276_30537268+82	TTGA	TGG	100	PASS	ANN=GG	upstream_gene_variant	MODIFIER	TraesCS1A02G180600	TraesCS1A02G180600	transcript	TraesCS1A02G180600.1	protein_coding		c.-1045_-1043delTGAinsGG					1045	,GG	downstream_gene_variant	MODIFIER	TraesCS1A02G180500	TraesCS1A02G180500	transcript	TraesCS1A02G180500.2	protein_coding		c.*1210_*1212delTGAinsGG					466	,GG	downstream_gene_variant	MODIFIER	TraesCS1A02G180700	TraesCS1A02G180700	transcript	TraesCS1A02G180700.1	protein_coding		c.*2187_*2189delTCAinsCC
chr1A	326215009	scaffold22435;TaGBSv2-6276_30537268+97	C	T	100	PASS	ANN=T	upstream_gene_variant	MODIFIER	TraesCS1A02G180600	TraesCS1A02G180600	transcript	TraesCS1A02G180600.1	protein_coding		c.-1031C>T					1031	,T	downstream_gene_variant	MODIFIER	TraesCS1A02G180500	TraesCS1A02G180500	transcript	TraesCS1A02G180500.2	protein_coding		c.*1224C>T					480	,T	downstream_gene_variant	MODIFIER	TraesCS1A02G180700	TraesCS1A02G180700	transcript	TraesCS1A02G180700.1	protein_coding		c.*2175G>A
chr1A	326215024	scaffold22435;TaGBSv2-6276_30537268+112	T	C	100	PASS	ANN=C	upstream_gene_variant	MODIFIER	TraesCS1A02G180600	TraesCS1A02G180600	transcript	TraesCS1A02G180600.1	protein_coding		c.-1016T>C					1016	,C	downstream_gene_variant	MODIFIER	TraesCS1A02G180500	TraesCS1A02G180500	transcript	TraesCS1A02G180500.2	protein_coding		c.*1239T>C					495	,C	downstream_gene_variant	MODIFIER	TraesCS1A02G180700	TraesCS1A02G180700	transcript	TraesCS1A02G180700.1	protein_coding		c.*2160A>G
chr1A	326215028	scaffold22435;TaGBSv2-6276_30537268+116	T	C	100	PASS	ANN=C	upstream_gene_variant	MODIFIER	TraesCS1A02G180600	TraesCS1A02G180600	transcript	TraesCS1A02G180600.1	protein_coding		c.-1012T>C					1012	,C	downstream_gene_variant	MODIFIER	TraesCS1A02G180500	TraesCS1A02G180500	transcript	TraesCS1A02G180500.2	protein_coding		c.*1243T>C					499	,C	downstream_gene_variant	MODIFIER	TraesCS1A02G180700	TraesCS1A02G180700	transcript	TraesCS1A02G180700.1	protein_coding		c.*2156A>G
chr1A	329710143	scaffold22435;TaGBSv2-6277_34032375+124	C	A	100	PASS	ANN=A	intergenic_region	MODIFIER	TraesCS1A02G182300-TraesCS1A02G182400	TraesCS1A02G182300-TraesCS1A02G182400	intergenic_region	TraesCS1A02G182300-TraesCS1A02G182400			n.329710143C>A
chr1A	334416587	scaffold22435;TaGBSv2-6278_38738830+113	G	A	100	PASS	ANN=A	intergenic_region	MODIFIER	TraesCS1A02G184300-TraesCS1A02G184500	TraesCS1A02G184300-TraesCS1A02G184500	intergenic_region	TraesCS1A02G184300-TraesCS1A02G184500			n.334416587G>A
chr1A	336476310	scaffold22435;TaGBSv2-157_40798613+53	C	T	100	PASS	ANN=T	synonymous_variant	LOW	TraesCS1A02G185700	TraesCS1A02G185700	transcript	TraesCS1A02G185700.1	protein_coding	2022-03-02	c.42C>T	p.Gly14Gly	196/859	42/480	14/159
chr1A	336476378	scaffold22435;TaGBSv2-157_40798613+121	C	A	100	PASS	ANN=A	intron_variant	MODIFIER	TraesCS1A02G185700	TraesCS1A02G185700	transcript	TraesCS1A02G185700.1	protein_coding	2022-02-02	c.85+25C>A
chr1A	338300341	scaffold22435;TaGBSv2-6279_42622689+8	C	T	100	PASS	ANN=T	intergenic_region	MODIFIER	TraesCS1A02G187300-TraesCS1A02G187400	TraesCS1A02G187300-TraesCS1A02G187400	intergenic_region	TraesCS1A02G187300-TraesCS1A02G187400			n.338300341C>T
chr1A	338300348	scaffold22435;TaGBSv2-6279_42622689+15	G	A	100	PASS	ANN=A	intergenic_region	MODIFIER	TraesCS1A02G187300-TraesCS1A02G187400	TraesCS1A02G187300-TraesCS1A02G187400	intergenic_region	TraesCS1A02G187300-TraesCS1A02G187400			n.338300348G>A
chr1A	338300388	scaffold22435;TaGBSv2-6279_42622689+55	TCATTGGC	T	100	PASS	ANN=T	intergenic_region	MODIFIER	TraesCS1A02G187300-TraesCS1A02G187400	TraesCS1A02G187300-TraesCS1A02G187400	intergenic_region	TraesCS1A02G187300-TraesCS1A02G187400			n.338300389_338300395delCATTGGC
chr1A	338300405	scaffold22435;TaGBSv2-6279_42622689+72	A	T	100	PASS	ANN=T	intergenic_region	MODIFIER	TraesCS1A02G187300-TraesCS1A02G187400	TraesCS1A02G187300-TraesCS1A02G187400	intergenic_region	TraesCS1A02G187300-TraesCS1A02G187400			n.338300405A>T
chr1A	338300420	scaffold22435;TaGBSv2-6279_42622689+87	G	A	100	PASS	ANN=A	intergenic_region	MODIFIER	TraesCS1A02G187300-TraesCS1A02G187400	TraesCS1A02G187300-TraesCS1A02G187400	intergenic_region	TraesCS1A02G187300-TraesCS1A02G187400			n.338300420G>A
chr1A	338300476	scaffold22435;TaGBSv2-6279_42622689+143	G	A	100	PASS	ANN=A	intergenic_region	MODIFIER	TraesCS1A02G187300-TraesCS1A02G187400	TraesCS1A02G187300-TraesCS1A02G187400	intergenic_region	TraesCS1A02G187300-TraesCS1A02G187400			n.338300476G>A
chr1A	338300479	scaffold22435;TaGBSv2-6279_42622689+146	C	T	100	PASS	ANN=T	intergenic_region	MODIFIER	TraesCS1A02G187300-TraesCS1A02G187400	TraesCS1A02G187300-TraesCS1A02G187400	intergenic_region	TraesCS1A02G187300-TraesCS1A02G187400			n.338300479C>T
chr1A	338300487	scaffold22435;TaGBSv2-6279_42622689+154	T	C	100	PASS	ANN=C	intergenic_region	MODIFIER	TraesCS1A02G187300-TraesCS1A02G187400	TraesCS1A02G187300-TraesCS1A02G187400	intergenic_region	TraesCS1A02G187300-TraesCS1A02G187400			n.338300487T>C
chr1A	338300508	scaffold22435;TaGBSv2-6279_42622689+175	C	A	100	PASS	ANN=A	intergenic_region	MODIFIER	TraesCS1A02G187300-TraesCS1A02G187400	TraesCS1A02G187300-TraesCS1A02G187400	intergenic_region	TraesCS1A02G187300-TraesCS1A02G187400			n.338300508C>A
chr1A	349106178	scaffold34847;TaGBSv2-11623_12927318+29	A	G	100	PASS	ANN=G	intergenic_region	MODIFIER	TraesCS1A02G193100-TraesCS1A02G193200	TraesCS1A02G193100-TraesCS1A02G193200	intergenic_region	TraesCS1A02G193100-TraesCS1A02G193200			n.349106178A>G
chr1A	351139494	scaffold34847;TaGBSv2-161_10893909+122	G	T	100	PASS	ANN=T	intergenic_region	MODIFIER	TraesCS1A02G193600-TraesCS1A02G193700	TraesCS1A02G193600-TraesCS1A02G193700	intergenic_region	TraesCS1A02G193600-TraesCS1A02G193700			n.351139494G>T
chr1A	351139566	scaffold34847;TaGBSv2-161_10893909+50	T	C	100	PASS	ANN=C	intergenic_region	MODIFIER	TraesCS1A02G193600-TraesCS1A02G193700	TraesCS1A02G193600-TraesCS1A02G193700	intergenic_region	TraesCS1A02G193600-TraesCS1A02G193700			n.351139566T>C
chr1A	351139605	scaffold34847;TaGBSv2-161_10893909+11	G	C	100	PASS	ANN=C	intergenic_region	MODIFIER	TraesCS1A02G193600-TraesCS1A02G193700	TraesCS1A02G193600-TraesCS1A02G193700	intergenic_region	TraesCS1A02G193600-TraesCS1A02G193700			n.351139605G>C
chr1A	351139607	scaffold34847;TaGBSv2-161_10893909+9	G	T	100	PASS	ANN=T	intergenic_region	MODIFIER	TraesCS1A02G193600-TraesCS1A02G193700	TraesCS1A02G193600-TraesCS1A02G193700	intergenic_region	TraesCS1A02G193600-TraesCS1A02G193700			n.351139607G>T
chr1A	353253073	scaffold34847;TaGBSv2-6282_8780312+140	C	T	100	PASS	ANN=T	upstream_gene_variant	MODIFIER	TraesCS1A02G195400	TraesCS1A02G195400	transcript	TraesCS1A02G195400.3	protein_coding		c.-551C>T					453	,T	downstream_gene_variant	MODIFIER	TraesCS1A02G195500	TraesCS1A02G195500	transcript	TraesCS1A02G195500.2	protein_coding		c.*3866G>A					3711	,T	downstream_gene_variant	MODIFIER	TraesCS1A02G195500	TraesCS1A02G195500	transcript	TraesCS1A02G195500.1	protein_coding		c.*3866G>A
chr1A	353253080	scaffold34847;TaGBSv2-6282_8780312+133	A	G	100	PASS	ANN=G	upstream_gene_variant	MODIFIER	TraesCS1A02G195400	TraesCS1A02G195400	transcript	TraesCS1A02G195400.3	protein_coding		c.-544A>G					446	,G	downstream_gene_variant	MODIFIER	TraesCS1A02G195500	TraesCS1A02G195500	transcript	TraesCS1A02G195500.2	protein_coding		c.*3859T>C					3704	,G	downstream_gene_variant	MODIFIER	TraesCS1A02G195500	TraesCS1A02G195500	transcript	TraesCS1A02G195500.1	protein_coding		c.*3859T>C
chr1A	353253142	scaffold34847;TaGBSv2-6282_8780312+71	C	T	100	PASS	ANN=T	upstream_gene_variant	MODIFIER	TraesCS1A02G195400	TraesCS1A02G195400	transcript	TraesCS1A02G195400.3	protein_coding		c.-482C>T					384	,T	downstream_gene_variant	MODIFIER	TraesCS1A02G195500	TraesCS1A02G195500	transcript	TraesCS1A02G195500.2	protein_coding		c.*3797G>A					3642	,T	downstream_gene_variant	MODIFIER	TraesCS1A02G195500	TraesCS1A02G195500	transcript	TraesCS1A02G195500.1	protein_coding		c.*3797G>A
chr1A	353253192	scaffold34847;TaGBSv2-6282_8780312+21	C	G	100	PASS	ANN=G	upstream_gene_variant	MODIFIER	TraesCS1A02G195400	TraesCS1A02G195400	transcript	TraesCS1A02G195400.3	protein_coding		c.-432C>G					334	,G	downstream_gene_variant	MODIFIER	TraesCS1A02G195500	TraesCS1A02G195500	transcript	TraesCS1A02G195500.2	protein_coding		c.*3747G>C					3592	,G	downstream_gene_variant	MODIFIER	TraesCS1A02G195500	TraesCS1A02G195500	transcript	TraesCS1A02G195500.1	protein_coding		c.*3747G>C
chr1A	355027088	scaffold34847;TaGBSv2-160_7006265+172	G	A	100	PASS	ANN=A	downstream_gene_variant	MODIFIER	TraesCS1A02G196900	TraesCS1A02G196900	transcript	TraesCS1A02G196900.1	protein_coding		c.*138G>A					138	,A	intergenic_region	MODIFIER	TraesCS1A02G196900-TraesCS1A02G197000	TraesCS1A02G196900-TraesCS1A02G197000	intergenic_region	TraesCS1A02G196900-TraesCS1A02G197000			n.355027088G>A
chr1A	355027132	scaffold34847;TaGBSv2-160_7006265+128	C	T	100	PASS	ANN=T	downstream_gene_variant	MODIFIER	TraesCS1A02G196900	TraesCS1A02G196900	transcript	TraesCS1A02G196900.1	protein_coding		c.*182C>T					182	,T	intergenic_region	MODIFIER	TraesCS1A02G196900-TraesCS1A02G197000	TraesCS1A02G196900-TraesCS1A02G197000	intergenic_region	TraesCS1A02G196900-TraesCS1A02G197000			n.355027132C>T
chr1A	355027133	scaffold34847;TaGBSv2-160_7006265+127	C	T	100	PASS	ANN=T	downstream_gene_variant	MODIFIER	TraesCS1A02G196900	TraesCS1A02G196900	transcript	TraesCS1A02G196900.1	protein_coding		c.*183C>T					183	,T	intergenic_region	MODIFIER	TraesCS1A02G196900-TraesCS1A02G197000	TraesCS1A02G196900-TraesCS1A02G197000	intergenic_region	TraesCS1A02G196900-TraesCS1A02G197000			n.355027133C>T
chr1A	355027171	scaffold34847;TaGBSv2-160_7006265+89	T	G	100	PASS	ANN=G	downstream_gene_variant	MODIFIER	TraesCS1A02G196900	TraesCS1A02G196900	transcript	TraesCS1A02G196900.1	protein_coding		c.*221T>G					221	,G	intergenic_region	MODIFIER	TraesCS1A02G196900-TraesCS1A02G197000	TraesCS1A02G196900-TraesCS1A02G197000	intergenic_region	TraesCS1A02G196900-TraesCS1A02G197000			n.355027171T>G
chr1A	355027214	scaffold34847;TaGBSv2-160_7006265+46	C	T	100	PASS	ANN=T	downstream_gene_variant	MODIFIER	TraesCS1A02G196900	TraesCS1A02G196900	transcript	TraesCS1A02G196900.1	protein_coding		c.*264C>T					264	,T	intergenic_region	MODIFIER	TraesCS1A02G196900-TraesCS1A02G197000	TraesCS1A02G196900-TraesCS1A02G197000	intergenic_region	TraesCS1A02G196900-TraesCS1A02G197000			n.355027214C>T
chr1A	355027253	scaffold34847;TaGBSv2-160_7006265+7	C	T	100	PASS	ANN=T	downstream_gene_variant	MODIFIER	TraesCS1A02G196900	TraesCS1A02G196900	transcript	TraesCS1A02G196900.1	protein_coding		c.*303C>T					303	,T	intergenic_region	MODIFIER	TraesCS1A02G196900-TraesCS1A02G197000	TraesCS1A02G196900-TraesCS1A02G197000	intergenic_region	TraesCS1A02G196900-TraesCS1A02G197000			n.355027253C>T
chr1A	357181119	scaffold34847;TaGBSv2-9697_4852322+84	C	T	100	PASS	ANN=T	intergenic_region	MODIFIER	TraesCS1A02G198800-TraesCS1A02G198900	TraesCS1A02G198800-TraesCS1A02G198900	intergenic_region	TraesCS1A02G198800-TraesCS1A02G198900			n.357181119C>T
chr1A	357181134	scaffold34847;TaGBSv2-9697_4852322+69	C	T	100	PASS	ANN=T	intergenic_region	MODIFIER	TraesCS1A02G198800-TraesCS1A02G198900	TraesCS1A02G198800-TraesCS1A02G198900	intergenic_region	TraesCS1A02G198800-TraesCS1A02G198900			n.357181134C>T
chr1A	359191722	scaffold34847;TaGBSv2-5571_2841621+182	C	T	100	PASS	ANN=T	synonymous_variant	LOW	TraesCS1A02G199800	TraesCS1A02G199800	transcript	TraesCS1A02G199800.1	protein_coding	2022-03-01	c.33C>T	p.Thr11Thr	33/213	33/213	1970-11-01
chr1A	359191728	scaffold34847;TaGBSv2-5571_2841621+176	A	G	100	PASS	ANN=G	missense_variant	MODERATE	TraesCS1A02G199800	TraesCS1A02G199800	transcript	TraesCS1A02G199800.1	protein_coding	2022-03-01	c.39A>G	p.Ile13Met	39/213	39/213	13/70
chr1A	359191774	scaffold34847;TaGBSv2-5571_2841621+130	C	T	100	PASS	ANN=T	stop_gained	HIGH	TraesCS1A02G199800	TraesCS1A02G199800	transcript	TraesCS1A02G199800.1	protein_coding	2022-03-01	c.85C>T	p.Arg29*	85/213	85/213	29/70		;LOF=(TraesCS1A02G199800	TraesCS1A02G199800	1	1.00);NMD=(TraesCS1A02G199800	TraesCS1A02G199800	1	1.00)
chr1A	359191804	scaffold34847;TaGBSv2-5571_2841621+100	A	G	100	PASS	ANN=G	intron_variant	MODIFIER	TraesCS1A02G199800	TraesCS1A02G199800	transcript	TraesCS1A02G199800.1	protein_coding	2022-02-01	c.88+27A>G
chr1A	359191872	scaffold34847;TaGBSv2-5571_2841621+32	C	T	100	PASS	ANN=T	splice_region_variant&intron_variant	LOW	TraesCS1A02G199800	TraesCS1A02G199800	transcript	TraesCS1A02G199800.1	protein_coding	2022-02-01	c.89-5C>T
chr1A	360161742	scaffold34847;TaGBSv2-2796_1871655+128	A	AA	100	PASS	ANN=AA	intergenic_region	MODIFIER	TraesCS1A02G200200-TraesCS1A02G200400	TraesCS1A02G200200-TraesCS1A02G200400	intergenic_region	TraesCS1A02G200200-TraesCS1A02G200400			n.360161742_360161743insA
chr1A	360161867	scaffold34847;TaGBSv2-2796_1871655+3	A	G	100	PASS	ANN=G	intergenic_region	MODIFIER	TraesCS1A02G200200-TraesCS1A02G200400	TraesCS1A02G200200-TraesCS1A02G200400	intergenic_region	TraesCS1A02G200200-TraesCS1A02G200400			n.360161867A>G
chr1A	365186773	scaffold40452;TaGBSv2-8437_3153139+10	C	A	100	PASS	ANN=A	intergenic_region	MODIFIER	TraesCS1A02G203400-TraesCS1A02G203500	TraesCS1A02G203400-TraesCS1A02G203500	intergenic_region	TraesCS1A02G203400-TraesCS1A02G203500			n.365186773C>A
chr1A	365186774	scaffold40452;TaGBSv2-8437_3153139+11	C	T	100	PASS	ANN=T	intergenic_region	MODIFIER	TraesCS1A02G203400-TraesCS1A02G203500	TraesCS1A02G203400-TraesCS1A02G203500	intergenic_region	TraesCS1A02G203400-TraesCS1A02G203500			n.365186774C>T
chr1A	365186779	scaffold40452;TaGBSv2-8437_3153139+16	G	A	100	PASS	ANN=A	intergenic_region	MODIFIER	TraesCS1A02G203400-TraesCS1A02G203500	TraesCS1A02G203400-TraesCS1A02G203500	intergenic_region	TraesCS1A02G203400-TraesCS1A02G203500			n.365186779G>A
chr1A	365186864	scaffold40452;TaGBSv2-8437_3153139+101	C	T	100	PASS	ANN=T	intergenic_region	MODIFIER	TraesCS1A02G203400-TraesCS1A02G203500	TraesCS1A02G203400-TraesCS1A02G203500	intergenic_region	TraesCS1A02G203400-TraesCS1A02G203500			n.365186864C>T
chr1A	365186882	scaffold40452;TaGBSv2-8437_3153139+119	C	G	100	PASS	ANN=G	intergenic_region	MODIFIER	TraesCS1A02G203400-TraesCS1A02G203500	TraesCS1A02G203400-TraesCS1A02G203500	intergenic_region	TraesCS1A02G203400-TraesCS1A02G203500			n.365186882C>G
chr1A	365222038	scaffold40452;TaGBSv2-3980_3188285+129	T	C	100	PASS	ANN=C	intergenic_region	MODIFIER	TraesCS1A02G203400-TraesCS1A02G203500	TraesCS1A02G203400-TraesCS1A02G203500	intergenic_region	TraesCS1A02G203400-TraesCS1A02G203500			n.365222038T>C
chr1A	366296849	scaffold40452;TaGBSv2-6286_4263108+117	C	G	100	PASS	ANN=G	missense_variant	MODERATE	TraesCS1A02G204500	TraesCS1A02G204500	transcript	TraesCS1A02G204500.1	protein_coding	2022-02-01	c.154G>C	p.Ala52Pro	154/828	154/828	52/275
chr1A	368095522	scaffold40452;TaGBSv2-10192_6061855+43	A	G	100	PASS	ANN=G	intergenic_region	MODIFIER	TraesCS1A02G205500-TraesCS1A02G205600	TraesCS1A02G205500-TraesCS1A02G205600	intergenic_region	TraesCS1A02G205500-TraesCS1A02G205600			n.368095522A>G
chr1A	368095573	scaffold40452;TaGBSv2-10192_6061855+94	A	T	100	PASS	ANN=T	intergenic_region	MODIFIER	TraesCS1A02G205500-TraesCS1A02G205600	TraesCS1A02G205500-TraesCS1A02G205600	intergenic_region	TraesCS1A02G205500-TraesCS1A02G205600			n.368095573A>T
chr1A	368095595	scaffold40452;TaGBSv2-10192_6061855+116	G	A	100	PASS	ANN=A	intergenic_region	MODIFIER	TraesCS1A02G205500-TraesCS1A02G205600	TraesCS1A02G205500-TraesCS1A02G205600	intergenic_region	TraesCS1A02G205500-TraesCS1A02G205600			n.368095595G>A
chr1A	368095603	scaffold40452;TaGBSv2-10192_6061855+124	C	T	100	PASS	ANN=T	intergenic_region	MODIFIER	TraesCS1A02G205500-TraesCS1A02G205600	TraesCS1A02G205500-TraesCS1A02G205600	intergenic_region	TraesCS1A02G205500-TraesCS1A02G205600			n.368095603C>T
chr1A	368095610	scaffold40452;TaGBSv2-10192_6061855+131	C	A	100	PASS	ANN=A	intergenic_region	MODIFIER	TraesCS1A02G205500-TraesCS1A02G205600	TraesCS1A02G205500-TraesCS1A02G205600	intergenic_region	TraesCS1A02G205500-TraesCS1A02G205600			n.368095610C>A
chr1A	368095617	scaffold40452;TaGBSv2-10192_6061855+138	T	C	100	PASS	ANN=C	intergenic_region	MODIFIER	TraesCS1A02G205500-TraesCS1A02G205600	TraesCS1A02G205500-TraesCS1A02G205600	intergenic_region	TraesCS1A02G205500-TraesCS1A02G205600			n.368095617T>C
chr1A	372396107	scaffold40452;TaGBSv2-166_10362473+10	C	T	100	PASS	ANN=T	intergenic_region	MODIFIER	TraesCS1A02G209900-TraesCS1A02G210000	TraesCS1A02G209900-TraesCS1A02G210000	intergenic_region	TraesCS1A02G209900-TraesCS1A02G210000			n.372396107C>T
chr1A	372396207	scaffold40452;TaGBSv2-166_10362473+110	G	A	100	PASS	ANN=A	intergenic_region	MODIFIER	TraesCS1A02G209900-TraesCS1A02G210000	TraesCS1A02G209900-TraesCS1A02G210000	intergenic_region	TraesCS1A02G209900-TraesCS1A02G210000			n.372396207G>A
chr1A	372396214	scaffold40452;TaGBSv2-166_10362473+117	G	C	100	PASS	ANN=C	intergenic_region	MODIFIER	TraesCS1A02G209900-TraesCS1A02G210000	TraesCS1A02G209900-TraesCS1A02G210000	intergenic_region	TraesCS1A02G209900-TraesCS1A02G210000			n.372396214G>C
chr1A	372396258	scaffold40452;TaGBSv2-166_10362473+161	G	A	100	PASS	ANN=A	intergenic_region	MODIFIER	TraesCS1A02G209900-TraesCS1A02G210000	TraesCS1A02G209900-TraesCS1A02G210000	intergenic_region	TraesCS1A02G209900-TraesCS1A02G210000			n.372396258G>A
chr1A	378126353	scaffold63230;TaGBSv2-6290_5177903+130	T	C	100	PASS	ANN=C	intergenic_region	MODIFIER	TraesCS1A02G214700-TraesCS1A02G214800	TraesCS1A02G214700-TraesCS1A02G214800	intergenic_region	TraesCS1A02G214700-TraesCS1A02G214800			n.378126353T>C
chr1A	378126381	scaffold63230;TaGBSv2-6290_5177903+102	C	T	100	PASS	ANN=T	intergenic_region	MODIFIER	TraesCS1A02G214700-TraesCS1A02G214800	TraesCS1A02G214700-TraesCS1A02G214800	intergenic_region	TraesCS1A02G214700-TraesCS1A02G214800			n.378126381C>T
chr1A	378126415	scaffold63230;TaGBSv2-6290_5177903+68	C	G	100	PASS	ANN=G	intergenic_region	MODIFIER	TraesCS1A02G214700-TraesCS1A02G214800	TraesCS1A02G214700-TraesCS1A02G214800	intergenic_region	TraesCS1A02G214700-TraesCS1A02G214800			n.378126415C>G
chr1A	379251303	scaffold63230;TaGBSv2-9773_4053066+17	A	C	100	PASS	ANN=C	intergenic_region	MODIFIER	TraesCS1A02G214800-TraesCS1A02G214900	TraesCS1A02G214800-TraesCS1A02G214900	intergenic_region	TraesCS1A02G214800-TraesCS1A02G214900			n.379251303A>C
chr1A	380309246	scaffold63230;TaGBSv2-167_2994967+173	A	G	100	PASS	ANN=G	intergenic_region	MODIFIER	TraesCS1A02G215100-TraesCS1A02G215200	TraesCS1A02G215100-TraesCS1A02G215200	intergenic_region	TraesCS1A02G215100-TraesCS1A02G215200			n.380309246A>G
chr1A	380309280	scaffold63230;TaGBSv2-167_2994967+139	T	C	100	PASS	ANN=C	intergenic_region	MODIFIER	TraesCS1A02G215100-TraesCS1A02G215200	TraesCS1A02G215100-TraesCS1A02G215200	intergenic_region	TraesCS1A02G215100-TraesCS1A02G215200			n.380309280T>C
chr1A	380309286	scaffold63230;TaGBSv2-167_2994967+133	G	A	100	PASS	ANN=A	intergenic_region	MODIFIER	TraesCS1A02G215100-TraesCS1A02G215200	TraesCS1A02G215100-TraesCS1A02G215200	intergenic_region	TraesCS1A02G215100-TraesCS1A02G215200			n.380309286G>A
chr1A	380309327	scaffold63230;TaGBSv2-167_2994967+92	G	A	100	PASS	ANN=A	intergenic_region	MODIFIER	TraesCS1A02G215100-TraesCS1A02G215200	TraesCS1A02G215100-TraesCS1A02G215200	intergenic_region	TraesCS1A02G215100-TraesCS1A02G215200			n.380309327G>A
chr1A	380648238	scaffold63230;TaGBSv2-4502_2656057+91	C	T	100	PASS	ANN=T	intergenic_region	MODIFIER	TraesCS1A02G215200-TraesCS1A02G215300	TraesCS1A02G215200-TraesCS1A02G215300	intergenic_region	TraesCS1A02G215200-TraesCS1A02G215300			n.380648238C>T
chr1A	384325271	scaffold130031;TaGBSv2-6292_7011880+92	G	A	100	PASS	ANN=A	intron_variant	MODIFIER	TraesCS1A02G216800	TraesCS1A02G216800	transcript	TraesCS1A02G216800.1	protein_coding	2022-05-04	c.333+129G>A
chr1A	388164112	scaffold130031;TaGBSv2-6291_3172959+172	T	A	100	PASS	ANN=A	upstream_gene_variant	MODIFIER	TraesCS1A02G219500	TraesCS1A02G219500	transcript	TraesCS1A02G219500.1	protein_coding		c.-930A>T					875	,A	downstream_gene_variant	MODIFIER	TraesCS1A02G219400	TraesCS1A02G219400	transcript	TraesCS1A02G219400.1	protein_coding		c.*4456T>A					4140	,A	intergenic_region	MODIFIER	TraesCS1A02G219500-TraesCS1A02G219600	TraesCS1A02G219500-TraesCS1A02G219600	intergenic_region	TraesCS1A02G219500-TraesCS1A02G219600			n.388164112T>A
chr1A	389062375	scaffold130031;TaGBSv2-2647_2274676+192	A	G	100	PASS	ANN=G	intron_variant	MODIFIER	TraesCS1A02G220200	TraesCS1A02G220200	transcript	TraesCS1A02G220200.2	protein_coding	2022-09-03	c.349+19A>G						,G	intron_variant	MODIFIER	TraesCS1A02G220200	TraesCS1A02G220200	transcript	TraesCS1A02G220200.1	protein_coding	2022-09-03	c.349+19A>G
chr1A	389806486	scaffold130031;TaGBSv2-1081_1530627+130	C	G	100	PASS	ANN=G	upstream_gene_variant	MODIFIER	TraesCS1A02G220600	TraesCS1A02G220600	transcript	TraesCS1A02G220600.1	protein_coding		c.-322G>C					322	,G	downstream_gene_variant	MODIFIER	TraesCS1A02G220500	TraesCS1A02G220500	transcript	TraesCS1A02G220500.1	protein_coding		c.*3964C>G					3964	,G	intergenic_region	MODIFIER	TraesCS1A02G220600-TraesCS1A02G220700	TraesCS1A02G220600-TraesCS1A02G220700	intergenic_region	TraesCS1A02G220600-TraesCS1A02G220700			n.389806486C>G
chr1A	389806501	scaffold130031;TaGBSv2-1081_1530627+115	A	C	100	PASS	ANN=C	upstream_gene_variant	MODIFIER	TraesCS1A02G220600	TraesCS1A02G220600	transcript	TraesCS1A02G220600.1	protein_coding		c.-337T>G					337	,C	downstream_gene_variant	MODIFIER	TraesCS1A02G220500	TraesCS1A02G220500	transcript	TraesCS1A02G220500.1	protein_coding		c.*3979A>C					3979	,C	intergenic_region	MODIFIER	TraesCS1A02G220600-TraesCS1A02G220700	TraesCS1A02G220600-TraesCS1A02G220700	intergenic_region	TraesCS1A02G220600-TraesCS1A02G220700			n.389806501A>C
chr1A	389806530	scaffold130031;TaGBSv2-1081_1530627+86	C	T	100	PASS	ANN=T	upstream_gene_variant	MODIFIER	TraesCS1A02G220600	TraesCS1A02G220600	transcript	TraesCS1A02G220600.1	protein_coding		c.-366G>A					366	,T	downstream_gene_variant	MODIFIER	TraesCS1A02G220500	TraesCS1A02G220500	transcript	TraesCS1A02G220500.1	protein_coding		c.*4008C>T					4008	,T	intergenic_region	MODIFIER	TraesCS1A02G220600-TraesCS1A02G220700	TraesCS1A02G220600-TraesCS1A02G220700	intergenic_region	TraesCS1A02G220600-TraesCS1A02G220700			n.389806530C>T
chr1A	389806551	scaffold130031;TaGBSv2-1081_1530627+65	G	T	100	PASS	ANN=T	upstream_gene_variant	MODIFIER	TraesCS1A02G220600	TraesCS1A02G220600	transcript	TraesCS1A02G220600.1	protein_coding		c.-387C>A					387	,T	downstream_gene_variant	MODIFIER	TraesCS1A02G220500	TraesCS1A02G220500	transcript	TraesCS1A02G220500.1	protein_coding		c.*4029G>T					4029	,T	intergenic_region	MODIFIER	TraesCS1A02G220600-TraesCS1A02G220700	TraesCS1A02G220600-TraesCS1A02G220700	intergenic_region	TraesCS1A02G220600-TraesCS1A02G220700			n.389806551G>T
chr1A	389806558	scaffold130031;TaGBSv2-1081_1530627+58	G	A	100	PASS	ANN=A	upstream_gene_variant	MODIFIER	TraesCS1A02G220600	TraesCS1A02G220600	transcript	TraesCS1A02G220600.1	protein_coding		c.-394C>T					394	,A	downstream_gene_variant	MODIFIER	TraesCS1A02G220500	TraesCS1A02G220500	transcript	TraesCS1A02G220500.1	protein_coding		c.*4036G>A					4036	,A	intergenic_region	MODIFIER	TraesCS1A02G220600-TraesCS1A02G220700	TraesCS1A02G220600-TraesCS1A02G220700	intergenic_region	TraesCS1A02G220600-TraesCS1A02G220700			n.389806558G>A
chr1A	391844421	scaffold66132;TaGBSv2-171_4550568+166	C	T	100	PASS	ANN=T	synonymous_variant	LOW	TraesCS1A02G222100	TraesCS1A02G222100	transcript	TraesCS1A02G222100.1	protein_coding	2022-02-02	c.1863C>T	p.Gly621Gly	1863/2403	1863/2403	621/800		,T	downstream_gene_variant	MODIFIER	TraesCS1A02G222200	TraesCS1A02G222200	transcript	TraesCS1A02G222200.1	protein_coding		c.*2105G>A					1894
chr1A	391844506	scaffold66132;TaGBSv2-171_4550568+81	G	A	100	PASS	ANN=A	missense_variant	MODERATE	TraesCS1A02G222100	TraesCS1A02G222100	transcript	TraesCS1A02G222100.1	protein_coding	2022-02-02	c.1948G>A	p.Val650Ile	1948/2403	1948/2403	650/800		,A	downstream_gene_variant	MODIFIER	TraesCS1A02G222200	TraesCS1A02G222200	transcript	TraesCS1A02G222200.1	protein_coding		c.*2020C>T					1809
chr1A	391844547	scaffold66132;TaGBSv2-171_4550568+40	G	A	100	PASS	ANN=A	synonymous_variant	LOW	TraesCS1A02G222100	TraesCS1A02G222100	transcript	TraesCS1A02G222100.1	protein_coding	2022-02-02	c.1989G>A	p.Lys663Lys	1989/2403	1989/2403	663/800		,A	downstream_gene_variant	MODIFIER	TraesCS1A02G222200	TraesCS1A02G222200	transcript	TraesCS1A02G222200.1	protein_coding		c.*1979C>T					1768
chr1A	391844554	scaffold66132;TaGBSv2-171_4550568+33	G	A	100	PASS	ANN=A	missense_variant	MODERATE	TraesCS1A02G222100	TraesCS1A02G222100	transcript	TraesCS1A02G222100.1	protein_coding	2022-02-02	c.1996G>A	p.Val666Met	1996/2403	1996/2403	666/800		,A	downstream_gene_variant	MODIFIER	TraesCS1A02G222200	TraesCS1A02G222200	transcript	TraesCS1A02G222200.1	protein_coding		c.*1972C>T					1761
chr1A	394588134	scaffold66132;TaGBSv2-506_1806841+180	C	A	100	PASS	ANN=A	synonymous_variant	LOW	TraesCS1A02G224600	TraesCS1A02G224600	transcript	TraesCS1A02G224600.1	protein_coding	2022-02-02	c.132C>A	p.Gly44Gly	132/282	132/282	44/93		,A	downstream_gene_variant	MODIFIER	TraesCS1A02G224700	TraesCS1A02G224700	transcript	TraesCS1A02G224700.1	protein_coding		c.*1182G>T					797
chr1A	395546500	scaffold66132;TaGBSv2-11718_848563+92	A	G	100	PASS	ANN=G	intergenic_region	MODIFIER	TraesCS1A02G225300-TraesCS1A02G225600	TraesCS1A02G225300-TraesCS1A02G225600	intergenic_region	TraesCS1A02G225300-TraesCS1A02G225600			n.395546500A>G
chr1A	396432603	scaffold72546;TaGBSv2-173_7712975+126	G	C	100	PASS	ANN=C	upstream_gene_variant	MODIFIER	TraesCS1A02G226300	TraesCS1A02G226300	transcript	TraesCS1A02G226300.2	protein_coding		c.-493C>G					201	,C	upstream_gene_variant	MODIFIER	TraesCS1A02G226300	TraesCS1A02G226300	transcript	TraesCS1A02G226300.1	protein_coding		c.-493C>G					201	,C	intergenic_region	MODIFIER	TraesCS1A02G226300-TraesCS1A02G226400	TraesCS1A02G226300-TraesCS1A02G226400	intergenic_region	TraesCS1A02G226300-TraesCS1A02G226400			n.396432603G>C
chr1A	398063166	scaffold72546;TaGBSv2-6295_6082384+154	G	A	100	PASS	ANN=A	intergenic_region	MODIFIER	TraesCS1A02G227300-TraesCS1A02G227400	TraesCS1A02G227300-TraesCS1A02G227400	intergenic_region	TraesCS1A02G227300-TraesCS1A02G227400			n.398063166G>A
chr1A	398063168	scaffold72546;TaGBSv2-6295_6082384+152	G	A	100	PASS	ANN=A	intergenic_region	MODIFIER	TraesCS1A02G227300-TraesCS1A02G227400	TraesCS1A02G227300-TraesCS1A02G227400	intergenic_region	TraesCS1A02G227300-TraesCS1A02G227400			n.398063168G>A
chr1A	398063209	scaffold72546;TaGBSv2-6295_6082384+111	T	C	100	PASS	ANN=C	intergenic_region	MODIFIER	TraesCS1A02G227300-TraesCS1A02G227400	TraesCS1A02G227300-TraesCS1A02G227400	intergenic_region	TraesCS1A02G227300-TraesCS1A02G227400			n.398063209T>C
chr1A	398063269	scaffold72546;TaGBSv2-6295_6082384+51	T	C	100	PASS	ANN=C	intergenic_region	MODIFIER	TraesCS1A02G227300-TraesCS1A02G227400	TraesCS1A02G227300-TraesCS1A02G227400	intergenic_region	TraesCS1A02G227300-TraesCS1A02G227400			n.398063269T>C
chr1A	400121328	scaffold72546;TaGBSv2-172_4024211+165	G	A	100	PASS	ANN=A	intergenic_region	MODIFIER	TraesCS1A02G228600-TraesCS1A02G228700	TraesCS1A02G228600-TraesCS1A02G228700	intergenic_region	TraesCS1A02G228600-TraesCS1A02G228700			n.400121328G>A
chr1A	400121390	scaffold72546;TaGBSv2-172_4024211+103	G	A	100	PASS	ANN=A	intergenic_region	MODIFIER	TraesCS1A02G228600-TraesCS1A02G228700	TraesCS1A02G228600-TraesCS1A02G228700	intergenic_region	TraesCS1A02G228600-TraesCS1A02G228700			n.400121390G>A
chr1A	400121415	scaffold72546;TaGBSv2-172_4024211+78	A	G	100	PASS	ANN=G	intergenic_region	MODIFIER	TraesCS1A02G228600-TraesCS1A02G228700	TraesCS1A02G228600-TraesCS1A02G228700	intergenic_region	TraesCS1A02G228600-TraesCS1A02G228700			n.400121415A>G
chr1A	400121435	scaffold72546;TaGBSv2-172_4024211+58	T	C	100	PASS	ANN=C	intergenic_region	MODIFIER	TraesCS1A02G228600-TraesCS1A02G228700	TraesCS1A02G228600-TraesCS1A02G228700	intergenic_region	TraesCS1A02G228600-TraesCS1A02G228700			n.400121435T>C
chr1A	400121480	scaffold72546;TaGBSv2-172_4024211+13	T	C	100	PASS	ANN=C	intergenic_region	MODIFIER	TraesCS1A02G228600-TraesCS1A02G228700	TraesCS1A02G228600-TraesCS1A02G228700	intergenic_region	TraesCS1A02G228600-TraesCS1A02G228700			n.400121480T>C
chr1A	402232708	scaffold72546;TaGBSv2-6294_1912916+80	G	C	100	PASS	ANN=C	missense_variant	MODERATE	TraesCS1A02G229600	TraesCS1A02G229600	transcript	TraesCS1A02G229600.1	protein_coding	2022-05-05	c.1460C>G	p.Ser487Cys	1569/2133	1460/1635	487/544		,C	downstream_gene_variant	MODIFIER	TraesCS1A02G229500	TraesCS1A02G229500	transcript	TraesCS1A02G229500.1	protein_coding		c.*1536G>C					1308
chr1A	408698081	scaffold46307;TaGBSv2-11829_6250717+70	T	C	100	PASS	ANN=C	intergenic_region	MODIFIER	TraesCS1A02G233800-TraesCS1A02G233900	TraesCS1A02G233800-TraesCS1A02G233900	intergenic_region	TraesCS1A02G233800-TraesCS1A02G233900			n.408698081T>C
chr1A	408948526	scaffold46307;TaGBSv2-6297_6000258+84	AAA	A	100	PASS	ANN=A	intergenic_region	MODIFIER	TraesCS1A02G233800-TraesCS1A02G233900	TraesCS1A02G233800-TraesCS1A02G233900	intergenic_region	TraesCS1A02G233800-TraesCS1A02G233900			n.408948527_408948528delAA
chr1A	419297690	scaffold35432-1;TaGBSv2-11592_283139+176	A	G	100	PASS	ANN=G	intergenic_region	MODIFIER	TraesCS1A02G236600-TraesCS1A02G236700	TraesCS1A02G236600-TraesCS1A02G236700	intergenic_region	TraesCS1A02G236600-TraesCS1A02G236700			n.419297690A>G
chr1A	422550354	scaffold122140;TaGBSv2-6299_2916742+59	C	A	100	PASS	ANN=A	intergenic_region	MODIFIER	TraesCS1A02G237300-TraesCS1A02G237400	TraesCS1A02G237300-TraesCS1A02G237400	intergenic_region	TraesCS1A02G237300-TraesCS1A02G237400			n.422550354C>A
chr1A	429493530	scaffold96131;TaGBSv2-179_3319274+116	C	T	100	PASS	ANN=T	splice_region_variant&synonymous_variant	LOW	TraesCS1A02G241600	TraesCS1A02G241600	transcript	TraesCS1A02G241600.2	protein_coding	2015-05-01	c.999G>A	p.Gly333Gly	1141/2899	999/2460	333/819		,T	splice_region_variant&synonymous_variant	LOW	TraesCS1A02G241600	TraesCS1A02G241600	transcript	TraesCS1A02G241600.1	protein_coding	2022-12-02	c.57G>A	p.Gly19Gly	57/1818	57/1521	19/506		,T	splice_region_variant&synonymous_variant	LOW	TraesCS1A02G241600	TraesCS1A02G241600	transcript	TraesCS1A02G241600.3	protein_coding	2016-05-01	c.999G>A	p.Gly333Gly	1141/2966	999/2412
chr1A	429493551	scaffold96131;TaGBSv2-179_3319274+95	G	A	100	PASS	ANN=A	intron_variant	MODIFIER	TraesCS1A02G241600	TraesCS1A02G241600	transcript	TraesCS1A02G241600.2	protein_coding	2014-04-01	c.998-20C>T						,A	intron_variant	MODIFIER	TraesCS1A02G241600	TraesCS1A02G241600	transcript	TraesCS1A02G241600.1	protein_coding	2022-11-01	c.56-20C>T						,A	intron_variant	MODIFIER	TraesCS1A02G241600	TraesCS1A02G241600	transcript	TraesCS1A02G241600.3	protein_coding	2015-04-01	c.998-20C>T
chr1A	429493593	scaffold96131;TaGBSv2-179_3319274+53	G	A	100	PASS	ANN=A	intron_variant	MODIFIER	TraesCS1A02G241600	TraesCS1A02G241600	transcript	TraesCS1A02G241600.2	protein_coding	2014-04-01	c.998-62C>T						,A	intron_variant	MODIFIER	TraesCS1A02G241600	TraesCS1A02G241600	transcript	TraesCS1A02G241600.1	protein_coding	2022-11-01	c.56-62C>T						,A	intron_variant	MODIFIER	TraesCS1A02G241600	TraesCS1A02G241600	transcript	TraesCS1A02G241600.3	protein_coding	2015-04-01	c.998-62C>T
chr1A	434421719	scaffold35254;TaGBSv2-6301_1608617+83	G	A	100	PASS	ANN=A	synonymous_variant	LOW	TraesCS1A02G245300	TraesCS1A02G245300	transcript	TraesCS1A02G245300.1	protein_coding	2013-04-01	c.717G>A	p.Thr239Thr	833/2097	717/1539	239/512		,A	synonymous_variant	LOW	TraesCS1A02G245300	TraesCS1A02G245300	transcript	TraesCS1A02G245300.2	protein_coding	2013-04-01	c.717G>A	p.Thr239Thr	833/1655	717/1539	239/512
chr1A	438366767	scaffold35254;TaGBSv2-6302_5553676+72	C	T	100	PASS	ANN=T	missense_variant	MODERATE	TraesCS1A02G247100	TraesCS1A02G247100	transcript	TraesCS1A02G247100.1	protein_coding	2022-01-01	c.1543G>A	p.Asp515Asn	1655/2627	1543/2382	515/793
chr1A	442467897	scaffold35254;TaGBSv2-6303_9654833+45	A	AT	100	PASS	ANN=AT	upstream_gene_variant	MODIFIER	TraesCS1A02G250700	TraesCS1A02G250700	transcript	TraesCS1A02G250700.1	protein_coding		c.-3976_-3975insT					2990	,AT	intergenic_region	MODIFIER	TraesCS1A02G250600-TraesCS1A02G250700	TraesCS1A02G250600-TraesCS1A02G250700	intergenic_region	TraesCS1A02G250600-TraesCS1A02G250700			n.442467897_442467898insT
chr1A	442468024	scaffold35254;TaGBSv2-6303_9654833+172	A	T	100	PASS	ANN=T	upstream_gene_variant	MODIFIER	TraesCS1A02G250700	TraesCS1A02G250700	transcript	TraesCS1A02G250700.1	protein_coding		c.-3849A>T					2864	,T	intergenic_region	MODIFIER	TraesCS1A02G250600-TraesCS1A02G250700	TraesCS1A02G250600-TraesCS1A02G250700	intergenic_region	TraesCS1A02G250600-TraesCS1A02G250700			n.442468024A>T
chr1A	442468025	scaffold35254;TaGBSv2-6303_9654833+173	T	A	100	PASS	ANN=A	upstream_gene_variant	MODIFIER	TraesCS1A02G250700	TraesCS1A02G250700	transcript	TraesCS1A02G250700.1	protein_coding		c.-3848T>A					2863	,A	intergenic_region	MODIFIER	TraesCS1A02G250600-TraesCS1A02G250700	TraesCS1A02G250600-TraesCS1A02G250700	intergenic_region	TraesCS1A02G250600-TraesCS1A02G250700			n.442468025T>A
chr1A	442468026	scaffold35254;TaGBSv2-6303_9654833+174	A	T	100	PASS	ANN=T	upstream_gene_variant	MODIFIER	TraesCS1A02G250700	TraesCS1A02G250700	transcript	TraesCS1A02G250700.1	protein_coding		c.-3847A>T					2862	,T	intergenic_region	MODIFIER	TraesCS1A02G250600-TraesCS1A02G250700	TraesCS1A02G250600-TraesCS1A02G250700	intergenic_region	TraesCS1A02G250600-TraesCS1A02G250700			n.442468026A>T
chr1A	445845265	scaffold35254;TaGBSv2-9659_13032219+27	C	A	100	PASS	ANN=A	intergenic_region	MODIFIER	TraesCS1A02G254100-TraesCS1A02G254200	TraesCS1A02G254100-TraesCS1A02G254200	intergenic_region	TraesCS1A02G254100-TraesCS1A02G254200			n.445845265C>A
chr1A	445845390	scaffold35254;TaGBSv2-9659_13032219+152	T	C	100	PASS	ANN=C	intergenic_region	MODIFIER	TraesCS1A02G254100-TraesCS1A02G254200	TraesCS1A02G254100-TraesCS1A02G254200	intergenic_region	TraesCS1A02G254100-TraesCS1A02G254200			n.445845390T>C
chr1A	446516749	scaffold35254;TaGBSv2-6304_13703611+119	G	A	100	PASS	ANN=A	intergenic_region	MODIFIER	TraesCS1A02G254900-TraesCS1A02G255000	TraesCS1A02G254900-TraesCS1A02G255000	intergenic_region	TraesCS1A02G254900-TraesCS1A02G255000			n.446516749G>A
chr1A	448339092	scaffold35254;TaGBSv2-5262_15525995+78	T	A	100	PASS	ANN=A	intergenic_region	MODIFIER	TraesCS1A02G255800-TraesCS1A02G255900	TraesCS1A02G255800-TraesCS1A02G255900	intergenic_region	TraesCS1A02G255800-TraesCS1A02G255900			n.448339092T>A
chr1A	448339107	scaffold35254;TaGBSv2-5262_15525995+93	G	A	100	PASS	ANN=A	intergenic_region	MODIFIER	TraesCS1A02G255800-TraesCS1A02G255900	TraesCS1A02G255800-TraesCS1A02G255900	intergenic_region	TraesCS1A02G255800-TraesCS1A02G255900			n.448339107G>A
chr1A	448339129	scaffold35254;TaGBSv2-5262_15525995+115	A	G	100	PASS	ANN=G	intergenic_region	MODIFIER	TraesCS1A02G255800-TraesCS1A02G255900	TraesCS1A02G255800-TraesCS1A02G255900	intergenic_region	TraesCS1A02G255800-TraesCS1A02G255900			n.448339129A>G
chr1A	448339164	scaffold35254;TaGBSv2-5262_15525995+150	C	A	100	PASS	ANN=A	intergenic_region	MODIFIER	TraesCS1A02G255800-TraesCS1A02G255900	TraesCS1A02G255800-TraesCS1A02G255900	intergenic_region	TraesCS1A02G255800-TraesCS1A02G255900			n.448339164C>A
chr1A	448339627	scaffold35254;TaGBSv2-183_15526585+23	T	C	100	PASS	ANN=C	intergenic_region	MODIFIER	TraesCS1A02G255800-TraesCS1A02G255900	TraesCS1A02G255800-TraesCS1A02G255900	intergenic_region	TraesCS1A02G255800-TraesCS1A02G255900			n.448339627T>C
chr1A	448339670	scaffold35254;TaGBSv2-183_15526585+66	T	A	100	PASS	ANN=A	intergenic_region	MODIFIER	TraesCS1A02G255800-TraesCS1A02G255900	TraesCS1A02G255800-TraesCS1A02G255900	intergenic_region	TraesCS1A02G255800-TraesCS1A02G255900			n.448339670T>A
chr1A	448339716	scaffold35254;TaGBSv2-183_15526585+112	A	C	100	PASS	ANN=C	intergenic_region	MODIFIER	TraesCS1A02G255800-TraesCS1A02G255900	TraesCS1A02G255800-TraesCS1A02G255900	intergenic_region	TraesCS1A02G255800-TraesCS1A02G255900			n.448339716A>C
chr1A	449177497	scaffold35254;TaGBSv2-5587_16364469+9	G	A	100	PASS	ANN=A	intergenic_region	MODIFIER	TraesCS1A02G256500-TraesCS1A02G256600	TraesCS1A02G256500-TraesCS1A02G256600	intergenic_region	TraesCS1A02G256500-TraesCS1A02G256600			n.449177497G>A
chr1A	449177541	scaffold35254;TaGBSv2-5587_16364469+53	T	G	100	PASS	ANN=G	intergenic_region	MODIFIER	TraesCS1A02G256500-TraesCS1A02G256600	TraesCS1A02G256500-TraesCS1A02G256600	intergenic_region	TraesCS1A02G256500-TraesCS1A02G256600			n.449177541T>G
chr1A	449177576	scaffold35254;TaGBSv2-5587_16364469+88	C	T	100	PASS	ANN=T	intergenic_region	MODIFIER	TraesCS1A02G256500-TraesCS1A02G256600	TraesCS1A02G256500-TraesCS1A02G256600	intergenic_region	TraesCS1A02G256500-TraesCS1A02G256600			n.449177576C>T
chr1A	449177580	scaffold35254;TaGBSv2-5587_16364469+92	G	A	100	PASS	ANN=A	intergenic_region	MODIFIER	TraesCS1A02G256500-TraesCS1A02G256600	TraesCS1A02G256500-TraesCS1A02G256600	intergenic_region	TraesCS1A02G256500-TraesCS1A02G256600			n.449177580G>A
chr1A	449177591	scaffold35254;TaGBSv2-5587_16364469+103	G	C	100	PASS	ANN=C	intergenic_region	MODIFIER	TraesCS1A02G256500-TraesCS1A02G256600	TraesCS1A02G256500-TraesCS1A02G256600	intergenic_region	TraesCS1A02G256500-TraesCS1A02G256600			n.449177591G>C
chr1A	449177616	scaffold35254;TaGBSv2-5587_16364469+128	C	T	100	PASS	ANN=T	intergenic_region	MODIFIER	TraesCS1A02G256500-TraesCS1A02G256600	TraesCS1A02G256500-TraesCS1A02G256600	intergenic_region	TraesCS1A02G256500-TraesCS1A02G256600			n.449177616C>T
chr1A	449177635	scaffold35254;TaGBSv2-5587_16364469+147	C	T	100	PASS	ANN=T	intergenic_region	MODIFIER	TraesCS1A02G256500-TraesCS1A02G256600	TraesCS1A02G256500-TraesCS1A02G256600	intergenic_region	TraesCS1A02G256500-TraesCS1A02G256600			n.449177635C>T
chr1A	449177646	scaffold35254;TaGBSv2-5587_16364469+158	T	A	100	PASS	ANN=A	intergenic_region	MODIFIER	TraesCS1A02G256500-TraesCS1A02G256600	TraesCS1A02G256500-TraesCS1A02G256600	intergenic_region	TraesCS1A02G256500-TraesCS1A02G256600			n.449177646T>A
chr1A	449177663	scaffold35254;TaGBSv2-5587_16364469+175	C	T	100	PASS	ANN=T	intergenic_region	MODIFIER	TraesCS1A02G256500-TraesCS1A02G256600	TraesCS1A02G256500-TraesCS1A02G256600	intergenic_region	TraesCS1A02G256500-TraesCS1A02G256600			n.449177663C>T
chr1A	452023557	scaffold35254;TaGBSv2-11479_19210534+4	A	G	100	PASS	ANN=G	downstream_gene_variant	MODIFIER	TraesCS1A02G258800	TraesCS1A02G258800	transcript	TraesCS1A02G258800.1	protein_coding		c.*2660A>G					2405	,G	downstream_gene_variant	MODIFIER	TraesCS1A02G258900	TraesCS1A02G258900	transcript	TraesCS1A02G258900.1	protein_coding		c.*1436T>C					1436	,G	intergenic_region	MODIFIER	TraesCS1A02G258800-TraesCS1A02G258900	TraesCS1A02G258800-TraesCS1A02G258900	intergenic_region	TraesCS1A02G258800-TraesCS1A02G258900			n.452023557A>G
chr1A	452023562	scaffold35254;TaGBSv2-11479_19210534+9	G	A	100	PASS	ANN=A	downstream_gene_variant	MODIFIER	TraesCS1A02G258800	TraesCS1A02G258800	transcript	TraesCS1A02G258800.1	protein_coding		c.*2665G>A					2410	,A	downstream_gene_variant	MODIFIER	TraesCS1A02G258900	TraesCS1A02G258900	transcript	TraesCS1A02G258900.1	protein_coding		c.*1431C>T					1431	,A	intergenic_region	MODIFIER	TraesCS1A02G258800-TraesCS1A02G258900	TraesCS1A02G258800-TraesCS1A02G258900	intergenic_region	TraesCS1A02G258800-TraesCS1A02G258900			n.452023562G>A
chr1A	452023578	scaffold35254;TaGBSv2-11479_19210534+25	A	G	100	PASS	ANN=G	downstream_gene_variant	MODIFIER	TraesCS1A02G258800	TraesCS1A02G258800	transcript	TraesCS1A02G258800.1	protein_coding		c.*2681A>G					2426	,G	downstream_gene_variant	MODIFIER	TraesCS1A02G258900	TraesCS1A02G258900	transcript	TraesCS1A02G258900.1	protein_coding		c.*1415T>C					1415	,G	intergenic_region	MODIFIER	TraesCS1A02G258800-TraesCS1A02G258900	TraesCS1A02G258800-TraesCS1A02G258900	intergenic_region	TraesCS1A02G258800-TraesCS1A02G258900			n.452023578A>G
chr1A	452023605	scaffold35254;TaGBSv2-11479_19210534+52	C	T	100	PASS	ANN=T	downstream_gene_variant	MODIFIER	TraesCS1A02G258800	TraesCS1A02G258800	transcript	TraesCS1A02G258800.1	protein_coding		c.*2708C>T					2453	,T	downstream_gene_variant	MODIFIER	TraesCS1A02G258900	TraesCS1A02G258900	transcript	TraesCS1A02G258900.1	protein_coding		c.*1388G>A					1388	,T	intergenic_region	MODIFIER	TraesCS1A02G258800-TraesCS1A02G258900	TraesCS1A02G258800-TraesCS1A02G258900	intergenic_region	TraesCS1A02G258800-TraesCS1A02G258900			n.452023605C>T
chr1A	452023612	scaffold35254;TaGBSv2-11479_19210534+59	A	T	100	PASS	ANN=T	downstream_gene_variant	MODIFIER	TraesCS1A02G258800	TraesCS1A02G258800	transcript	TraesCS1A02G258800.1	protein_coding		c.*2715A>T					2460	,T	downstream_gene_variant	MODIFIER	TraesCS1A02G258900	TraesCS1A02G258900	transcript	TraesCS1A02G258900.1	protein_coding		c.*1381T>A					1381	,T	intergenic_region	MODIFIER	TraesCS1A02G258800-TraesCS1A02G258900	TraesCS1A02G258800-TraesCS1A02G258900	intergenic_region	TraesCS1A02G258800-TraesCS1A02G258900			n.452023612A>T
chr1A	452023662	scaffold35254;TaGBSv2-11479_19210534+109	G	C	100	PASS	ANN=C	downstream_gene_variant	MODIFIER	TraesCS1A02G258800	TraesCS1A02G258800	transcript	TraesCS1A02G258800.1	protein_coding		c.*2765G>C					2510	,C	downstream_gene_variant	MODIFIER	TraesCS1A02G258900	TraesCS1A02G258900	transcript	TraesCS1A02G258900.1	protein_coding		c.*1331C>G					1331	,C	intergenic_region	MODIFIER	TraesCS1A02G258800-TraesCS1A02G258900	TraesCS1A02G258800-TraesCS1A02G258900	intergenic_region	TraesCS1A02G258800-TraesCS1A02G258900			n.452023662G>C
chr1A	452023697	scaffold35254;TaGBSv2-11479_19210534+144	C	T	100	PASS	ANN=T	downstream_gene_variant	MODIFIER	TraesCS1A02G258800	TraesCS1A02G258800	transcript	TraesCS1A02G258800.1	protein_coding		c.*2800C>T					2545	,T	downstream_gene_variant	MODIFIER	TraesCS1A02G258900	TraesCS1A02G258900	transcript	TraesCS1A02G258900.1	protein_coding		c.*1296G>A					1296	,T	intergenic_region	MODIFIER	TraesCS1A02G258800-TraesCS1A02G258900	TraesCS1A02G258800-TraesCS1A02G258900	intergenic_region	TraesCS1A02G258800-TraesCS1A02G258900			n.452023697C>T
chr1A	452023698	scaffold35254;TaGBSv2-11479_19210534+145	G	T	100	PASS	ANN=T	downstream_gene_variant	MODIFIER	TraesCS1A02G258800	TraesCS1A02G258800	transcript	TraesCS1A02G258800.1	protein_coding		c.*2801G>T					2546	,T	downstream_gene_variant	MODIFIER	TraesCS1A02G258900	TraesCS1A02G258900	transcript	TraesCS1A02G258900.1	protein_coding		c.*1295C>A					1295	,T	intergenic_region	MODIFIER	TraesCS1A02G258800-TraesCS1A02G258900	TraesCS1A02G258800-TraesCS1A02G258900	intergenic_region	TraesCS1A02G258800-TraesCS1A02G258900			n.452023698G>T
chr1A	456171048	scaffold35254;TaGBSv2-184_23357932+97	G	A	100	PASS	ANN=A	intergenic_region	MODIFIER	TraesCS1A02G261400-TraesCS1A02G261500	TraesCS1A02G261400-TraesCS1A02G261500	intergenic_region	TraesCS1A02G261400-TraesCS1A02G261500			n.456171048G>A
chr1A	459705534	scaffold35254;TaGBSv2-6443_26892486+29	AAA	A	100	PASS	ANN=A	intergenic_region	MODIFIER	TraesCS1A02G264200-TraesCS1A02G264300	TraesCS1A02G264200-TraesCS1A02G264300	intergenic_region	TraesCS1A02G264200-TraesCS1A02G264300			n.459705535_459705536delAA
chr1A	459705565	scaffold35254;TaGBSv2-6443_26892486+60	G	A	100	PASS	ANN=A	intergenic_region	MODIFIER	TraesCS1A02G264200-TraesCS1A02G264300	TraesCS1A02G264200-TraesCS1A02G264300	intergenic_region	TraesCS1A02G264200-TraesCS1A02G264300			n.459705565G>A
chr1A	459820675	scaffold35254;TaGBSv2-6443_27007641+15	T	C	100	PASS	ANN=C	intergenic_region	MODIFIER	TraesCS1A02G264200-TraesCS1A02G264300	TraesCS1A02G264200-TraesCS1A02G264300	intergenic_region	TraesCS1A02G264200-TraesCS1A02G264300			n.459820675T>C
chr1A	460555960	scaffold35254;TaGBSv2-185_27742911+30	AA	A	100	PASS	ANN=A	intron_variant	MODIFIER	TraesCS1A02G264800	TraesCS1A02G264800	transcript	TraesCS1A02G264800.1	protein_coding	2022-04-02	c.1471+181delT
chr1A	460555982	scaffold35254;TaGBSv2-185_27742911+52	G	A	100	PASS	ANN=A	intron_variant	MODIFIER	TraesCS1A02G264800	TraesCS1A02G264800	transcript	TraesCS1A02G264800.1	protein_coding	2022-04-02	c.1471+160C>T
chr1A	460555989	scaffold35254;TaGBSv2-185_27742911+59	AA	A	100	PASS	ANN=A	intron_variant	MODIFIER	TraesCS1A02G264800	TraesCS1A02G264800	transcript	TraesCS1A02G264800.1	protein_coding	2022-04-02	c.1471+152delT
chr1A	462403243	scaffold35254;TaGBSv2-6306_29590184+40	C	T	100	PASS	ANN=T	upstream_gene_variant	MODIFIER	TraesCS1A02G267200	TraesCS1A02G267200	transcript	TraesCS1A02G267200.1	protein_coding		c.-1387G>A					1224	,T	intergenic_region	MODIFIER	TraesCS1A02G267200-TraesCS1A02G267300	TraesCS1A02G267200-TraesCS1A02G267300	intergenic_region	TraesCS1A02G267200-TraesCS1A02G267300			n.462403243C>T
chr1A	462403264	scaffold35254;TaGBSv2-6306_29590184+61	A	G	100	PASS	ANN=G	upstream_gene_variant	MODIFIER	TraesCS1A02G267200	TraesCS1A02G267200	transcript	TraesCS1A02G267200.1	protein_coding		c.-1408T>C					1245	,G	intergenic_region	MODIFIER	TraesCS1A02G267200-TraesCS1A02G267300	TraesCS1A02G267200-TraesCS1A02G267300	intergenic_region	TraesCS1A02G267200-TraesCS1A02G267300			n.462403264A>G
chr1A	466405674	scaffold35254;TaGBSv2-6307_33592639+16	G	A	100	PASS	ANN=A	intergenic_region	MODIFIER	TraesCS1A02G272900-TraesCS1A02G273000	TraesCS1A02G272900-TraesCS1A02G273000	intergenic_region	TraesCS1A02G272900-TraesCS1A02G273000			n.466405674G>A
chr1A	466405717	scaffold35254;TaGBSv2-6307_33592639+59	C	T	100	PASS	ANN=T	intergenic_region	MODIFIER	TraesCS1A02G272900-TraesCS1A02G273000	TraesCS1A02G272900-TraesCS1A02G273000	intergenic_region	TraesCS1A02G272900-TraesCS1A02G273000			n.466405717C>T
chr1A	468822685	scaffold35254;TaGBSv2-187_36009660+6	G	T	100	PASS	ANN=T	missense_variant	MODERATE	TraesCS1A02G274600	TraesCS1A02G274600	transcript	TraesCS1A02G274600.1	protein_coding	2022-01-01	c.1099C>A	p.Leu367Met	1099/1638	1099/1638	367/545		,T	downstream_gene_variant	MODIFIER	TraesCS1A02G274700	TraesCS1A02G274700	transcript	TraesCS1A02G274700.1	protein_coding		c.*56G>T					56
chr1A	468822761	scaffold35254;TaGBSv2-187_36009660+82	C	T	100	PASS	ANN=T	synonymous_variant	LOW	TraesCS1A02G274600	TraesCS1A02G274600	transcript	TraesCS1A02G274600.1	protein_coding	2022-01-01	c.1023G>A	p.Gly341Gly	1023/1638	1023/1638	341/545		,T	downstream_gene_variant	MODIFIER	TraesCS1A02G274700	TraesCS1A02G274700	transcript	TraesCS1A02G274700.1	protein_coding		c.*132C>T					132
chr1A	468822781	scaffold35254;TaGBSv2-187_36009660+102	C	T	100	PASS	ANN=T	missense_variant	MODERATE	TraesCS1A02G274600	TraesCS1A02G274600	transcript	TraesCS1A02G274600.1	protein_coding	2022-01-01	c.1003G>A	p.Val335Met	1003/1638	1003/1638	335/545		,T	downstream_gene_variant	MODIFIER	TraesCS1A02G274700	TraesCS1A02G274700	transcript	TraesCS1A02G274700.1	protein_coding		c.*152C>T					152
chr1A	468822847	scaffold35254;TaGBSv2-187_36009660+168	A	C	100	PASS	ANN=C	missense_variant	MODERATE	TraesCS1A02G274600	TraesCS1A02G274600	transcript	TraesCS1A02G274600.1	protein_coding	2022-01-01	c.937T>G	p.Ser313Ala	937/1638	937/1638	313/545		,C	downstream_gene_variant	MODIFIER	TraesCS1A02G274700	TraesCS1A02G274700	transcript	TraesCS1A02G274700.1	protein_coding		c.*218A>C					218
chr1A	469592711	scaffold35254;TaGBSv2-6640_36779689+3	A	G	100	PASS	ANN=G	synonymous_variant	LOW	TraesCS1A02G275400	TraesCS1A02G275400	transcript	TraesCS1A02G275400.1	protein_coding	15/15	c.2361A>G	p.Glu787Glu	2753/3666	2361/2841	787/946
chr1A	469592874	scaffold35254;TaGBSv2-6640_36779689+166	A	G	100	PASS	ANN=G	missense_variant	MODERATE	TraesCS1A02G275400	TraesCS1A02G275400	transcript	TraesCS1A02G275400.1	protein_coding	15/15	c.2524A>G	p.Ser842Gly	2916/3666	2524/2841	842/946
chr1A	470145366	scaffold35254;TaGBSv2-6308_37332214+133	G	A	100	PASS	ANN=A	intergenic_region	MODIFIER	TraesCS1A02G275600-TraesCS1A02G275700	TraesCS1A02G275600-TraesCS1A02G275700	intergenic_region	TraesCS1A02G275600-TraesCS1A02G275700			n.470145366G>A
chr1A	472429271	scaffold46718;TaGBSv2-188_1125072+94	A	G	100	PASS	ANN=G	intergenic_region	MODIFIER	TraesCS1A02G277200-TraesCS1A02G277400	TraesCS1A02G277200-TraesCS1A02G277400	intergenic_region	TraesCS1A02G277200-TraesCS1A02G277400			n.472429271A>G
chr1A	474434458	scaffold46718;TaGBSv2-6309_3130324+29	C	T	100	PASS	ANN=T	upstream_gene_variant	MODIFIER	TraesCS1A02G278800	TraesCS1A02G278800	transcript	TraesCS1A02G278800.1	protein_coding		c.-2039G>A					2039	,T	intergenic_region	MODIFIER	TraesCS1A02G278800-TraesCS1A02G278900	TraesCS1A02G278800-TraesCS1A02G278900	intergenic_region	TraesCS1A02G278800-TraesCS1A02G278900			n.474434458C>T
chr1A	474434460	scaffold46718;TaGBSv2-6309_3130324+31	G	A	100	PASS	ANN=A	upstream_gene_variant	MODIFIER	TraesCS1A02G278800	TraesCS1A02G278800	transcript	TraesCS1A02G278800.1	protein_coding		c.-2041C>T					2041	,A	intergenic_region	MODIFIER	TraesCS1A02G278800-TraesCS1A02G278900	TraesCS1A02G278800-TraesCS1A02G278900	intergenic_region	TraesCS1A02G278800-TraesCS1A02G278900			n.474434460G>A
chr1A	474434512	scaffold46718;TaGBSv2-6309_3130324+83	G	C	100	PASS	ANN=C	upstream_gene_variant	MODIFIER	TraesCS1A02G278800	TraesCS1A02G278800	transcript	TraesCS1A02G278800.1	protein_coding		c.-2093C>G					2093	,C	intergenic_region	MODIFIER	TraesCS1A02G278800-TraesCS1A02G278900	TraesCS1A02G278800-TraesCS1A02G278900	intergenic_region	TraesCS1A02G278800-TraesCS1A02G278900			n.474434512G>C
chr1A	474434570	scaffold46718;TaGBSv2-6309_3130324+141	AA	A	100	PASS	ANN=A	upstream_gene_variant	MODIFIER	TraesCS1A02G278800	TraesCS1A02G278800	transcript	TraesCS1A02G278800.1	protein_coding		c.-2152delT					2152	,A	intergenic_region	MODIFIER	TraesCS1A02G278800-TraesCS1A02G278900	TraesCS1A02G278800-TraesCS1A02G278900	intergenic_region	TraesCS1A02G278800-TraesCS1A02G278900			n.474434571delA
chr1A	474576301	scaffold46718;TaGBSv2-3425_3272194+2	G	A	100	PASS	ANN=A	intergenic_region	MODIFIER	TraesCS1A02G278900-TraesCS1A02G279000	TraesCS1A02G278900-TraesCS1A02G279000	intergenic_region	TraesCS1A02G278900-TraesCS1A02G279000			n.474576301G>A
chr1A	474576450	scaffold46718;TaGBSv2-3425_3272194+151	AA	A	100	PASS	ANN=A	intergenic_region	MODIFIER	TraesCS1A02G278900-TraesCS1A02G279000	TraesCS1A02G278900-TraesCS1A02G279000	intergenic_region	TraesCS1A02G278900-TraesCS1A02G279000			n.474576451delA
chr1A	474576459	scaffold46718;TaGBSv2-3425_3272194+160	A	C	100	PASS	ANN=C	intergenic_region	MODIFIER	TraesCS1A02G278900-TraesCS1A02G279000	TraesCS1A02G278900-TraesCS1A02G279000	intergenic_region	TraesCS1A02G278900-TraesCS1A02G279000			n.474576459A>C
chr1A	479206211	scaffold10127;TaGBSv2-6321_24842863+105	A	G	100	PASS	ANN=G	intergenic_region	MODIFIER	TraesCS1A02G281000-TraesCS1A02G281100	TraesCS1A02G281000-TraesCS1A02G281100	intergenic_region	TraesCS1A02G281000-TraesCS1A02G281100			n.479206211A>G
chr1A	479542544	scaffold10127;TaGBSv2-198_24506569+66	C	G	100	PASS	ANN=G	intron_variant	MODIFIER	TraesCS1A02G281100	TraesCS1A02G281100	transcript	TraesCS1A02G281100.1	protein_coding	2022-03-01	c.685-31C>G
chr1A	479835722	scaffold10127;TaGBSv2-6320_24213452+5	T	G	100	PASS	ANN=G	downstream_gene_variant	MODIFIER	TraesCS1A02G281400	TraesCS1A02G281400	transcript	TraesCS1A02G281400.3	protein_coding		c.*576A>C					576	,G	intron_variant	MODIFIER	TraesCS1A02G281400	TraesCS1A02G281400	transcript	TraesCS1A02G281400.1	protein_coding	13/18	c.1638+535A>C						,G	intron_variant	MODIFIER	TraesCS1A02G281400	TraesCS1A02G281400	transcript	TraesCS1A02G281400.2	protein_coding	13/13	c.1639-149A>C
chr1A	480547322	scaffold10127;TaGBSv2-6319_23501735+122	G	A	100	PASS	ANN=A	intron_variant	MODIFIER	TraesCS1A02G281800	TraesCS1A02G281800	transcript	TraesCS1A02G281800.1	protein_coding	2022-06-03	c.196+83G>A
chr1A	481073032	scaffold10127;TaGBSv2-6318_22976054+93	G	A	100	PASS	ANN=A	intergenic_region	MODIFIER	TraesCS1A02G283500-TraesCS1A02G283600	TraesCS1A02G283500-TraesCS1A02G283600	intergenic_region	TraesCS1A02G283500-TraesCS1A02G283600			n.481073032G>A
chr1A	481073044	scaffold10127;TaGBSv2-6318_22976054+81	A	G	100	PASS	ANN=G	intergenic_region	MODIFIER	TraesCS1A02G283500-TraesCS1A02G283600	TraesCS1A02G283500-TraesCS1A02G283600	intergenic_region	TraesCS1A02G283500-TraesCS1A02G283600			n.481073044A>G
chr1A	481632331	scaffold10127;TaGBSv2-781_22416679+169	C	T	100	PASS	ANN=T	downstream_gene_variant	MODIFIER	TraesCS1A02G283700	TraesCS1A02G283700	transcript	TraesCS1A02G283700.2	protein_coding		c.*1659C>T					1012	,T	downstream_gene_variant	MODIFIER	TraesCS1A02G283700	TraesCS1A02G283700	transcript	TraesCS1A02G283700.1	protein_coding		c.*1475C>T					1012	,T	intergenic_region	MODIFIER	TraesCS1A02G283700-TraesCS1A02G283800	TraesCS1A02G283700-TraesCS1A02G283800	intergenic_region	TraesCS1A02G283700-TraesCS1A02G283800			n.481632331C>T
chr1A	481632413	scaffold10127;TaGBSv2-781_22416679+87	G	A	100	PASS	ANN=A	downstream_gene_variant	MODIFIER	TraesCS1A02G283700	TraesCS1A02G283700	transcript	TraesCS1A02G283700.2	protein_coding		c.*1741G>A					1094	,A	downstream_gene_variant	MODIFIER	TraesCS1A02G283700	TraesCS1A02G283700	transcript	TraesCS1A02G283700.1	protein_coding		c.*1557G>A					1094	,A	intergenic_region	MODIFIER	TraesCS1A02G283700-TraesCS1A02G283800	TraesCS1A02G283700-TraesCS1A02G283800	intergenic_region	TraesCS1A02G283700-TraesCS1A02G283800			n.481632413G>A
chr1A	481632428	scaffold10127;TaGBSv2-781_22416679+72	C	T	100	PASS	ANN=T	downstream_gene_variant	MODIFIER	TraesCS1A02G283700	TraesCS1A02G283700	transcript	TraesCS1A02G283700.2	protein_coding		c.*1756C>T					1109	,T	downstream_gene_variant	MODIFIER	TraesCS1A02G283700	TraesCS1A02G283700	transcript	TraesCS1A02G283700.1	protein_coding		c.*1572C>T					1109	,T	intergenic_region	MODIFIER	TraesCS1A02G283700-TraesCS1A02G283800	TraesCS1A02G283700-TraesCS1A02G283800	intergenic_region	TraesCS1A02G283700-TraesCS1A02G283800			n.481632428C>T
chr1A	481649689	scaffold10127;TaGBSv2-6317_22399379+111	T	C	100	PASS	ANN=C	intron_variant	MODIFIER	TraesCS1A02G283800	TraesCS1A02G283800	transcript	TraesCS1A02G283800.1	protein_coding	2022-07-02	c.254-12T>C
chr1A	481649751	scaffold10127;TaGBSv2-6317_22399379+49	G	A	100	PASS	ANN=A	missense_variant	MODERATE	TraesCS1A02G283800	TraesCS1A02G283800	transcript	TraesCS1A02G283800.1	protein_coding	2022-08-03	c.304G>A	p.Gly102Arg	304/2824	304/2427	102/808
chr1A	483638643	scaffold10127;TaGBSv2-2165_20410391+145	T	G	100	PASS	ANN=G	intergenic_region	MODIFIER	TraesCS1A02G286600-TraesCS1A02G286700	TraesCS1A02G286600-TraesCS1A02G286700	intergenic_region	TraesCS1A02G286600-TraesCS1A02G286700			n.483638643T>G
chr1A	483638664	scaffold10127;TaGBSv2-2165_20410391+124	G	A	100	PASS	ANN=A	intergenic_region	MODIFIER	TraesCS1A02G286600-TraesCS1A02G286700	TraesCS1A02G286600-TraesCS1A02G286700	intergenic_region	TraesCS1A02G286600-TraesCS1A02G286700			n.483638664G>A
chr1A	483638680	scaffold10127;TaGBSv2-2165_20410391+108	G	A	100	PASS	ANN=A	intergenic_region	MODIFIER	TraesCS1A02G286600-TraesCS1A02G286700	TraesCS1A02G286600-TraesCS1A02G286700	intergenic_region	TraesCS1A02G286600-TraesCS1A02G286700			n.483638680G>A
chr1A	483638683	scaffold10127;TaGBSv2-2165_20410391+105	T	C	100	PASS	ANN=C	intergenic_region	MODIFIER	TraesCS1A02G286600-TraesCS1A02G286700	TraesCS1A02G286600-TraesCS1A02G286700	intergenic_region	TraesCS1A02G286600-TraesCS1A02G286700			n.483638683T>C
chr1A	483638703	scaffold10127;TaGBSv2-2165_20410391+85	G	T	100	PASS	ANN=T	intergenic_region	MODIFIER	TraesCS1A02G286600-TraesCS1A02G286700	TraesCS1A02G286600-TraesCS1A02G286700	intergenic_region	TraesCS1A02G286600-TraesCS1A02G286700			n.483638703G>T
chr1A	484234685	scaffold10127;TaGBSv2-6315_19814352+142	C	T	100	PASS	ANN=T	intergenic_region	MODIFIER	TraesCS1A02G287200-TraesCS1A02G287300	TraesCS1A02G287200-TraesCS1A02G287300	intergenic_region	TraesCS1A02G287200-TraesCS1A02G287300			n.484234685C>T
chr1A	484234755	scaffold10127;TaGBSv2-6315_19814352+72	T	A	100	PASS	ANN=A	intergenic_region	MODIFIER	TraesCS1A02G287200-TraesCS1A02G287300	TraesCS1A02G287200-TraesCS1A02G287300	intergenic_region	TraesCS1A02G287200-TraesCS1A02G287300			n.484234755T>A
chr1A	484234805	scaffold10127;TaGBSv2-6315_19814352+22	A	G	100	PASS	ANN=G	intergenic_region	MODIFIER	TraesCS1A02G287200-TraesCS1A02G287300	TraesCS1A02G287200-TraesCS1A02G287300	intergenic_region	TraesCS1A02G287200-TraesCS1A02G287300			n.484234805A>G
chr1A	487740737	scaffold10127;TaGBSv2-1116_16308397+45	T	C	100	PASS	ANN=C	intron_variant	MODIFIER	TraesCS1A02G292200	TraesCS1A02G292200	transcript	TraesCS1A02G292200.1	protein_coding	2022-06-01	c.694+219A>G						,C	intron_variant	MODIFIER	TraesCS1A02G292200	TraesCS1A02G292200	transcript	TraesCS1A02G292200.2	protein_coding	2022-05-01	c.694+219A>G
chr1A	488224868	scaffold10127;TaGBSv2-6314_15824130+181	G	A	100	PASS	ANN=A	downstream_gene_variant	MODIFIER	TraesCS1A02G293000	TraesCS1A02G293000	transcript	TraesCS1A02G293000.1	protein_coding		c.*5102G>A					4969	,A	downstream_gene_variant	MODIFIER	TraesCS1A02G293100	TraesCS1A02G293100	transcript	TraesCS1A02G293100.1	protein_coding		c.*1165C>T					595	,A	intergenic_region	MODIFIER	TraesCS1A02G293000-TraesCS1A02G293100	TraesCS1A02G293000-TraesCS1A02G293100	intergenic_region	TraesCS1A02G293000-TraesCS1A02G293100			n.488224868G>A
chr1A	488224900	scaffold10127;TaGBSv2-6314_15824130+149	G	A	100	PASS	ANN=A	downstream_gene_variant	MODIFIER	TraesCS1A02G293100	TraesCS1A02G293100	transcript	TraesCS1A02G293100.1	protein_coding		c.*1133C>T					563	,A	intergenic_region	MODIFIER	TraesCS1A02G293000-TraesCS1A02G293100	TraesCS1A02G293000-TraesCS1A02G293100	intergenic_region	TraesCS1A02G293000-TraesCS1A02G293100			n.488224900G>A
chr1A	488224945	scaffold10127;TaGBSv2-6314_15824130+104	C	G	100	PASS	ANN=G	downstream_gene_variant	MODIFIER	TraesCS1A02G293100	TraesCS1A02G293100	transcript	TraesCS1A02G293100.1	protein_coding		c.*1088G>C					518	,G	intergenic_region	MODIFIER	TraesCS1A02G293000-TraesCS1A02G293100	TraesCS1A02G293000-TraesCS1A02G293100	intergenic_region	TraesCS1A02G293000-TraesCS1A02G293100			n.488224945C>G
chr1A	488224946	scaffold10127;TaGBSv2-6314_15824130+103	A	G	100	PASS	ANN=G	downstream_gene_variant	MODIFIER	TraesCS1A02G293100	TraesCS1A02G293100	transcript	TraesCS1A02G293100.1	protein_coding		c.*1087T>C					517	,G	intergenic_region	MODIFIER	TraesCS1A02G293000-TraesCS1A02G293100	TraesCS1A02G293000-TraesCS1A02G293100	intergenic_region	TraesCS1A02G293000-TraesCS1A02G293100			n.488224946A>G
chr1A	488224954	scaffold10127;TaGBSv2-6314_15824130+95	T	C	100	PASS	ANN=C	downstream_gene_variant	MODIFIER	TraesCS1A02G293100	TraesCS1A02G293100	transcript	TraesCS1A02G293100.1	protein_coding		c.*1079A>G					509	,C	intergenic_region	MODIFIER	TraesCS1A02G293000-TraesCS1A02G293100	TraesCS1A02G293000-TraesCS1A02G293100	intergenic_region	TraesCS1A02G293000-TraesCS1A02G293100			n.488224954T>C
chr1A	488224960	scaffold10127;TaGBSv2-6314_15824130+89	T	G	100	PASS	ANN=G	downstream_gene_variant	MODIFIER	TraesCS1A02G293100	TraesCS1A02G293100	transcript	TraesCS1A02G293100.1	protein_coding		c.*1073A>C					503	,G	intergenic_region	MODIFIER	TraesCS1A02G293000-TraesCS1A02G293100	TraesCS1A02G293000-TraesCS1A02G293100	intergenic_region	TraesCS1A02G293000-TraesCS1A02G293100			n.488224960T>G
chr1A	488224966	scaffold10127;TaGBSv2-6314_15824130+83	T	C	100	PASS	ANN=C	downstream_gene_variant	MODIFIER	TraesCS1A02G293100	TraesCS1A02G293100	transcript	TraesCS1A02G293100.1	protein_coding		c.*1067A>G					497	,C	intergenic_region	MODIFIER	TraesCS1A02G293000-TraesCS1A02G293100	TraesCS1A02G293000-TraesCS1A02G293100	intergenic_region	TraesCS1A02G293000-TraesCS1A02G293100			n.488224966T>C
chr1A	488224971	scaffold10127;TaGBSv2-6314_15824130+78	A	G	100	PASS	ANN=G	downstream_gene_variant	MODIFIER	TraesCS1A02G293100	TraesCS1A02G293100	transcript	TraesCS1A02G293100.1	protein_coding		c.*1062T>C					492	,G	intergenic_region	MODIFIER	TraesCS1A02G293000-TraesCS1A02G293100	TraesCS1A02G293000-TraesCS1A02G293100	intergenic_region	TraesCS1A02G293000-TraesCS1A02G293100			n.488224971A>G
chr1A	488224983	scaffold10127;TaGBSv2-6314_15824130+66	A	G	100	PASS	ANN=G	downstream_gene_variant	MODIFIER	TraesCS1A02G293100	TraesCS1A02G293100	transcript	TraesCS1A02G293100.1	protein_coding		c.*1050T>C					480	,G	intergenic_region	MODIFIER	TraesCS1A02G293000-TraesCS1A02G293100	TraesCS1A02G293000-TraesCS1A02G293100	intergenic_region	TraesCS1A02G293000-TraesCS1A02G293100			n.488224983A>G
chr1A	488225001	scaffold10127;TaGBSv2-6314_15824130+48	C	T	100	PASS	ANN=T	downstream_gene_variant	MODIFIER	TraesCS1A02G293100	TraesCS1A02G293100	transcript	TraesCS1A02G293100.1	protein_coding		c.*1032G>A					462	,T	intergenic_region	MODIFIER	TraesCS1A02G293000-TraesCS1A02G293100	TraesCS1A02G293000-TraesCS1A02G293100	intergenic_region	TraesCS1A02G293000-TraesCS1A02G293100			n.488225001C>T
chr1A	490310950	scaffold10127;TaGBSv2-192_13738127+102	T	C	100	PASS	ANN=C	intron_variant	MODIFIER	TraesCS1A02G295200	TraesCS1A02G295200	transcript	TraesCS1A02G295200.1	protein_coding	2017-11-01	c.1893+182T>C
chr1A	491758941	scaffold10127;TaGBSv2-6081_12290175+63	G	A	100	PASS	ANN=A	intergenic_region	MODIFIER	TraesCS1A02G296600-TraesCS1A02G296700	TraesCS1A02G296600-TraesCS1A02G296700	intergenic_region	TraesCS1A02G296600-TraesCS1A02G296700			n.491758941G>A
chr1A	491758945	scaffold10127;TaGBSv2-6081_12290175+59	C	G	100	PASS	ANN=G	intergenic_region	MODIFIER	TraesCS1A02G296600-TraesCS1A02G296700	TraesCS1A02G296600-TraesCS1A02G296700	intergenic_region	TraesCS1A02G296600-TraesCS1A02G296700			n.491758945C>G
chr1A	491758977	scaffold10127;TaGBSv2-6081_12290175+27	T	C	100	PASS	ANN=C	intergenic_region	MODIFIER	TraesCS1A02G296600-TraesCS1A02G296700	TraesCS1A02G296600-TraesCS1A02G296700	intergenic_region	TraesCS1A02G296600-TraesCS1A02G296700			n.491758977T>C
chr1A	492268765	scaffold10127;TaGBSv2-6313_11780336+78	C	T	100	PASS	ANN=T	upstream_gene_variant	MODIFIER	TraesCS1A02G297400	TraesCS1A02G297400	transcript	TraesCS1A02G297400.1	protein_coding		c.-3032C>T					3003	,T	intergenic_region	MODIFIER	TraesCS1A02G297200-TraesCS1A02G297400	TraesCS1A02G297200-TraesCS1A02G297400	intergenic_region	TraesCS1A02G297200-TraesCS1A02G297400			n.492268765C>T
chr1A	492268808	scaffold10127;TaGBSv2-6313_11780336+35	G	A	100	PASS	ANN=A	upstream_gene_variant	MODIFIER	TraesCS1A02G297400	TraesCS1A02G297400	transcript	TraesCS1A02G297400.1	protein_coding		c.-2989G>A					2960	,A	intergenic_region	MODIFIER	TraesCS1A02G297200-TraesCS1A02G297400	TraesCS1A02G297200-TraesCS1A02G297400	intergenic_region	TraesCS1A02G297200-TraesCS1A02G297400			n.492268808G>A
chr1A	492268815	scaffold10127;TaGBSv2-6313_11780336+28	A	G	100	PASS	ANN=G	upstream_gene_variant	MODIFIER	TraesCS1A02G297400	TraesCS1A02G297400	transcript	TraesCS1A02G297400.1	protein_coding		c.-2982A>G					2953	,G	intergenic_region	MODIFIER	TraesCS1A02G297200-TraesCS1A02G297400	TraesCS1A02G297200-TraesCS1A02G297400	intergenic_region	TraesCS1A02G297200-TraesCS1A02G297400			n.492268815A>G
chr1A	492268841	scaffold10127;TaGBSv2-6313_11780336+2	G	T	100	PASS	ANN=T	upstream_gene_variant	MODIFIER	TraesCS1A02G297400	TraesCS1A02G297400	transcript	TraesCS1A02G297400.1	protein_coding		c.-2956G>T					2927	,T	intergenic_region	MODIFIER	TraesCS1A02G297200-TraesCS1A02G297400	TraesCS1A02G297200-TraesCS1A02G297400	intergenic_region	TraesCS1A02G297200-TraesCS1A02G297400			n.492268841G>T
chr1A	492795135	scaffold10127;TaGBSv2-4599_11253899+145	C	A	100	PASS	ANN=A	upstream_gene_variant	MODIFIER	TraesCS1A02G297700	TraesCS1A02G297700	transcript	TraesCS1A02G297700.1	protein_coding		c.-3477C>A					3477	,A	intergenic_region	MODIFIER	TraesCS1A02G297600-TraesCS1A02G297700	TraesCS1A02G297600-TraesCS1A02G297700	intergenic_region	TraesCS1A02G297600-TraesCS1A02G297700			n.492795135C>A
chr1A	492795185	scaffold10127;TaGBSv2-4599_11253899+95	G	A	100	PASS	ANN=A	upstream_gene_variant	MODIFIER	TraesCS1A02G297700	TraesCS1A02G297700	transcript	TraesCS1A02G297700.1	protein_coding		c.-3427G>A					3427	,A	intergenic_region	MODIFIER	TraesCS1A02G297600-TraesCS1A02G297700	TraesCS1A02G297600-TraesCS1A02G297700	intergenic_region	TraesCS1A02G297600-TraesCS1A02G297700			n.492795185G>A
chr1A	492795187	scaffold10127;TaGBSv2-4599_11253899+93	A	G	100	PASS	ANN=G	upstream_gene_variant	MODIFIER	TraesCS1A02G297700	TraesCS1A02G297700	transcript	TraesCS1A02G297700.1	protein_coding		c.-3425A>G					3425	,G	intergenic_region	MODIFIER	TraesCS1A02G297600-TraesCS1A02G297700	TraesCS1A02G297600-TraesCS1A02G297700	intergenic_region	TraesCS1A02G297600-TraesCS1A02G297700			n.492795187A>G
chr1A	492795192	scaffold10127;TaGBSv2-4599_11253899+88	C	A	100	PASS	ANN=A	upstream_gene_variant	MODIFIER	TraesCS1A02G297700	TraesCS1A02G297700	transcript	TraesCS1A02G297700.1	protein_coding		c.-3420C>A					3420	,A	intergenic_region	MODIFIER	TraesCS1A02G297600-TraesCS1A02G297700	TraesCS1A02G297600-TraesCS1A02G297700	intergenic_region	TraesCS1A02G297600-TraesCS1A02G297700			n.492795192C>A
chr1A	492795212	scaffold10127;TaGBSv2-4599_11253899+68	G	A	100	PASS	ANN=A	upstream_gene_variant	MODIFIER	TraesCS1A02G297700	TraesCS1A02G297700	transcript	TraesCS1A02G297700.1	protein_coding		c.-3400G>A					3400	,A	intergenic_region	MODIFIER	TraesCS1A02G297600-TraesCS1A02G297700	TraesCS1A02G297600-TraesCS1A02G297700	intergenic_region	TraesCS1A02G297600-TraesCS1A02G297700			n.492795212G>A
chr1A	492795245	scaffold10127;TaGBSv2-4599_11253899+35	C	T	100	PASS	ANN=T	upstream_gene_variant	MODIFIER	TraesCS1A02G297700	TraesCS1A02G297700	transcript	TraesCS1A02G297700.1	protein_coding		c.-3367C>T					3367	,T	intergenic_region	MODIFIER	TraesCS1A02G297600-TraesCS1A02G297700	TraesCS1A02G297600-TraesCS1A02G297700	intergenic_region	TraesCS1A02G297600-TraesCS1A02G297700			n.492795245C>T
chr1A	492795275	scaffold10127;TaGBSv2-4599_11253899+5	A	G	100	PASS	ANN=G	upstream_gene_variant	MODIFIER	TraesCS1A02G297700	TraesCS1A02G297700	transcript	TraesCS1A02G297700.1	protein_coding		c.-3337A>G					3337	,G	intergenic_region	MODIFIER	TraesCS1A02G297600-TraesCS1A02G297700	TraesCS1A02G297600-TraesCS1A02G297700	intergenic_region	TraesCS1A02G297600-TraesCS1A02G297700			n.492795275A>G
chr1A	499294094	scaffold10127;TaGBSv2-7079_4754921+164	T	C	100	PASS	ANN=C	intergenic_region	MODIFIER	TraesCS1A02G307800-TraesCS1A02G307900	TraesCS1A02G307800-TraesCS1A02G307900	intergenic_region	TraesCS1A02G307800-TraesCS1A02G307900			n.499294094T>C
chr1A	499294171	scaffold10127;TaGBSv2-7079_4754921+87	G	A	100	PASS	ANN=A	intergenic_region	MODIFIER	TraesCS1A02G307800-TraesCS1A02G307900	TraesCS1A02G307800-TraesCS1A02G307900	intergenic_region	TraesCS1A02G307800-TraesCS1A02G307900			n.499294171G>A
chr1A	499294180	scaffold10127;TaGBSv2-7079_4754921+78	C	T	100	PASS	ANN=T	intergenic_region	MODIFIER	TraesCS1A02G307800-TraesCS1A02G307900	TraesCS1A02G307800-TraesCS1A02G307900	intergenic_region	TraesCS1A02G307800-TraesCS1A02G307900			n.499294180C>T
chr1A	499294182	scaffold10127;TaGBSv2-7079_4754921+76	G	A	100	PASS	ANN=A	intergenic_region	MODIFIER	TraesCS1A02G307800-TraesCS1A02G307900	TraesCS1A02G307800-TraesCS1A02G307900	intergenic_region	TraesCS1A02G307800-TraesCS1A02G307900			n.499294182G>A
chr1A	499294184	scaffold10127;TaGBSv2-7079_4754921+74	A	T	100	PASS	ANN=T	intergenic_region	MODIFIER	TraesCS1A02G307800-TraesCS1A02G307900	TraesCS1A02G307800-TraesCS1A02G307900	intergenic_region	TraesCS1A02G307800-TraesCS1A02G307900			n.499294184A>T
chr1A	499294185	scaffold10127;TaGBSv2-7079_4754921+73	T	A	100	PASS	ANN=A	intergenic_region	MODIFIER	TraesCS1A02G307800-TraesCS1A02G307900	TraesCS1A02G307800-TraesCS1A02G307900	intergenic_region	TraesCS1A02G307800-TraesCS1A02G307900			n.499294185T>A
chr1A	499294196	scaffold10127;TaGBSv2-7079_4754921+62	A	G	100	PASS	ANN=G	intergenic_region	MODIFIER	TraesCS1A02G307800-TraesCS1A02G307900	TraesCS1A02G307800-TraesCS1A02G307900	intergenic_region	TraesCS1A02G307800-TraesCS1A02G307900			n.499294196A>G
chr1A	499294215	scaffold10127;TaGBSv2-7079_4754921+43	A	G	100	PASS	ANN=G	intergenic_region	MODIFIER	TraesCS1A02G307800-TraesCS1A02G307900	TraesCS1A02G307800-TraesCS1A02G307900	intergenic_region	TraesCS1A02G307800-TraesCS1A02G307900			n.499294215A>G
chr1A	499294216	scaffold10127;TaGBSv2-7079_4754921+42	C	T	100	PASS	ANN=T	intergenic_region	MODIFIER	TraesCS1A02G307800-TraesCS1A02G307900	TraesCS1A02G307800-TraesCS1A02G307900	intergenic_region	TraesCS1A02G307800-TraesCS1A02G307900			n.499294216C>T
chr1A	499294217	scaffold10127;TaGBSv2-7079_4754921+41	A	G	100	PASS	ANN=G	intergenic_region	MODIFIER	TraesCS1A02G307800-TraesCS1A02G307900	TraesCS1A02G307800-TraesCS1A02G307900	intergenic_region	TraesCS1A02G307800-TraesCS1A02G307900			n.499294217A>G
chr1A	499294232	scaffold10127;TaGBSv2-7079_4754921+26	A	T	100	PASS	ANN=T	intergenic_region	MODIFIER	TraesCS1A02G307800-TraesCS1A02G307900	TraesCS1A02G307800-TraesCS1A02G307900	intergenic_region	TraesCS1A02G307800-TraesCS1A02G307900			n.499294232A>T
chr1A	499294256	scaffold10127;TaGBSv2-7079_4754921+2	C	T	100	PASS	ANN=T	intergenic_region	MODIFIER	TraesCS1A02G307800-TraesCS1A02G307900	TraesCS1A02G307800-TraesCS1A02G307900	intergenic_region	TraesCS1A02G307800-TraesCS1A02G307900			n.499294256C>T
chr1A	502073791	scaffold10127;TaGBSv2-190_1975250+138	A	T	100	PASS	ANN=T	intergenic_region	MODIFIER	TraesCS1A02G310900-TraesCS1A02G311000	TraesCS1A02G310900-TraesCS1A02G311000	intergenic_region	TraesCS1A02G310900-TraesCS1A02G311000			n.502073791A>T
chr1A	502073860	scaffold10127;TaGBSv2-190_1975250+69	A	G	100	PASS	ANN=G	intergenic_region	MODIFIER	TraesCS1A02G310900-TraesCS1A02G311000	TraesCS1A02G310900-TraesCS1A02G311000	intergenic_region	TraesCS1A02G310900-TraesCS1A02G311000			n.502073860A>G
chr1A	502073875	scaffold10127;TaGBSv2-190_1975250+54	C	T	100	PASS	ANN=T	intergenic_region	MODIFIER	TraesCS1A02G310900-TraesCS1A02G311000	TraesCS1A02G310900-TraesCS1A02G311000	intergenic_region	TraesCS1A02G310900-TraesCS1A02G311000			n.502073875C>T
chr1A	502073887	scaffold10127;TaGBSv2-190_1975250+42	T	A	100	PASS	ANN=A	intergenic_region	MODIFIER	TraesCS1A02G310900-TraesCS1A02G311000	TraesCS1A02G310900-TraesCS1A02G311000	intergenic_region	TraesCS1A02G310900-TraesCS1A02G311000			n.502073887T>A
chr1A	504399866	scaffold48187;TaGBSv2-211_9239076+149	G	A	100	PASS	ANN=A	downstream_gene_variant	MODIFIER	TraesCS1A02G312500	TraesCS1A02G312500	transcript	TraesCS1A02G312500.1	protein_coding		c.*1147G>A					1147	,A	intergenic_region	MODIFIER	TraesCS1A02G312500-TraesCS1A02G312600	TraesCS1A02G312500-TraesCS1A02G312600	intergenic_region	TraesCS1A02G312500-TraesCS1A02G312600			n.504399866G>A
chr1A	504399900	scaffold48187;TaGBSv2-211_9239076+115	T	C	100	PASS	ANN=C	downstream_gene_variant	MODIFIER	TraesCS1A02G312500	TraesCS1A02G312500	transcript	TraesCS1A02G312500.1	protein_coding		c.*1181T>C					1181	,C	intergenic_region	MODIFIER	TraesCS1A02G312500-TraesCS1A02G312600	TraesCS1A02G312500-TraesCS1A02G312600	intergenic_region	TraesCS1A02G312500-TraesCS1A02G312600			n.504399900T>C
chr1A	504399970	scaffold48187;TaGBSv2-211_9239076+45	AGAGTGCATCTTTTACGT	A	100	PASS	ANN=A	downstream_gene_variant	MODIFIER	TraesCS1A02G312500	TraesCS1A02G312500	transcript	TraesCS1A02G312500.1	protein_coding		c.*1252_*1268delGAGTGCATCTTTTACGT					1252	,A	intergenic_region	MODIFIER	TraesCS1A02G312500-TraesCS1A02G312600	TraesCS1A02G312500-TraesCS1A02G312600	intergenic_region	TraesCS1A02G312500-TraesCS1A02G312600			n.504399971_504399987delGAGTGCATCTTTTACGT
chr1A	504702588	scaffold48187;TaGBSv2-6334_8936334+169	G	A	100	PASS	ANN=A	missense_variant	MODERATE	TraesCS1A02G312900	TraesCS1A02G312900	transcript	TraesCS1A02G312900.1	protein_coding	2022-02-01	c.18G>A	p.Met6Ile	64/570	18/483	6/160
chr1A	504702705	scaffold48187;TaGBSv2-6334_8936334+52	A	C	100	PASS	ANN=C	synonymous_variant	LOW	TraesCS1A02G312900	TraesCS1A02G312900	transcript	TraesCS1A02G312900.1	protein_coding	2022-02-01	c.135A>C	p.Thr45Thr	181/570	135/483	45/160
chr1A	504980463	scaffold48187;TaGBSv2-210_8658523+105	G	C	100	PASS	ANN=C	intergenic_region	MODIFIER	TraesCS1A02G313100-TraesCS1A02G313200	TraesCS1A02G313100-TraesCS1A02G313200	intergenic_region	TraesCS1A02G313100-TraesCS1A02G313200			n.504980463G>C
chr1A	504980491	scaffold48187;TaGBSv2-210_8658523+77	T	C	100	PASS	ANN=C	intergenic_region	MODIFIER	TraesCS1A02G313100-TraesCS1A02G313200	TraesCS1A02G313100-TraesCS1A02G313200	intergenic_region	TraesCS1A02G313100-TraesCS1A02G313200			n.504980491T>C
chr1A	504980502	scaffold48187;TaGBSv2-210_8658523+66	A	G	100	PASS	ANN=G	intergenic_region	MODIFIER	TraesCS1A02G313100-TraesCS1A02G313200	TraesCS1A02G313100-TraesCS1A02G313200	intergenic_region	TraesCS1A02G313100-TraesCS1A02G313200			n.504980502A>G
chr1A	504980505	scaffold48187;TaGBSv2-210_8658523+63	G	A	100	PASS	ANN=A	intergenic_region	MODIFIER	TraesCS1A02G313100-TraesCS1A02G313200	TraesCS1A02G313100-TraesCS1A02G313200	intergenic_region	TraesCS1A02G313100-TraesCS1A02G313200			n.504980505G>A
chr1A	504980518	scaffold48187;TaGBSv2-210_8658523+50	T	C	100	PASS	ANN=C	intergenic_region	MODIFIER	TraesCS1A02G313100-TraesCS1A02G313200	TraesCS1A02G313100-TraesCS1A02G313200	intergenic_region	TraesCS1A02G313100-TraesCS1A02G313200			n.504980518T>C
chr1A	504980521	scaffold48187;TaGBSv2-210_8658523+47	A	G	100	PASS	ANN=G	intergenic_region	MODIFIER	TraesCS1A02G313100-TraesCS1A02G313200	TraesCS1A02G313100-TraesCS1A02G313200	intergenic_region	TraesCS1A02G313100-TraesCS1A02G313200			n.504980521A>G
chr1A	505066453	scaffold48187;TaGBSv2-2552_8572507+131	C	T	100	PASS	ANN=T	intergenic_region	MODIFIER	TraesCS1A02G313100-TraesCS1A02G313200	TraesCS1A02G313100-TraesCS1A02G313200	intergenic_region	TraesCS1A02G313100-TraesCS1A02G313200			n.505066453C>T
chr1A	505066454	scaffold48187;TaGBSv2-2552_8572507+130	C	T	100	PASS	ANN=T	intergenic_region	MODIFIER	TraesCS1A02G313100-TraesCS1A02G313200	TraesCS1A02G313100-TraesCS1A02G313200	intergenic_region	TraesCS1A02G313100-TraesCS1A02G313200			n.505066454C>T
chr1A	505066466	scaffold48187;TaGBSv2-2552_8572507+118	G	A	100	PASS	ANN=A	intergenic_region	MODIFIER	TraesCS1A02G313100-TraesCS1A02G313200	TraesCS1A02G313100-TraesCS1A02G313200	intergenic_region	TraesCS1A02G313100-TraesCS1A02G313200			n.505066466G>A
chr1A	505066523	scaffold48187;TaGBSv2-2552_8572507+61	A	C	100	PASS	ANN=C	intergenic_region	MODIFIER	TraesCS1A02G313100-TraesCS1A02G313200	TraesCS1A02G313100-TraesCS1A02G313200	intergenic_region	TraesCS1A02G313100-TraesCS1A02G313200			n.505066523A>C
chr1A	505066537	scaffold48187;TaGBSv2-2552_8572507+47	A	G	100	PASS	ANN=G	intergenic_region	MODIFIER	TraesCS1A02G313100-TraesCS1A02G313200	TraesCS1A02G313100-TraesCS1A02G313200	intergenic_region	TraesCS1A02G313100-TraesCS1A02G313200			n.505066537A>G
chr1A	505066553	scaffold48187;TaGBSv2-2552_8572507+31	A	G	100	PASS	ANN=G	intergenic_region	MODIFIER	TraesCS1A02G313100-TraesCS1A02G313200	TraesCS1A02G313100-TraesCS1A02G313200	intergenic_region	TraesCS1A02G313100-TraesCS1A02G313200			n.505066553A>G
chr1A	505066582	scaffold48187;TaGBSv2-2552_8572507+2	C	T	100	PASS	ANN=T	intergenic_region	MODIFIER	TraesCS1A02G313100-TraesCS1A02G313200	TraesCS1A02G313100-TraesCS1A02G313200	intergenic_region	TraesCS1A02G313100-TraesCS1A02G313200			n.505066582C>T
chr1A	505277918	scaffold48187;TaGBSv2-6333_8361120+53	G	A	100	PASS	ANN=A	missense_variant	MODERATE	TraesCS1A02G313400	TraesCS1A02G313400	transcript	TraesCS1A02G313400.3	protein_coding	2022-02-01	c.899C>T	p.Ser300Leu	1067/1429	899/1176	300/391		,A	missense_variant	MODERATE	TraesCS1A02G313400	TraesCS1A02G313400	transcript	TraesCS1A02G313400.1	protein_coding	2022-03-02	c.803C>T	p.Ser268Leu	971/1333	803/1080	268/359		,A	missense_variant	MODERATE	TraesCS1A02G313400	TraesCS1A02G313400	transcript	TraesCS1A02G313400.2	protein_coding	2022-02-02	c.788C>T	p.Ser263Leu	956/1287	788/1065
chr1A	506494046	scaffold48187;TaGBSv2-6332_7144880+165	C	G	100	PASS	ANN=G	upstream_gene_variant	MODIFIER	TraesCS1A02G314900	TraesCS1A02G314900	transcript	TraesCS1A02G314900.1	protein_coding		c.-380G>C					380	,G	intergenic_region	MODIFIER	TraesCS1A02G314900-TraesCS1A02G315000	TraesCS1A02G314900-TraesCS1A02G315000	intergenic_region	TraesCS1A02G314900-TraesCS1A02G315000			n.506494046C>G
chr1A	506494073	scaffold48187;TaGBSv2-6332_7144880+138	G	A	100	PASS	ANN=A	upstream_gene_variant	MODIFIER	TraesCS1A02G314900	TraesCS1A02G314900	transcript	TraesCS1A02G314900.1	protein_coding		c.-407C>T					407	,A	intergenic_region	MODIFIER	TraesCS1A02G314900-TraesCS1A02G315000	TraesCS1A02G314900-TraesCS1A02G315000	intergenic_region	TraesCS1A02G314900-TraesCS1A02G315000			n.506494073G>A
chr1A	506494099	scaffold48187;TaGBSv2-6332_7144880+112	G	A	100	PASS	ANN=A	upstream_gene_variant	MODIFIER	TraesCS1A02G314900	TraesCS1A02G314900	transcript	TraesCS1A02G314900.1	protein_coding		c.-433C>T					433	,A	intergenic_region	MODIFIER	TraesCS1A02G314900-TraesCS1A02G315000	TraesCS1A02G314900-TraesCS1A02G315000	intergenic_region	TraesCS1A02G314900-TraesCS1A02G315000			n.506494099G>A
chr1A	506494108	scaffold48187;TaGBSv2-6332_7144880+103	T	C	100	PASS	ANN=C	upstream_gene_variant	MODIFIER	TraesCS1A02G314900	TraesCS1A02G314900	transcript	TraesCS1A02G314900.1	protein_coding		c.-442A>G					442	,C	intergenic_region	MODIFIER	TraesCS1A02G314900-TraesCS1A02G315000	TraesCS1A02G314900-TraesCS1A02G315000	intergenic_region	TraesCS1A02G314900-TraesCS1A02G315000			n.506494108T>C
chr1A	506494145	scaffold48187;TaGBSv2-6332_7144880+66	C	A	100	PASS	ANN=A	upstream_gene_variant	MODIFIER	TraesCS1A02G314900	TraesCS1A02G314900	transcript	TraesCS1A02G314900.1	protein_coding		c.-479G>T					479	,A	intergenic_region	MODIFIER	TraesCS1A02G314900-TraesCS1A02G315000	TraesCS1A02G314900-TraesCS1A02G315000	intergenic_region	TraesCS1A02G314900-TraesCS1A02G315000			n.506494145C>A
chr1A	506494153	scaffold48187;TaGBSv2-6332_7144880+58	T	C	100	PASS	ANN=C	upstream_gene_variant	MODIFIER	TraesCS1A02G314900	TraesCS1A02G314900	transcript	TraesCS1A02G314900.1	protein_coding		c.-487A>G					487	,C	intergenic_region	MODIFIER	TraesCS1A02G314900-TraesCS1A02G315000	TraesCS1A02G314900-TraesCS1A02G315000	intergenic_region	TraesCS1A02G314900-TraesCS1A02G315000			n.506494153T>C
chr1A	507082771	scaffold48187;TaGBSv2-6331_6556206+114	T	C	100	PASS	ANN=C	downstream_gene_variant	MODIFIER	TraesCS1A02G315500	TraesCS1A02G315500	transcript	TraesCS1A02G315500.1	protein_coding		c.*4257T>C					4025	,C	intron_variant	MODIFIER	TraesCS1A02G315600	TraesCS1A02G315600	transcript	TraesCS1A02G315600.1	protein_coding	2013-05-01	c.424-80A>G						,C	intron_variant	MODIFIER	TraesCS1A02G315600	TraesCS1A02G315600	transcript	TraesCS1A02G315600.2	protein_coding	2013-05-01	c.424-80A>G
chr1A	507718372	scaffold48187;TaGBSv2-6330_5920540+179	C	T	100	PASS	ANN=T	intergenic_region	MODIFIER	TraesCS1A02G315700-TraesCS1A02G315800	TraesCS1A02G315700-TraesCS1A02G315800	intergenic_region	TraesCS1A02G315700-TraesCS1A02G315800			n.507718372C>T
chr1A	507718402	scaffold48187;TaGBSv2-6330_5920540+149	T	C	100	PASS	ANN=C	intergenic_region	MODIFIER	TraesCS1A02G315700-TraesCS1A02G315800	TraesCS1A02G315700-TraesCS1A02G315800	intergenic_region	TraesCS1A02G315700-TraesCS1A02G315800			n.507718402T>C
chr1A	507718431	scaffold48187;TaGBSv2-6330_5920540+120	A	C	100	PASS	ANN=C	intergenic_region	MODIFIER	TraesCS1A02G315700-TraesCS1A02G315800	TraesCS1A02G315700-TraesCS1A02G315800	intergenic_region	TraesCS1A02G315700-TraesCS1A02G315800			n.507718431A>C
chr1A	507718441	scaffold48187;TaGBSv2-6330_5920540+110	G	C	100	PASS	ANN=C	intergenic_region	MODIFIER	TraesCS1A02G315700-TraesCS1A02G315800	TraesCS1A02G315700-TraesCS1A02G315800	intergenic_region	TraesCS1A02G315700-TraesCS1A02G315800			n.507718441G>C
chr1A	507718479	scaffold48187;TaGBSv2-6330_5920540+72	C	T	100	PASS	ANN=T	intergenic_region	MODIFIER	TraesCS1A02G315700-TraesCS1A02G315800	TraesCS1A02G315700-TraesCS1A02G315800	intergenic_region	TraesCS1A02G315700-TraesCS1A02G315800			n.507718479C>T
chr1A	507718481	scaffold48187;TaGBSv2-6330_5920540+70	A	G	100	PASS	ANN=G	intergenic_region	MODIFIER	TraesCS1A02G315700-TraesCS1A02G315800	TraesCS1A02G315700-TraesCS1A02G315800	intergenic_region	TraesCS1A02G315700-TraesCS1A02G315800			n.507718481A>G
chr1A	508841142	scaffold48187;TaGBSv2-6328_4797762+187	C	T	100	PASS	ANN=T	downstream_gene_variant	MODIFIER	TraesCS1A02G317400	TraesCS1A02G317400	transcript	TraesCS1A02G317400.1	protein_coding		c.*1488C>T					1488	,T	intergenic_region	MODIFIER	TraesCS1A02G317400-TraesCS1A02G317500	TraesCS1A02G317400-TraesCS1A02G317500	intergenic_region	TraesCS1A02G317400-TraesCS1A02G317500			n.508841142C>T
chr1A	508841187	scaffold48187;TaGBSv2-6328_4797762+142	TT	T	100	PASS	ANN=T	downstream_gene_variant	MODIFIER	TraesCS1A02G317400	TraesCS1A02G317400	transcript	TraesCS1A02G317400.1	protein_coding		c.*1534delT					1534	,T	intergenic_region	MODIFIER	TraesCS1A02G317400-TraesCS1A02G317500	TraesCS1A02G317400-TraesCS1A02G317500	intergenic_region	TraesCS1A02G317400-TraesCS1A02G317500			n.508841188delT
chr1A	508841196	scaffold48187;TaGBSv2-6328_4797762+133	G	A	100	PASS	ANN=A	downstream_gene_variant	MODIFIER	TraesCS1A02G317400	TraesCS1A02G317400	transcript	TraesCS1A02G317400.1	protein_coding		c.*1542G>A					1542	,A	intergenic_region	MODIFIER	TraesCS1A02G317400-TraesCS1A02G317500	TraesCS1A02G317400-TraesCS1A02G317500	intergenic_region	TraesCS1A02G317400-TraesCS1A02G317500			n.508841196G>A
chr1A	508841207	scaffold48187;TaGBSv2-6328_4797762+122	C	T	100	PASS	ANN=T	downstream_gene_variant	MODIFIER	TraesCS1A02G317400	TraesCS1A02G317400	transcript	TraesCS1A02G317400.1	protein_coding		c.*1553C>T					1553	,T	intergenic_region	MODIFIER	TraesCS1A02G317400-TraesCS1A02G317500	TraesCS1A02G317400-TraesCS1A02G317500	intergenic_region	TraesCS1A02G317400-TraesCS1A02G317500			n.508841207C>T
chr1A	509492442	scaffold48187;TaGBSv2-6327_4146463+186	A	C	100	PASS	ANN=C	3_prime_UTR_variant	MODIFIER	TraesCS1A02G318000	TraesCS1A02G318000	transcript	TraesCS1A02G318000.1	protein_coding	2022-03-03	c.*34T>G					34
chr1A	509492562	scaffold48187;TaGBSv2-6327_4146463+66	T	C	100	PASS	ANN=C	missense_variant	MODERATE	TraesCS1A02G318000	TraesCS1A02G318000	transcript	TraesCS1A02G318000.1	protein_coding	2022-03-03	c.895A>G	p.Thr299Ala	965/1300	895/981	299/326
chr1A	509492565	scaffold48187;TaGBSv2-6327_4146463+63	C	T	100	PASS	ANN=T	missense_variant	MODERATE	TraesCS1A02G318000	TraesCS1A02G318000	transcript	TraesCS1A02G318000.1	protein_coding	2022-03-03	c.892G>A	p.Ala298Thr	962/1300	892/981	298/326
chr1A	509541640	scaffold48187;TaGBSv2-6326_4097307+144	T	C	100	PASS	ANN=C	missense_variant	MODERATE	TraesCS1A02G318100	TraesCS1A02G318100	transcript	TraesCS1A02G318100.1	protein_coding	2022-01-01	c.253A>G	p.Thr85Ala	253/315	253/315	85/104
chr1A	509541734	scaffold48187;TaGBSv2-6326_4097307+50	A	G	100	PASS	ANN=G	synonymous_variant	LOW	TraesCS1A02G318100	TraesCS1A02G318100	transcript	TraesCS1A02G318100.1	protein_coding	2022-01-01	c.159T>C	p.Pro53Pro	159/315	159/315	53/104
chr1A	510111730	scaffold48187;TaGBSv2-6326_3527188+173	A	C	100	PASS	ANN=C	synonymous_variant	LOW	TraesCS1A02G318800	TraesCS1A02G318800	transcript	TraesCS1A02G318800.1	protein_coding	2022-01-01	c.115A>C	p.Arg39Arg	115/315	115/315	39/104
chr1A	510111735	scaffold48187;TaGBSv2-6326_3527188+168	G	T	100	PASS	ANN=T	missense_variant	MODERATE	TraesCS1A02G318800	TraesCS1A02G318800	transcript	TraesCS1A02G318800.1	protein_coding	2022-01-01	c.120G>T	p.Arg40Ser	120/315	120/315	40/104
chr1A	510111755	scaffold48187;TaGBSv2-6326_3527188+148	G	A	100	PASS	ANN=A	missense_variant	MODERATE	TraesCS1A02G318800	TraesCS1A02G318800	transcript	TraesCS1A02G318800.1	protein_coding	2022-01-01	c.140G>A	p.Gly47Asp	140/315	140/315	47/104
chr1A	510111757	scaffold48187;TaGBSv2-6326_3527188+146	A	G	100	PASS	ANN=G	missense_variant	MODERATE	TraesCS1A02G318800	TraesCS1A02G318800	transcript	TraesCS1A02G318800.1	protein_coding	2022-01-01	c.142A>G	p.Thr48Ala	142/315	142/315	48/104
chr1A	510111784	scaffold48187;TaGBSv2-6326_3527188+119	G	A	100	PASS	ANN=A	missense_variant	MODERATE	TraesCS1A02G318800	TraesCS1A02G318800	transcript	TraesCS1A02G318800.1	protein_coding	2022-01-01	c.169G>A	p.Ala57Thr	169/315	169/315	57/104
chr1A	510111808	scaffold48187;TaGBSv2-6326_3527188+95	G	T	100	PASS	ANN=T	missense_variant	MODERATE	TraesCS1A02G318800	TraesCS1A02G318800	transcript	TraesCS1A02G318800.1	protein_coding	2022-01-01	c.193G>T	p.Gly65Cys	193/315	193/315	65/104
chr1A	510111811	scaffold48187;TaGBSv2-6326_3527188+92	G	A	100	PASS	ANN=A	missense_variant	MODERATE	TraesCS1A02G318800	TraesCS1A02G318800	transcript	TraesCS1A02G318800.1	protein_coding	2022-01-01	c.196G>A	p.Ala66Thr	196/315	196/315	66/104
chr1A	510111816	scaffold48187;TaGBSv2-6326_3527188+87	C	T	100	PASS	ANN=T	synonymous_variant	LOW	TraesCS1A02G318800	TraesCS1A02G318800	transcript	TraesCS1A02G318800.1	protein_coding	2022-01-01	c.201C>T	p.Phe67Phe	201/315	201/315	67/104
chr1A	510111831	scaffold48187;TaGBSv2-6326_3527188+72	T	C	100	PASS	ANN=C	synonymous_variant	LOW	TraesCS1A02G318800	TraesCS1A02G318800	transcript	TraesCS1A02G318800.1	protein_coding	2022-01-01	c.216T>C	p.Phe72Phe	216/315	216/315	72/104
chr1A	510111848	scaffold48187;TaGBSv2-6326_3527188+55	C	T	100	PASS	ANN=T	missense_variant	MODERATE	TraesCS1A02G318800	TraesCS1A02G318800	transcript	TraesCS1A02G318800.1	protein_coding	2022-01-01	c.233C>T	p.Ser78Phe	233/315	233/315	78/104
chr1A	510111849	scaffold48187;TaGBSv2-6326_3527188+54	C	G	100	PASS	ANN=G	synonymous_variant	LOW	TraesCS1A02G318800	TraesCS1A02G318800	transcript	TraesCS1A02G318800.1	protein_coding	2022-01-01	c.234C>G	p.Ser78Ser	234/315	234/315	78/104
chr1A	510111867	scaffold48187;TaGBSv2-6326_3527188+36	C	A	100	PASS	ANN=A	missense_variant	MODERATE	TraesCS1A02G318800	TraesCS1A02G318800	transcript	TraesCS1A02G318800.1	protein_coding	2022-01-01	c.252C>A	p.Asn84Lys	252/315	252/315	84/104
chr1A	510111884	scaffold48187;TaGBSv2-6326_3527188+19	G	A	100	PASS	ANN=A	missense_variant	MODERATE	TraesCS1A02G318800	TraesCS1A02G318800	transcript	TraesCS1A02G318800.1	protein_coding	2022-01-01	c.269G>A	p.Gly90Glu	269/315	269/315	90/104
chr1A	510294246	scaffold48187;TaGBSv2-3657_3344685+160	T	C	100	PASS	ANN=C	intergenic_region	MODIFIER	TraesCS1A02G319100-TraesCS1A02G319200	TraesCS1A02G319100-TraesCS1A02G319200	intergenic_region	TraesCS1A02G319100-TraesCS1A02G319200			n.510294246T>C
chr1A	510294279	scaffold48187;TaGBSv2-3657_3344685+127	G	A	100	PASS	ANN=A	intergenic_region	MODIFIER	TraesCS1A02G319100-TraesCS1A02G319200	TraesCS1A02G319100-TraesCS1A02G319200	intergenic_region	TraesCS1A02G319100-TraesCS1A02G319200			n.510294279G>A
chr1A	510294288	scaffold48187;TaGBSv2-3657_3344685+118	G	T	100	PASS	ANN=T	intergenic_region	MODIFIER	TraesCS1A02G319100-TraesCS1A02G319200	TraesCS1A02G319100-TraesCS1A02G319200	intergenic_region	TraesCS1A02G319100-TraesCS1A02G319200			n.510294288G>T
chr1A	510294289	scaffold48187;TaGBSv2-3657_3344685+117	T	C	100	PASS	ANN=C	intergenic_region	MODIFIER	TraesCS1A02G319100-TraesCS1A02G319200	TraesCS1A02G319100-TraesCS1A02G319200	intergenic_region	TraesCS1A02G319100-TraesCS1A02G319200			n.510294289T>C
chr1A	510294294	scaffold48187;TaGBSv2-3657_3344685+112	A	C	100	PASS	ANN=C	intergenic_region	MODIFIER	TraesCS1A02G319100-TraesCS1A02G319200	TraesCS1A02G319100-TraesCS1A02G319200	intergenic_region	TraesCS1A02G319100-TraesCS1A02G319200			n.510294294A>C
chr1A	510294301	scaffold48187;TaGBSv2-3657_3344685+105	A	G	100	PASS	ANN=G	intergenic_region	MODIFIER	TraesCS1A02G319100-TraesCS1A02G319200	TraesCS1A02G319100-TraesCS1A02G319200	intergenic_region	TraesCS1A02G319100-TraesCS1A02G319200			n.510294301A>G
chr1A	510294308	scaffold48187;TaGBSv2-3657_3344685+98	T	C	100	PASS	ANN=C	intergenic_region	MODIFIER	TraesCS1A02G319100-TraesCS1A02G319200	TraesCS1A02G319100-TraesCS1A02G319200	intergenic_region	TraesCS1A02G319100-TraesCS1A02G319200			n.510294308T>C
chr1A	510294311	scaffold48187;TaGBSv2-3657_3344685+95	G	A	100	PASS	ANN=A	intergenic_region	MODIFIER	TraesCS1A02G319100-TraesCS1A02G319200	TraesCS1A02G319100-TraesCS1A02G319200	intergenic_region	TraesCS1A02G319100-TraesCS1A02G319200			n.510294311G>A
chr1A	510294328	scaffold48187;TaGBSv2-3657_3344685+78	G	T	100	PASS	ANN=T	intergenic_region	MODIFIER	TraesCS1A02G319100-TraesCS1A02G319200	TraesCS1A02G319100-TraesCS1A02G319200	intergenic_region	TraesCS1A02G319100-TraesCS1A02G319200			n.510294328G>T
chr1A	510294348	scaffold48187;TaGBSv2-3657_3344685+58	AA	A	100	PASS	ANN=A	intergenic_region	MODIFIER	TraesCS1A02G319100-TraesCS1A02G319200	TraesCS1A02G319100-TraesCS1A02G319200	intergenic_region	TraesCS1A02G319100-TraesCS1A02G319200			n.510294349delA
chr1A	510294349	scaffold48187;TaGBSv2-3657_3344685+57	AAA	A	100	PASS	ANN=A	intergenic_region	MODIFIER	TraesCS1A02G319100-TraesCS1A02G319200	TraesCS1A02G319100-TraesCS1A02G319200	intergenic_region	TraesCS1A02G319100-TraesCS1A02G319200			n.510294350_510294351delAA
chr1A	510294354	scaffold48187;TaGBSv2-3657_3344685+52	A	AT	100	PASS	ANN=AT	intergenic_region	MODIFIER	TraesCS1A02G319100-TraesCS1A02G319200	TraesCS1A02G319100-TraesCS1A02G319200	intergenic_region	TraesCS1A02G319100-TraesCS1A02G319200			n.510294354_510294355insT
chr1A	510294359	scaffold48187;TaGBSv2-3657_3344685+47	GTG	TTAT	100	PASS	ANN=TTAT	intergenic_region	MODIFIER	TraesCS1A02G319100-TraesCS1A02G319200	TraesCS1A02G319100-TraesCS1A02G319200	intergenic_region	TraesCS1A02G319100-TraesCS1A02G319200			n.510294359_510294361delGTGinsTTAT
chr1A	510294403	scaffold48187;TaGBSv2-3657_3344685+3	T	C	100	PASS	ANN=C	intergenic_region	MODIFIER	TraesCS1A02G319100-TraesCS1A02G319200	TraesCS1A02G319100-TraesCS1A02G319200	intergenic_region	TraesCS1A02G319100-TraesCS1A02G319200			n.510294403T>C
chr1A	510305385	scaffold48187;TaGBSv2-3641_3333553+153	T	A	100	PASS	ANN=A	intergenic_region	MODIFIER	TraesCS1A02G319100-TraesCS1A02G319200	TraesCS1A02G319100-TraesCS1A02G319200	intergenic_region	TraesCS1A02G319100-TraesCS1A02G319200			n.510305385T>A
chr1A	510305418	scaffold48187;TaGBSv2-3641_3333553+120	C	T	100	PASS	ANN=T	intergenic_region	MODIFIER	TraesCS1A02G319100-TraesCS1A02G319200	TraesCS1A02G319100-TraesCS1A02G319200	intergenic_region	TraesCS1A02G319100-TraesCS1A02G319200			n.510305418C>T
chr1A	510305535	scaffold48187;TaGBSv2-3641_3333553+3	C	T	100	PASS	ANN=T	intergenic_region	MODIFIER	TraesCS1A02G319100-TraesCS1A02G319200	TraesCS1A02G319100-TraesCS1A02G319200	intergenic_region	TraesCS1A02G319100-TraesCS1A02G319200			n.510305535C>T
chr1A	510578568	scaffold48187;TaGBSv2-7740_3060367+156	C	T	100	PASS	ANN=T	intergenic_region	MODIFIER	TraesCS1A02G319900-TraesCS1A02G320000	TraesCS1A02G319900-TraesCS1A02G320000	intergenic_region	TraesCS1A02G319900-TraesCS1A02G320000			n.510578568C>T
chr1A	510578614	scaffold48187;TaGBSv2-7740_3060367+110	A	G	100	PASS	ANN=G	intergenic_region	MODIFIER	TraesCS1A02G319900-TraesCS1A02G320000	TraesCS1A02G319900-TraesCS1A02G320000	intergenic_region	TraesCS1A02G319900-TraesCS1A02G320000			n.510578614A>G
chr1A	510578653	scaffold48187;TaGBSv2-7740_3060367+71	T	C	100	PASS	ANN=C	intergenic_region	MODIFIER	TraesCS1A02G319900-TraesCS1A02G320000	TraesCS1A02G319900-TraesCS1A02G320000	intergenic_region	TraesCS1A02G319900-TraesCS1A02G320000			n.510578653T>C
chr1A	510578691	scaffold48187;TaGBSv2-7740_3060367+33	T	C	100	PASS	ANN=C	intergenic_region	MODIFIER	TraesCS1A02G319900-TraesCS1A02G320000	TraesCS1A02G319900-TraesCS1A02G320000	intergenic_region	TraesCS1A02G319900-TraesCS1A02G320000			n.510578691T>C
chr1A	510578996	scaffold48187;TaGBSv2-5942_3059908+187	A	G	100	PASS	ANN=G	intergenic_region	MODIFIER	TraesCS1A02G319900-TraesCS1A02G320000	TraesCS1A02G319900-TraesCS1A02G320000	intergenic_region	TraesCS1A02G319900-TraesCS1A02G320000			n.510578996A>G
chr1A	510579005	scaffold48187;TaGBSv2-5942_3059908+178	T	G	100	PASS	ANN=G	intergenic_region	MODIFIER	TraesCS1A02G319900-TraesCS1A02G320000	TraesCS1A02G319900-TraesCS1A02G320000	intergenic_region	TraesCS1A02G319900-TraesCS1A02G320000			n.510579005T>G
chr1A	510579034	scaffold48187;TaGBSv2-5942_3059908+149	C	T	100	PASS	ANN=T	intergenic_region	MODIFIER	TraesCS1A02G319900-TraesCS1A02G320000	TraesCS1A02G319900-TraesCS1A02G320000	intergenic_region	TraesCS1A02G319900-TraesCS1A02G320000			n.510579034C>T
chr1A	510579060	scaffold48187;TaGBSv2-5942_3059908+123	C	T	100	PASS	ANN=T	intergenic_region	MODIFIER	TraesCS1A02G319900-TraesCS1A02G320000	TraesCS1A02G319900-TraesCS1A02G320000	intergenic_region	TraesCS1A02G319900-TraesCS1A02G320000			n.510579060C>T
chr1A	510579062	scaffold48187;TaGBSv2-5942_3059908+121	A	C	100	PASS	ANN=C	intergenic_region	MODIFIER	TraesCS1A02G319900-TraesCS1A02G320000	TraesCS1A02G319900-TraesCS1A02G320000	intergenic_region	TraesCS1A02G319900-TraesCS1A02G320000			n.510579062A>C
chr1A	510579064	scaffold48187;TaGBSv2-5942_3059908+119	G	A	100	PASS	ANN=A	intergenic_region	MODIFIER	TraesCS1A02G319900-TraesCS1A02G320000	TraesCS1A02G319900-TraesCS1A02G320000	intergenic_region	TraesCS1A02G319900-TraesCS1A02G320000			n.510579064G>A
chr1A	510579110	scaffold48187;TaGBSv2-5942_3059908+73	C	T	100	PASS	ANN=T	intergenic_region	MODIFIER	TraesCS1A02G319900-TraesCS1A02G320000	TraesCS1A02G319900-TraesCS1A02G320000	intergenic_region	TraesCS1A02G319900-TraesCS1A02G320000			n.510579110C>T
chr1A	510579114	scaffold48187;TaGBSv2-5942_3059908+69	G	T	100	PASS	ANN=T	intergenic_region	MODIFIER	TraesCS1A02G319900-TraesCS1A02G320000	TraesCS1A02G319900-TraesCS1A02G320000	intergenic_region	TraesCS1A02G319900-TraesCS1A02G320000			n.510579114G>T
chr1A	510579128	scaffold48187;TaGBSv2-5942_3059908+55	A	G	100	PASS	ANN=G	intergenic_region	MODIFIER	TraesCS1A02G319900-TraesCS1A02G320000	TraesCS1A02G319900-TraesCS1A02G320000	intergenic_region	TraesCS1A02G319900-TraesCS1A02G320000			n.510579128A>G
chr1A	511007309	scaffold48187;TaGBSv2-203_2631668+114	T	TGTGTGT	100	PASS	ANN=TGTGTGT	3_prime_UTR_variant	MODIFIER	TraesCS1A02G320300	TraesCS1A02G320300	transcript	TraesCS1A02G320300.3	protein_coding	2022-07-07	c.*101_*106dupGTGTGT					107	INFO_REALIGN_3_PRIME,TGTGTGT	3_prime_UTR_variant	MODIFIER	TraesCS1A02G320300	TraesCS1A02G320300	transcript	TraesCS1A02G320300.1	protein_coding	2022-06-06	c.*101_*106dupGTGTGT					107	INFO_REALIGN_3_PRIME,TGTGTGT	3_prime_UTR_variant	MODIFIER	TraesCS1A02G320300	TraesCS1A02G320300	transcript	TraesCS1A02G320300.2	protein_coding	2022-07-07	c.*101_*106dupGTGTGT
chr1A	511007311	scaffold48187;TaGBSv2-203_2631668+112	TGT	T	100	PASS	ANN=T	3_prime_UTR_variant	MODIFIER	TraesCS1A02G320300	TraesCS1A02G320300	transcript	TraesCS1A02G320300.3	protein_coding	2022-07-07	c.*105_*106delGT					105	INFO_REALIGN_3_PRIME,T	3_prime_UTR_variant	MODIFIER	TraesCS1A02G320300	TraesCS1A02G320300	transcript	TraesCS1A02G320300.1	protein_coding	2022-06-06	c.*105_*106delGT					105	INFO_REALIGN_3_PRIME,T	3_prime_UTR_variant	MODIFIER	TraesCS1A02G320300	TraesCS1A02G320300	transcript	TraesCS1A02G320300.2	protein_coding	2022-07-07	c.*105_*106delGT
chr1A	511607563	scaffold48187;TaGBSv2-202_2031358+170	C	G	100	PASS	ANN=G	intergenic_region	MODIFIER	TraesCS1A02G321100-TraesCS1A02G321200	TraesCS1A02G321100-TraesCS1A02G321200	intergenic_region	TraesCS1A02G321100-TraesCS1A02G321200			n.511607563C>G
chr1A	511607639	scaffold48187;TaGBSv2-202_2031358+94	A	C	100	PASS	ANN=C	intergenic_region	MODIFIER	TraesCS1A02G321100-TraesCS1A02G321200	TraesCS1A02G321100-TraesCS1A02G321200	intergenic_region	TraesCS1A02G321100-TraesCS1A02G321200			n.511607639A>C
chr1A	511607676	scaffold48187;TaGBSv2-202_2031358+57	G	A	100	PASS	ANN=A	intergenic_region	MODIFIER	TraesCS1A02G321100-TraesCS1A02G321200	TraesCS1A02G321100-TraesCS1A02G321200	intergenic_region	TraesCS1A02G321100-TraesCS1A02G321200			n.511607676G>A
chr1A	511607693	scaffold48187;TaGBSv2-202_2031358+40	T	C	100	PASS	ANN=C	intergenic_region	MODIFIER	TraesCS1A02G321100-TraesCS1A02G321200	TraesCS1A02G321100-TraesCS1A02G321200	intergenic_region	TraesCS1A02G321100-TraesCS1A02G321200			n.511607693T>C
chr1A	511607712	scaffold48187;TaGBSv2-202_2031358+21	G	A	100	PASS	ANN=A	intergenic_region	MODIFIER	TraesCS1A02G321100-TraesCS1A02G321200	TraesCS1A02G321100-TraesCS1A02G321200	intergenic_region	TraesCS1A02G321100-TraesCS1A02G321200			n.511607712G>A
chr1A	511607720	scaffold48187;TaGBSv2-202_2031358+13	G	A	100	PASS	ANN=A	intergenic_region	MODIFIER	TraesCS1A02G321100-TraesCS1A02G321200	TraesCS1A02G321100-TraesCS1A02G321200	intergenic_region	TraesCS1A02G321100-TraesCS1A02G321200			n.511607720G>A
chr1A	513384983	scaffold48187;TaGBSv2-199_254099+9	G	C	100	PASS	ANN=C	intergenic_region	MODIFIER	TraesCS1A02G322600-TraesCS1A02G322700	TraesCS1A02G322600-TraesCS1A02G322700	intergenic_region	TraesCS1A02G322600-TraesCS1A02G322700			n.513384983G>C
chr1A	513893930	scaffold73593;TaGBSv2-212_254675+65	T	C	100	PASS	ANN=C	3_prime_UTR_variant	MODIFIER	TraesCS1A02G323500	TraesCS1A02G323500	transcript	TraesCS1A02G323500.1	protein_coding	28/28	c.*374T>C					558	,C	3_prime_UTR_variant	MODIFIER	TraesCS1A02G323500	TraesCS1A02G323500	transcript	TraesCS1A02G323500.2	protein_coding	28/28	c.*374T>C					558
chr1A	513893974	scaffold73593;TaGBSv2-212_254675+109	C	A	100	PASS	ANN=A	3_prime_UTR_variant	MODIFIER	TraesCS1A02G323500	TraesCS1A02G323500	transcript	TraesCS1A02G323500.1	protein_coding	28/28	c.*418C>A					602	,A	3_prime_UTR_variant	MODIFIER	TraesCS1A02G323500	TraesCS1A02G323500	transcript	TraesCS1A02G323500.2	protein_coding	28/28	c.*418C>A					602
chr1A	513894012	scaffold73593;TaGBSv2-212_254675+147	A	C	100	PASS	ANN=C	3_prime_UTR_variant	MODIFIER	TraesCS1A02G323500	TraesCS1A02G323500	transcript	TraesCS1A02G323500.1	protein_coding	28/28	c.*456A>C					640	,C	3_prime_UTR_variant	MODIFIER	TraesCS1A02G323500	TraesCS1A02G323500	transcript	TraesCS1A02G323500.2	protein_coding	28/28	c.*456A>C					640
chr1A	514259639	scaffold73593;TaGBSv2-6336_620369+80	T	C	100	PASS	ANN=C	intergenic_region	MODIFIER	TraesCS1A02G323600-TraesCS1A02G323700	TraesCS1A02G323600-TraesCS1A02G323700	intergenic_region	TraesCS1A02G323600-TraesCS1A02G323700			n.514259639T>C
chr1A	514259670	scaffold73593;TaGBSv2-6336_620369+111	C	CA	100	PASS	ANN=CA	intergenic_region	MODIFIER	TraesCS1A02G323600-TraesCS1A02G323700	TraesCS1A02G323600-TraesCS1A02G323700	intergenic_region	TraesCS1A02G323600-TraesCS1A02G323700			n.514259670_514259671insA
chr1A	514259676	scaffold73593;TaGBSv2-6336_620369+117	T	C	100	PASS	ANN=C	intergenic_region	MODIFIER	TraesCS1A02G323600-TraesCS1A02G323700	TraesCS1A02G323600-TraesCS1A02G323700	intergenic_region	TraesCS1A02G323600-TraesCS1A02G323700			n.514259676T>C
chr1A	514259713	scaffold73593;TaGBSv2-6336_620369+154	C	T	100	PASS	ANN=T	intergenic_region	MODIFIER	TraesCS1A02G323600-TraesCS1A02G323700	TraesCS1A02G323600-TraesCS1A02G323700	intergenic_region	TraesCS1A02G323600-TraesCS1A02G323700			n.514259713C>T
chr1A	514551171	scaffold73593;TaGBSv2-213_911854+127	C	T	100	PASS	ANN=T	synonymous_variant	LOW	TraesCS1A02G323900	TraesCS1A02G323900	transcript	TraesCS1A02G323900.1	protein_coding	2022-07-07	c.519G>A	p.Ala173Ala	917/1298	519/594	173/197		,T	downstream_gene_variant	MODIFIER	TraesCS1A02G323800	TraesCS1A02G323800	transcript	TraesCS1A02G323800.1	protein_coding		c.*583C>T					426
chr1A	514551171	scaffold73593;TaGBSv2-590_911859+122	C	T	100	PASS	ANN=T	synonymous_variant	LOW	TraesCS1A02G323900	TraesCS1A02G323900	transcript	TraesCS1A02G323900.1	protein_coding	2022-07-07	c.519G>A	p.Ala173Ala	917/1298	519/594	173/197		,T	downstream_gene_variant	MODIFIER	TraesCS1A02G323800	TraesCS1A02G323800	transcript	TraesCS1A02G323800.1	protein_coding		c.*583C>T					426
chr1A	514690891	scaffold63165;TaGBSv2-6339_1415779+107	C	G	100	PASS	ANN=G	intron_variant	MODIFIER	TraesCS1A02G324000	TraesCS1A02G324000	transcript	TraesCS1A02G324000.1	protein_coding	2022-04-02	c.133-167C>G
chr1A	514690970	scaffold63165;TaGBSv2-6339_1415779+28	AA	A	100	PASS	ANN=A	intron_variant	MODIFIER	TraesCS1A02G324000	TraesCS1A02G324000	transcript	TraesCS1A02G324000.1	protein_coding	2022-04-02	c.133-84delA						INFO_REALIGN_3_PRIME
chr1A	515590000	scaffold63165;TaGBSv2-214_516594+183	T	C	100	PASS	ANN=C	synonymous_variant	LOW	TraesCS1A02G324900	TraesCS1A02G324900	transcript	TraesCS1A02G324900.1	protein_coding	2022-04-02	c.243A>G	p.Leu81Leu	243/861	243/861	81/286
chr1A	515906532	scaffold63165;TaGBSv2-6337_200187+58	A	G	100	PASS	ANN=G	intergenic_region	MODIFIER	TraesCS1A02G325000-TraesCS1A02G325100	TraesCS1A02G325000-TraesCS1A02G325100	intergenic_region	TraesCS1A02G325000-TraesCS1A02G325100			n.515906532A>G
chr1A	516153236	scaffold145929;TaGBSv2-6342_1737059+15	G	A	100	PASS	ANN=A	intergenic_region	MODIFIER	TraesCS1A02G325200-TraesCS1A02G325300	TraesCS1A02G325200-TraesCS1A02G325300	intergenic_region	TraesCS1A02G325200-TraesCS1A02G325300			n.516153236G>A
chr1A	516153247	scaffold145929;TaGBSv2-6342_1737059+4	G	A	100	PASS	ANN=A	intergenic_region	MODIFIER	TraesCS1A02G325200-TraesCS1A02G325300	TraesCS1A02G325200-TraesCS1A02G325300	intergenic_region	TraesCS1A02G325200-TraesCS1A02G325300			n.516153247G>A
chr1A	516789196	scaffold145929;TaGBSv2-6341_1101019+95	G	C	100	PASS	ANN=C	intron_variant	MODIFIER	TraesCS1A02G327200	TraesCS1A02G327200	transcript	TraesCS1A02G327200.1	protein_coding	2022-09-02	c.331+160C>G
chr1A	517091918	scaffold145929;TaGBSv2-216_798270+122	T	TCT	100	PASS	ANN=TCT	upstream_gene_variant	MODIFIER	TraesCS1A02G327500	TraesCS1A02G327500	transcript	TraesCS1A02G327500.1	protein_coding		c.-491_-490insAG					294	,TCT	upstream_gene_variant	MODIFIER	TraesCS1A02G327600	TraesCS1A02G327600	transcript	TraesCS1A02G327600.1	protein_coding		c.-4506_-4505insCT					4505	,TCT	downstream_gene_variant	MODIFIER	TraesCS1A02G327700	TraesCS1A02G327700	transcript	TraesCS1A02G327700.1	protein_coding		c.*3911_*3912insAG
chr1A	517091967	scaffold145929;TaGBSv2-216_798270+73	T	G	100	PASS	ANN=G	upstream_gene_variant	MODIFIER	TraesCS1A02G327500	TraesCS1A02G327500	transcript	TraesCS1A02G327500.1	protein_coding		c.-539A>C					342	,G	upstream_gene_variant	MODIFIER	TraesCS1A02G327600	TraesCS1A02G327600	transcript	TraesCS1A02G327600.1	protein_coding		c.-4457T>G					4457	,G	downstream_gene_variant	MODIFIER	TraesCS1A02G327700	TraesCS1A02G327700	transcript	TraesCS1A02G327700.1	protein_coding		c.*3863A>C
chr1A	517091998	scaffold145929;TaGBSv2-216_798270+42	AA	A	100	PASS	ANN=A	upstream_gene_variant	MODIFIER	TraesCS1A02G327500	TraesCS1A02G327500	transcript	TraesCS1A02G327500.1	protein_coding		c.-571delT					374	,A	upstream_gene_variant	MODIFIER	TraesCS1A02G327600	TraesCS1A02G327600	transcript	TraesCS1A02G327600.1	protein_coding		c.-4425delA					4425	,A	downstream_gene_variant	MODIFIER	TraesCS1A02G327700	TraesCS1A02G327700	transcript	TraesCS1A02G327700.1	protein_coding		c.*3831delT
chr1A	517797975	scaffold145929;TaGBSv2-617_92274+61	T	TCT	100	PASS	ANN=TCT	intergenic_region	MODIFIER	TraesCS1A02G329000-TraesCS1A02G329200	TraesCS1A02G329000-TraesCS1A02G329200	intergenic_region	TraesCS1A02G329000-TraesCS1A02G329200			n.517797975_517797976insCT
chr1A	518079179	scaffold12947;TaGBSv2-218_188699+71	A	G	100	PASS	ANN=G	intron_variant	MODIFIER	TraesCS1A02G329400	TraesCS1A02G329400	transcript	TraesCS1A02G329400.1	protein_coding	16/77	c.1651-318T>C
chr1A	518739933	scaffold12947;TaGBSv2-219_849396+128	T	C	100	PASS	ANN=C	intergenic_region	MODIFIER	TraesCS1A02G329700-TraesCS1A02G329900	TraesCS1A02G329700-TraesCS1A02G329900	intergenic_region	TraesCS1A02G329700-TraesCS1A02G329900			n.518739933T>C
chr1A	519267205	scaffold12947;TaGBSv2-220_1376739+57	C	T	100	PASS	ANN=T	intron_variant	MODIFIER	TraesCS1A02G330600	TraesCS1A02G330600	transcript	TraesCS1A02G330600.1	protein_coding	2013-08-01	c.753+18C>T						,T	intron_variant	MODIFIER	TraesCS1A02G330600	TraesCS1A02G330600	transcript	TraesCS1A02G330600.2	protein_coding	2013-08-01	c.738+18C>T
chr1A	519267327	scaffold12947;TaGBSv2-220_1376739+179	T	C	100	PASS	ANN=C	intron_variant	MODIFIER	TraesCS1A02G330600	TraesCS1A02G330600	transcript	TraesCS1A02G330600.1	protein_coding	2013-08-01	c.753+140T>C						,C	intron_variant	MODIFIER	TraesCS1A02G330600	TraesCS1A02G330600	transcript	TraesCS1A02G330600.2	protein_coding	2013-08-01	c.738+140T>C
chr1A	519622832	scaffold12947;TaGBSv2-6344_1732240+183	G	A	100	PASS	ANN=A	intron_variant	MODIFIER	TraesCS1A02G330700	TraesCS1A02G330700	transcript	TraesCS1A02G330700.1	protein_coding	2017-03-01	c.198-72G>A						,A	intron_variant	MODIFIER	TraesCS1A02G330700	TraesCS1A02G330700	transcript	TraesCS1A02G330700.2	protein_coding	2017-03-01	c.198-72G>A
chr1A	519862060	scaffold12947;TaGBSv2-221_1971480+171	C	T	100	PASS	ANN=T	intergenic_region	MODIFIER	TraesCS1A02G330800-TraesCS1A02G330900	TraesCS1A02G330800-TraesCS1A02G330900	intergenic_region	TraesCS1A02G330800-TraesCS1A02G330900			n.519862060C>T
chr1A	519968167	scaffold12947;TaGBSv2-7225_2077750+8	T	G	100	PASS	ANN=G	intergenic_region	MODIFIER	TraesCS1A02G331000-TraesCS1A02G331100	TraesCS1A02G331000-TraesCS1A02G331100	intergenic_region	TraesCS1A02G331000-TraesCS1A02G331100			n.519968167T>G
chr1A	521336976	scaffold12947;TaGBSv2-6346_3446556+11	G	T	100	PASS	ANN=T	upstream_gene_variant	MODIFIER	TraesCS1A02G333500	TraesCS1A02G333500	transcript	TraesCS1A02G333500.1	protein_coding		c.-2395C>A					2395	,T	downstream_gene_variant	MODIFIER	TraesCS1A02G333600	TraesCS1A02G333600	transcript	TraesCS1A02G333600.1	protein_coding		c.*3376G>T					3134	,T	downstream_gene_variant	MODIFIER	TraesCS1A02G333700	TraesCS1A02G333700	transcript	TraesCS1A02G333700.1	protein_coding		c.*223C>A
chr1A	521336981	scaffold12947;TaGBSv2-6346_3446556+16	G	A	100	PASS	ANN=A	upstream_gene_variant	MODIFIER	TraesCS1A02G333500	TraesCS1A02G333500	transcript	TraesCS1A02G333500.1	protein_coding		c.-2400C>T					2400	,A	downstream_gene_variant	MODIFIER	TraesCS1A02G333600	TraesCS1A02G333600	transcript	TraesCS1A02G333600.1	protein_coding		c.*3381G>A					3139	,A	downstream_gene_variant	MODIFIER	TraesCS1A02G333700	TraesCS1A02G333700	transcript	TraesCS1A02G333700.1	protein_coding		c.*218C>T
chr1A	521337003	scaffold12947;TaGBSv2-6346_3446556+38	A	AA	100	PASS	ANN=AA	upstream_gene_variant	MODIFIER	TraesCS1A02G333500	TraesCS1A02G333500	transcript	TraesCS1A02G333500.1	protein_coding		c.-2423_-2422insT					2423	,AA	downstream_gene_variant	MODIFIER	TraesCS1A02G333600	TraesCS1A02G333600	transcript	TraesCS1A02G333600.1	protein_coding		c.*3403_*3404insA					3162	,AA	downstream_gene_variant	MODIFIER	TraesCS1A02G333700	TraesCS1A02G333700	transcript	TraesCS1A02G333700.1	protein_coding		c.*195_*196insT
chr1A	521337141	scaffold12947;TaGBSv2-6346_3446556+176	A	G	100	PASS	ANN=G	3_prime_UTR_variant	MODIFIER	TraesCS1A02G333700	TraesCS1A02G333700	transcript	TraesCS1A02G333700.1	protein_coding	2022-11-11	c.*58T>C					58	,G	upstream_gene_variant	MODIFIER	TraesCS1A02G333500	TraesCS1A02G333500	transcript	TraesCS1A02G333500.1	protein_coding		c.-2560T>C					2560	,G	downstream_gene_variant	MODIFIER	TraesCS1A02G333600	TraesCS1A02G333600	transcript	TraesCS1A02G333600.1	protein_coding		c.*3541A>G
chr1A	521337142	scaffold12947;TaGBSv2-6346_3446556+177	T	G	100	PASS	ANN=G	3_prime_UTR_variant	MODIFIER	TraesCS1A02G333700	TraesCS1A02G333700	transcript	TraesCS1A02G333700.1	protein_coding	2022-11-11	c.*57A>C					57	,G	upstream_gene_variant	MODIFIER	TraesCS1A02G333500	TraesCS1A02G333500	transcript	TraesCS1A02G333500.1	protein_coding		c.-2561A>C					2561	,G	downstream_gene_variant	MODIFIER	TraesCS1A02G333600	TraesCS1A02G333600	transcript	TraesCS1A02G333600.1	protein_coding		c.*3542T>G
chr1A	521337143	scaffold12947;TaGBSv2-6346_3446556+178	A	T	100	PASS	ANN=T	3_prime_UTR_variant	MODIFIER	TraesCS1A02G333700	TraesCS1A02G333700	transcript	TraesCS1A02G333700.1	protein_coding	2022-11-11	c.*56T>A					56	,T	upstream_gene_variant	MODIFIER	TraesCS1A02G333500	TraesCS1A02G333500	transcript	TraesCS1A02G333500.1	protein_coding		c.-2562T>A					2562	,T	downstream_gene_variant	MODIFIER	TraesCS1A02G333600	TraesCS1A02G333600	transcript	TraesCS1A02G333600.1	protein_coding		c.*3543A>T
chr1A	521742108	scaffold12947;TaGBSv2-224_3851694+5	T	C	100	PASS	ANN=C	downstream_gene_variant	MODIFIER	TraesCS1A02G334100	TraesCS1A02G334100	transcript	TraesCS1A02G334100.1	protein_coding		c.*2698T>C					2516	,C	intergenic_region	MODIFIER	TraesCS1A02G334100-TraesCS1A02G334200	TraesCS1A02G334100-TraesCS1A02G334200	intergenic_region	TraesCS1A02G334100-TraesCS1A02G334200			n.521742108T>C
chr1A	521742214	scaffold12947;TaGBSv2-224_3851694+111	T	G	100	PASS	ANN=G	downstream_gene_variant	MODIFIER	TraesCS1A02G334100	TraesCS1A02G334100	transcript	TraesCS1A02G334100.1	protein_coding		c.*2804T>G					2622	,G	intergenic_region	MODIFIER	TraesCS1A02G334100-TraesCS1A02G334200	TraesCS1A02G334100-TraesCS1A02G334200	intergenic_region	TraesCS1A02G334100-TraesCS1A02G334200			n.521742214T>G
chr1A	521742220	scaffold12947;TaGBSv2-224_3851694+117	A	G	100	PASS	ANN=G	downstream_gene_variant	MODIFIER	TraesCS1A02G334100	TraesCS1A02G334100	transcript	TraesCS1A02G334100.1	protein_coding		c.*2810A>G					2628	,G	intergenic_region	MODIFIER	TraesCS1A02G334100-TraesCS1A02G334200	TraesCS1A02G334100-TraesCS1A02G334200	intergenic_region	TraesCS1A02G334100-TraesCS1A02G334200			n.521742220A>G
chr1A	521998964	scaffold12947;TaGBSv2-6347_4108501+54	C	T	100	PASS	ANN=T	intergenic_region	MODIFIER	TraesCS1A02G334700-TraesCS1A02G334800	TraesCS1A02G334700-TraesCS1A02G334800	intergenic_region	TraesCS1A02G334700-TraesCS1A02G334800			n.521998964C>T
chr1A	521998969	scaffold12947;TaGBSv2-6347_4108501+59	GA	G	100	PASS	ANN=G	intergenic_region	MODIFIER	TraesCS1A02G334700-TraesCS1A02G334800	TraesCS1A02G334700-TraesCS1A02G334800	intergenic_region	TraesCS1A02G334700-TraesCS1A02G334800			n.521998970delA
chr1A	522941354	scaffold12947;TaGBSv2-2535_5050886+59	C	T	100	PASS	ANN=T	intergenic_region	MODIFIER	TraesCS1A02G335800-TraesCS1A02G335900	TraesCS1A02G335800-TraesCS1A02G335900	intergenic_region	TraesCS1A02G335800-TraesCS1A02G335900			n.522941354C>T
chr1A	523730546	scaffold12947;TaGBSv2-6349_5840083+54	C	T	100	PASS	ANN=T	intergenic_region	MODIFIER	TraesCS1A02G336300-TraesCS1A02G336400	TraesCS1A02G336300-TraesCS1A02G336400	intergenic_region	TraesCS1A02G336300-TraesCS1A02G336400			n.523730546C>T
chr1A	523730559	scaffold12947;TaGBSv2-6349_5840083+67	T	G	100	PASS	ANN=G	intergenic_region	MODIFIER	TraesCS1A02G336300-TraesCS1A02G336400	TraesCS1A02G336300-TraesCS1A02G336400	intergenic_region	TraesCS1A02G336300-TraesCS1A02G336400			n.523730559T>G
chr1A	523730560	scaffold12947;TaGBSv2-6349_5840083+68	T	A	100	PASS	ANN=A	intergenic_region	MODIFIER	TraesCS1A02G336300-TraesCS1A02G336400	TraesCS1A02G336300-TraesCS1A02G336400	intergenic_region	TraesCS1A02G336300-TraesCS1A02G336400			n.523730560T>A
chr1A	524120536	scaffold12947;TaGBSv2-228_6230051+76	C	T	100	PASS	ANN=T	downstream_gene_variant	MODIFIER	TraesCS1A02G336400	TraesCS1A02G336400	transcript	TraesCS1A02G336400.1	protein_coding		c.*2021G>A					1886	,T	intergenic_region	MODIFIER	TraesCS1A02G336300-TraesCS1A02G336400	TraesCS1A02G336300-TraesCS1A02G336400	intergenic_region	TraesCS1A02G336300-TraesCS1A02G336400			n.524120536C>T
chr1A	525005823	scaffold12947;TaGBSv2-6351_7115289+125	G	A	100	PASS	ANN=A	intergenic_region	MODIFIER	TraesCS1A02G336700-TraesCS1A02G336800	TraesCS1A02G336700-TraesCS1A02G336800	intergenic_region	TraesCS1A02G336700-TraesCS1A02G336800			n.525005823G>A
chr1A	525142580	scaffold12947;TaGBSv2-211_7252081+90	T	C	100	PASS	ANN=C	downstream_gene_variant	MODIFIER	TraesCS1A02G336900	TraesCS1A02G336900	transcript	TraesCS1A02G336900.1	protein_coding		c.*4650T>C					4377	,C	downstream_gene_variant	MODIFIER	TraesCS1A02G337000	TraesCS1A02G337000	transcript	TraesCS1A02G337000.1	protein_coding		c.*1021A>G					1021	,C	intergenic_region	MODIFIER	TraesCS1A02G336900-TraesCS1A02G337000	TraesCS1A02G336900-TraesCS1A02G337000	intergenic_region	TraesCS1A02G336900-TraesCS1A02G337000			n.525142580T>C
chr1A	525910987	scaffold12947;TaGBSv2-231_8020572+6	C	T	100	PASS	ANN=T	intergenic_region	MODIFIER	TraesCS1A02G337000-TraesCS1A02G337100	TraesCS1A02G337000-TraesCS1A02G337100	intergenic_region	TraesCS1A02G337000-TraesCS1A02G337100			n.525910987C>T
chr1A	525911146	scaffold12947;TaGBSv2-231_8020572+165	T	C	100	PASS	ANN=C	intergenic_region	MODIFIER	TraesCS1A02G337000-TraesCS1A02G337100	TraesCS1A02G337000-TraesCS1A02G337100	intergenic_region	TraesCS1A02G337000-TraesCS1A02G337100			n.525911146T>C
chr1A	525911156	scaffold12947;TaGBSv2-231_8020572+175	G	A	100	PASS	ANN=A	intergenic_region	MODIFIER	TraesCS1A02G337000-TraesCS1A02G337100	TraesCS1A02G337000-TraesCS1A02G337100	intergenic_region	TraesCS1A02G337000-TraesCS1A02G337100			n.525911156G>A
chr1A	526610147	scaffold12947;TaGBSv2-232_8719665+73	T	A	100	PASS	ANN=A	intergenic_region	MODIFIER	TraesCS1A02G337000-TraesCS1A02G337100	TraesCS1A02G337000-TraesCS1A02G337100	intergenic_region	TraesCS1A02G337000-TraesCS1A02G337100			n.526610147T>A
chr1A	526610250	scaffold12947;TaGBSv2-232_8719665+176	C	T	100	PASS	ANN=T	intergenic_region	MODIFIER	TraesCS1A02G337000-TraesCS1A02G337100	TraesCS1A02G337000-TraesCS1A02G337100	intergenic_region	TraesCS1A02G337000-TraesCS1A02G337100			n.526610250C>T
chr1A	526909932	scaffold12947;TaGBSv2-6353_9019490+33	ATAATT	AAAA	100	PASS	ANN=AAA	intergenic_region	MODIFIER	TraesCS1A02G337500-TraesCS1A02G337600	TraesCS1A02G337500-TraesCS1A02G337600	intergenic_region	TraesCS1A02G337500-TraesCS1A02G337600			n.526909933_526909937delTAATTinsAAA
chr1A	526909944	scaffold12947;TaGBSv2-6353_9019490+45	A	G	100	PASS	ANN=G	intergenic_region	MODIFIER	TraesCS1A02G337500-TraesCS1A02G337600	TraesCS1A02G337500-TraesCS1A02G337600	intergenic_region	TraesCS1A02G337500-TraesCS1A02G337600			n.526909944A>G
chr1A	526909946	scaffold12947;TaGBSv2-6353_9019490+47	T	C	100	PASS	ANN=C	intergenic_region	MODIFIER	TraesCS1A02G337500-TraesCS1A02G337600	TraesCS1A02G337500-TraesCS1A02G337600	intergenic_region	TraesCS1A02G337500-TraesCS1A02G337600			n.526909946T>C
chr1A	526909990	scaffold12947;TaGBSv2-6353_9019490+91	C	G	100	PASS	ANN=G	intergenic_region	MODIFIER	TraesCS1A02G337500-TraesCS1A02G337600	TraesCS1A02G337500-TraesCS1A02G337600	intergenic_region	TraesCS1A02G337500-TraesCS1A02G337600			n.526909990C>G
chr1A	526909991	scaffold12947;TaGBSv2-6353_9019490+92	G	A	100	PASS	ANN=A	intergenic_region	MODIFIER	TraesCS1A02G337500-TraesCS1A02G337600	TraesCS1A02G337500-TraesCS1A02G337600	intergenic_region	TraesCS1A02G337500-TraesCS1A02G337600			n.526909991G>A
chr1A	527977377	scaffold12947;TaGBSv2-6354_10086930+38	G	A	100	PASS	ANN=A	upstream_gene_variant	MODIFIER	TraesCS1A02G338400	TraesCS1A02G338400	transcript	TraesCS1A02G338400.1	protein_coding		c.-2576C>T					2576	,A	intergenic_region	MODIFIER	TraesCS1A02G338400-TraesCS1A02G338500	TraesCS1A02G338400-TraesCS1A02G338500	intergenic_region	TraesCS1A02G338400-TraesCS1A02G338500			n.527977377G>A
chr1A	527977471	scaffold12947;TaGBSv2-6354_10086930+132	G	A	100	PASS	ANN=A	upstream_gene_variant	MODIFIER	TraesCS1A02G338400	TraesCS1A02G338400	transcript	TraesCS1A02G338400.1	protein_coding		c.-2670C>T					2670	,A	intergenic_region	MODIFIER	TraesCS1A02G338400-TraesCS1A02G338500	TraesCS1A02G338400-TraesCS1A02G338500	intergenic_region	TraesCS1A02G338400-TraesCS1A02G338500			n.527977471G>A
chr1A	528549595	scaffold12947;TaGBSv2-6355_10659171+15	A	T	100	PASS	ANN=T	intergenic_region	MODIFIER	TraesCS1A02G338800-TraesCS1A02G338900	TraesCS1A02G338800-TraesCS1A02G338900	intergenic_region	TraesCS1A02G338800-TraesCS1A02G338900			n.528549595A>T
chr1A	528549668	scaffold12947;TaGBSv2-6355_10659171+88	A	T	100	PASS	ANN=T	intergenic_region	MODIFIER	TraesCS1A02G338800-TraesCS1A02G338900	TraesCS1A02G338800-TraesCS1A02G338900	intergenic_region	TraesCS1A02G338800-TraesCS1A02G338900			n.528549668A>T
chr1A	528549671	scaffold12947;TaGBSv2-6355_10659171+91	T	C	100	PASS	ANN=C	intergenic_region	MODIFIER	TraesCS1A02G338800-TraesCS1A02G338900	TraesCS1A02G338800-TraesCS1A02G338900	intergenic_region	TraesCS1A02G338800-TraesCS1A02G338900			n.528549671T>C
chr1A	528549742	scaffold12947;TaGBSv2-6355_10659171+162	C	T	100	PASS	ANN=T	intergenic_region	MODIFIER	TraesCS1A02G338800-TraesCS1A02G338900	TraesCS1A02G338800-TraesCS1A02G338900	intergenic_region	TraesCS1A02G338800-TraesCS1A02G338900			n.528549742C>T
chr1A	529402733	scaffold12947;TaGBSv2-234_11512313+11	G	A	100	PASS	ANN=A	intergenic_region	MODIFIER	TraesCS1A02G339300-TraesCS1A02G339400	TraesCS1A02G339300-TraesCS1A02G339400	intergenic_region	TraesCS1A02G339300-TraesCS1A02G339400			n.529402733G>A
chr1A	529402739	scaffold12947;TaGBSv2-234_11512313+17	G	A	100	PASS	ANN=A	intergenic_region	MODIFIER	TraesCS1A02G339300-TraesCS1A02G339400	TraesCS1A02G339300-TraesCS1A02G339400	intergenic_region	TraesCS1A02G339300-TraesCS1A02G339400			n.529402739G>A
chr1A	529787997	scaffold12947;TaGBSv2-6356_11897532+56	T	C	100	PASS	ANN=C	intergenic_region	MODIFIER	TraesCS1A02G339500-TraesCS1A02G339600	TraesCS1A02G339500-TraesCS1A02G339600	intergenic_region	TraesCS1A02G339500-TraesCS1A02G339600			n.529787997T>C
chr1A	529788025	scaffold12947;TaGBSv2-6356_11897532+84	G	A	100	PASS	ANN=A	intergenic_region	MODIFIER	TraesCS1A02G339500-TraesCS1A02G339600	TraesCS1A02G339500-TraesCS1A02G339600	intergenic_region	TraesCS1A02G339500-TraesCS1A02G339600			n.529788025G>A
chr1A	530161695	scaffold12947;TaGBSv2-235_12271178+108	T	C	100	PASS	ANN=C	intergenic_region	MODIFIER	TraesCS1A02G339500-TraesCS1A02G339600	TraesCS1A02G339500-TraesCS1A02G339600	intergenic_region	TraesCS1A02G339500-TraesCS1A02G339600			n.530161695T>C
chr1A	530173432	scaffold12947;TaGBSv2-623_12283018+5	T	G	100	PASS	ANN=G	synonymous_variant	LOW	TraesCS1A02G339600	TraesCS1A02G339600	transcript	TraesCS1A02G339600.1	protein_coding	2022-04-03	c.1488T>G	p.Pro496Pro	2057/2552	1488/1803	496/600		,G	downstream_gene_variant	MODIFIER	TraesCS1A02G339700	TraesCS1A02G339700	transcript	TraesCS1A02G339700.1	protein_coding		c.*3845A>C					3137
chr1A	530173517	scaffold12947;TaGBSv2-623_12283018+90	AA	A	100	PASS	ANN=A	downstream_gene_variant	MODIFIER	TraesCS1A02G339700	TraesCS1A02G339700	transcript	TraesCS1A02G339700.1	protein_coding		c.*3759delT					3051	,A	intron_variant	MODIFIER	TraesCS1A02G339600	TraesCS1A02G339600	transcript	TraesCS1A02G339600.1	protein_coding	2022-03-03	c.1518+56delA
chr1A	530259277	scaffold12947;TaGBSv2-6357_12368767+101	C	G	100	PASS	ANN=G	synonymous_variant	LOW	TraesCS1A02G340100	TraesCS1A02G340100	transcript	TraesCS1A02G340100.1	protein_coding	2022-04-01	c.1146G>C	p.Ala382Ala	1269/3160	1146/2757	382/918
chr1A	531053193	scaffold12947;TaGBSv2-6358_13162722+62	A	G	100	PASS	ANN=G	downstream_gene_variant	MODIFIER	TraesCS1A02G341400	TraesCS1A02G341400	transcript	TraesCS1A02G341400.1	protein_coding		c.*3916A>G					3700	,G	downstream_gene_variant	MODIFIER	tRNA-Phe	ENSRNA050009895	transcript	ENSRNA050009895-T1	protein_coding		c.*1674A>G					1674	WARNING_TRANSCRIPT_INCOMPLETE,G	intron_variant	MODIFIER	TraesCS1A02G341500	TraesCS1A02G341500	transcript	TraesCS1A02G341500.1	protein_coding	18/20	c.2794-193T>C
chr1A	531053219	scaffold12947;TaGBSv2-6358_13162722+88	T	C	100	PASS	ANN=C	downstream_gene_variant	MODIFIER	TraesCS1A02G341400	TraesCS1A02G341400	transcript	TraesCS1A02G341400.1	protein_coding		c.*3942T>C					3726	,C	downstream_gene_variant	MODIFIER	tRNA-Phe	ENSRNA050009895	transcript	ENSRNA050009895-T1	protein_coding		c.*1700T>C					1700	WARNING_TRANSCRIPT_INCOMPLETE,C	intron_variant	MODIFIER	TraesCS1A02G341500	TraesCS1A02G341500	transcript	TraesCS1A02G341500.1	protein_coding	18/20	c.2794-219A>G
chr1A	531053272	scaffold12947;TaGBSv2-6358_13162722+141	A	G	100	PASS	ANN=G	downstream_gene_variant	MODIFIER	TraesCS1A02G341400	TraesCS1A02G341400	transcript	TraesCS1A02G341400.1	protein_coding		c.*3995A>G					3779	,G	downstream_gene_variant	MODIFIER	tRNA-Phe	ENSRNA050009895	transcript	ENSRNA050009895-T1	protein_coding		c.*1753A>G					1753	WARNING_TRANSCRIPT_INCOMPLETE,G	intron_variant	MODIFIER	TraesCS1A02G341500	TraesCS1A02G341500	transcript	TraesCS1A02G341500.1	protein_coding	18/20	c.2794-272T>C
chr1A	531605234	scaffold2321;TaGBSv2-6359_327866+98	G	A	100	PASS	ANN=A	downstream_gene_variant	MODIFIER	TraesCS1A02G342600	TraesCS1A02G342600	transcript	TraesCS1A02G342600.1	protein_coding		c.*3149C>T					2176	,A	intron_variant	MODIFIER	TraesCS1A02G342500	TraesCS1A02G342500	transcript	TraesCS1A02G342500.1	protein_coding	2022-09-03	c.633+22G>A						,A	intron_variant	MODIFIER	TraesCS1A02G342500	TraesCS1A02G342500	transcript	TraesCS1A02G342500.2	protein_coding	2022-08-03	c.342+91G>A
chr1A	531929600	scaffold2321;TaGBSv2-238_652324+6	A	G	100	PASS	ANN=G	intergenic_region	MODIFIER	TraesCS1A02G343300-TraesCS1A02G343400	TraesCS1A02G343300-TraesCS1A02G343400	intergenic_region	TraesCS1A02G343300-TraesCS1A02G343400			n.531929600A>G
chr1A	531929707	scaffold2321;TaGBSv2-238_652324+113	G	A	100	PASS	ANN=A	intergenic_region	MODIFIER	TraesCS1A02G343300-TraesCS1A02G343400	TraesCS1A02G343300-TraesCS1A02G343400	intergenic_region	TraesCS1A02G343300-TraesCS1A02G343400			n.531929707G>A
chr1A	531929772	scaffold2321;TaGBSv2-238_652324+178	T	C	100	PASS	ANN=C	intergenic_region	MODIFIER	TraesCS1A02G343300-TraesCS1A02G343400	TraesCS1A02G343300-TraesCS1A02G343400	intergenic_region	TraesCS1A02G343300-TraesCS1A02G343400			n.531929772T>C
chr1A	532244239	scaffold2321;TaGBSv2-6724_966916+53	A	G	100	PASS	ANN=G	upstream_gene_variant	MODIFIER	TraesCS1A02G344000	TraesCS1A02G344000	transcript	TraesCS1A02G344000.1	protein_coding		c.-4845A>G					4617	,G	intergenic_region	MODIFIER	TraesCS1A02G343900-TraesCS1A02G344000	TraesCS1A02G343900-TraesCS1A02G344000	intergenic_region	TraesCS1A02G343900-TraesCS1A02G344000			n.532244239A>G
chr1A	532244283	scaffold2321;TaGBSv2-6724_966916+97	G	C	100	PASS	ANN=C	upstream_gene_variant	MODIFIER	TraesCS1A02G344000	TraesCS1A02G344000	transcript	TraesCS1A02G344000.1	protein_coding		c.-4801G>C					4573	,C	intergenic_region	MODIFIER	TraesCS1A02G343900-TraesCS1A02G344000	TraesCS1A02G343900-TraesCS1A02G344000	intergenic_region	TraesCS1A02G343900-TraesCS1A02G344000			n.532244283G>C
chr1A	532245512	scaffold2321;TaGBSv2-6360_968118+124	G	A	100	PASS	ANN=A	upstream_gene_variant	MODIFIER	TraesCS1A02G344000	TraesCS1A02G344000	transcript	TraesCS1A02G344000.1	protein_coding		c.-3572G>A					3344	,A	intergenic_region	MODIFIER	TraesCS1A02G343900-TraesCS1A02G344000	TraesCS1A02G343900-TraesCS1A02G344000	intergenic_region	TraesCS1A02G343900-TraesCS1A02G344000			n.532245512G>A
chr1A	532971321	scaffold92737-2;TaGBSv2-241_1215750+124	C	T	100	PASS	ANN=T	upstream_gene_variant	MODIFIER	TraesCS1A02G346500	TraesCS1A02G346500	transcript	TraesCS1A02G346500.1	protein_coding		c.-2874G>A					2775	,T	intergenic_region	MODIFIER	TraesCS1A02G346500-TraesCS1A02G346600	TraesCS1A02G346500-TraesCS1A02G346600	intergenic_region	TraesCS1A02G346500-TraesCS1A02G346600			n.532971321C>T
chr1A	533698705	scaffold92737-2;TaGBSv2-240_488384+106	A	G	100	PASS	ANN=G	missense_variant	MODERATE	TraesCS1A02G348400	TraesCS1A02G348400	transcript	TraesCS1A02G348400.1	protein_coding	13/13	c.2764T>C	p.Cys922Arg	2764/3160	2764/2826	922/941		,G	upstream_gene_variant	MODIFIER	TraesCS1A02G348300	TraesCS1A02G348300	transcript	TraesCS1A02G348300.1	protein_coding		c.-1891T>C					1680	,G	downstream_gene_variant	MODIFIER	TraesCS1A02G348200	TraesCS1A02G348200	transcript	TraesCS1A02G348200.1	protein_coding		c.*4990A>G
chr1A	533903603	scaffold92737-2;TaGBSv2-6361_283523+69	T	A	100	PASS	ANN=A	upstream_gene_variant	MODIFIER	snoR8a	ENSRNA050015662	transcript	ENSRNA050015662-T1	snoRNA		n.-1273A>T					1273	,A	upstream_gene_variant	MODIFIER	snoR77Y	ENSRNA050015665	transcript	ENSRNA050015665-T1	snoRNA		n.-467A>T					467	,A	upstream_gene_variant	MODIFIER	snoR31_Z110_Z27	ENSRNA050015670	transcript	ENSRNA050015670-T1	snoRNA		n.-313A>T
chr1A	533903614	scaffold92737-2;TaGBSv2-6361_283523+58	G	A	100	PASS	ANN=A	upstream_gene_variant	MODIFIER	snoR8a	ENSRNA050015662	transcript	ENSRNA050015662-T1	snoRNA		n.-1284C>T					1284	,A	upstream_gene_variant	MODIFIER	snoR77Y	ENSRNA050015665	transcript	ENSRNA050015665-T1	snoRNA		n.-478C>T					478	,A	upstream_gene_variant	MODIFIER	snoR31_Z110_Z27	ENSRNA050015670	transcript	ENSRNA050015670-T1	snoRNA		n.-324C>T
chr1A	534277301	scaffold67527;TaGBSv2-242_89969+38	G	A	100	PASS	ANN=A	missense_variant	MODERATE	TraesCS1A02G349300	TraesCS1A02G349300	transcript	TraesCS1A02G349300.2	protein_coding	2022-02-02	c.1652G>A	p.Ser551Asn	2089/2644	1652/1662	551/553		,A	missense_variant	MODERATE	TraesCS1A02G349300	TraesCS1A02G349300	transcript	TraesCS1A02G349300.1	protein_coding	2022-03-03	c.1649G>A	p.Ser550Asn	2297/4502	1649/1659	550/552
chr1A	534277378	scaffold67527;TaGBSv2-242_89969+115	G	A	100	PASS	ANN=A	3_prime_UTR_variant	MODIFIER	TraesCS1A02G349300	TraesCS1A02G349300	transcript	TraesCS1A02G349300.2	protein_coding	2022-02-02	c.*67G>A					67	,A	3_prime_UTR_variant	MODIFIER	TraesCS1A02G349300	TraesCS1A02G349300	transcript	TraesCS1A02G349300.1	protein_coding	2022-03-03	c.*67G>A					67
chr1A	534647950	scaffold109480;TaGBSv2-6363_256434+127	C	G	100	PASS	ANN=G	intergenic_region	MODIFIER	TraesCS1A02G349600-TraesCS1A02G349700	TraesCS1A02G349600-TraesCS1A02G349700	intergenic_region	TraesCS1A02G349600-TraesCS1A02G349700			n.534647950C>G
chr1A	535078671	scaffold16001;TaGBSv2-6739_159697+53	C	A	100	PASS	ANN=A	intergenic_region	MODIFIER	TraesCS1A02G350200-TraesCS1A02G350400	TraesCS1A02G350200-TraesCS1A02G350400	intergenic_region	TraesCS1A02G350200-TraesCS1A02G350400			n.535078671C>A
chr1A	535078809	scaffold16001;TaGBSv2-6739_159697+191	T	C	100	PASS	ANN=C	intergenic_region	MODIFIER	TraesCS1A02G350200-TraesCS1A02G350400	TraesCS1A02G350200-TraesCS1A02G350400	intergenic_region	TraesCS1A02G350200-TraesCS1A02G350400			n.535078809T>C
chr1A	535197538	scaffold16001;TaGBSv2-6364_278517+100	A	G	100	PASS	ANN=G	intergenic_region	MODIFIER	TraesCS1A02G350200-TraesCS1A02G350400	TraesCS1A02G350200-TraesCS1A02G350400	intergenic_region	TraesCS1A02G350200-TraesCS1A02G350400			n.535197538A>G
chr1A	536068888	scaffold16001;TaGBSv2-245_1149914+53	C	T	100	PASS	ANN=T	upstream_gene_variant	MODIFIER	TraesCS1A02G351600	TraesCS1A02G351600	transcript	TraesCS1A02G351600.1	protein_coding		c.-141G>A					141	,T	intergenic_region	MODIFIER	TraesCS1A02G351600-TraesCS1A02G351700	TraesCS1A02G351600-TraesCS1A02G351700	intergenic_region	TraesCS1A02G351600-TraesCS1A02G351700			n.536068888C>T
chr1A	536068949	scaffold16001;TaGBSv2-245_1149914+114	A	G	100	PASS	ANN=G	upstream_gene_variant	MODIFIER	TraesCS1A02G351600	TraesCS1A02G351600	transcript	TraesCS1A02G351600.1	protein_coding		c.-202T>C					202	,G	intergenic_region	MODIFIER	TraesCS1A02G351600-TraesCS1A02G351700	TraesCS1A02G351600-TraesCS1A02G351700	intergenic_region	TraesCS1A02G351600-TraesCS1A02G351700			n.536068949A>G
chr1A	536068978	scaffold16001;TaGBSv2-245_1149914+143	C	T	100	PASS	ANN=T	upstream_gene_variant	MODIFIER	TraesCS1A02G351600	TraesCS1A02G351600	transcript	TraesCS1A02G351600.1	protein_coding		c.-231G>A					231	,T	intergenic_region	MODIFIER	TraesCS1A02G351600-TraesCS1A02G351700	TraesCS1A02G351600-TraesCS1A02G351700	intergenic_region	TraesCS1A02G351600-TraesCS1A02G351700			n.536068978C>T
chr1A	536068994	scaffold16001;TaGBSv2-245_1149914+159	C	A	100	PASS	ANN=A	upstream_gene_variant	MODIFIER	TraesCS1A02G351600	TraesCS1A02G351600	transcript	TraesCS1A02G351600.1	protein_coding		c.-247G>T					247	,A	intergenic_region	MODIFIER	TraesCS1A02G351600-TraesCS1A02G351700	TraesCS1A02G351600-TraesCS1A02G351700	intergenic_region	TraesCS1A02G351600-TraesCS1A02G351700			n.536068994C>A
chr1A	536069009	scaffold16001;TaGBSv2-245_1149914+174	G	A	100	PASS	ANN=A	upstream_gene_variant	MODIFIER	TraesCS1A02G351600	TraesCS1A02G351600	transcript	TraesCS1A02G351600.1	protein_coding		c.-262C>T					262	,A	intergenic_region	MODIFIER	TraesCS1A02G351600-TraesCS1A02G351700	TraesCS1A02G351600-TraesCS1A02G351700	intergenic_region	TraesCS1A02G351600-TraesCS1A02G351700			n.536069009G>A
chr1A	536069014	scaffold16001;TaGBSv2-245_1149914+179	G	A	100	PASS	ANN=A	upstream_gene_variant	MODIFIER	TraesCS1A02G351600	TraesCS1A02G351600	transcript	TraesCS1A02G351600.1	protein_coding		c.-267C>T					267	,A	intergenic_region	MODIFIER	TraesCS1A02G351600-TraesCS1A02G351700	TraesCS1A02G351600-TraesCS1A02G351700	intergenic_region	TraesCS1A02G351600-TraesCS1A02G351700			n.536069014G>A
chr1A	536069018	scaffold16001;TaGBSv2-245_1149914+183	G	A	100	PASS	ANN=A	upstream_gene_variant	MODIFIER	TraesCS1A02G351600	TraesCS1A02G351600	transcript	TraesCS1A02G351600.1	protein_coding		c.-271C>T					271	,A	intergenic_region	MODIFIER	TraesCS1A02G351600-TraesCS1A02G351700	TraesCS1A02G351600-TraesCS1A02G351700	intergenic_region	TraesCS1A02G351600-TraesCS1A02G351700			n.536069018G>A
chr1A	536430734	scaffold16001;TaGBSv2-6366_1511784+29	A	T	100	PASS	ANN=T	intron_variant	MODIFIER	TraesCS1A02G352000	TraesCS1A02G352000	transcript	TraesCS1A02G352000.1	protein_coding	2022-09-02	c.630+23A>T						,T	intron_variant	MODIFIER	TraesCS1A02G352000	TraesCS1A02G352000	transcript	TraesCS1A02G352000.2	protein_coding	2022-09-02	c.630+23A>T
chr1A	536430749	scaffold16001;TaGBSv2-6366_1511784+44	A	ACTA	100	PASS	ANN=ACTA	intron_variant	MODIFIER	TraesCS1A02G352000	TraesCS1A02G352000	transcript	TraesCS1A02G352000.1	protein_coding	2022-09-02	c.630+36_630+38dupCTA						,ACTA	intron_variant	MODIFIER	TraesCS1A02G352000	TraesCS1A02G352000	transcript	TraesCS1A02G352000.2	protein_coding	2022-09-02	c.630+36_630+38dupCTA
chr1A	536430789	scaffold16001;TaGBSv2-6366_1511784+84	T	C	100	PASS	ANN=C	intron_variant	MODIFIER	TraesCS1A02G352000	TraesCS1A02G352000	transcript	TraesCS1A02G352000.1	protein_coding	2022-09-02	c.631-25T>C						,C	intron_variant	MODIFIER	TraesCS1A02G352000	TraesCS1A02G352000	transcript	TraesCS1A02G352000.2	protein_coding	2022-09-02	c.631-25T>C
chr1A	536430796	scaffold16001;TaGBSv2-6366_1511784+91	T	TT	100	PASS	ANN=TT	intron_variant	MODIFIER	TraesCS1A02G352000	TraesCS1A02G352000	transcript	TraesCS1A02G352000.1	protein_coding	2022-09-02	c.631-18dupT						,TT	intron_variant	MODIFIER	TraesCS1A02G352000	TraesCS1A02G352000	transcript	TraesCS1A02G352000.2	protein_coding	2022-09-02	c.631-18dupT
chr1A	536430842	scaffold16001;TaGBSv2-6366_1511784+137	G	A	100	PASS	ANN=A	missense_variant	MODERATE	TraesCS1A02G352000	TraesCS1A02G352000	transcript	TraesCS1A02G352000.1	protein_coding	2022-10-03	c.659G>A	p.Gly220Glu	804/2749	659/2025	220/674		,A	missense_variant	MODERATE	TraesCS1A02G352000	TraesCS1A02G352000	transcript	TraesCS1A02G352000.2	protein_coding	2022-10-03	c.659G>A	p.Gly220Glu	804/2746	659/2022	220/673
chr1A	536430866	scaffold16001;TaGBSv2-6366_1511784+161	G	T	100	PASS	ANN=T	missense_variant	MODERATE	TraesCS1A02G352000	TraesCS1A02G352000	transcript	TraesCS1A02G352000.1	protein_coding	2022-10-03	c.683G>T	p.Arg228Met	828/2749	683/2025	228/674		,T	missense_variant	MODERATE	TraesCS1A02G352000	TraesCS1A02G352000	transcript	TraesCS1A02G352000.2	protein_coding	2022-10-03	c.683G>T	p.Arg228Met	828/2746	683/2022	228/673
chr1A	536430868	scaffold16001;TaGBSv2-6366_1511784+163	A	T	100	PASS	ANN=T	missense_variant	MODERATE	TraesCS1A02G352000	TraesCS1A02G352000	transcript	TraesCS1A02G352000.1	protein_coding	2022-10-03	c.685A>T	p.Thr229Ser	830/2749	685/2025	229/674		,T	missense_variant	MODERATE	TraesCS1A02G352000	TraesCS1A02G352000	transcript	TraesCS1A02G352000.2	protein_coding	2022-10-03	c.685A>T	p.Thr229Ser	830/2746	685/2022	229/673
chr1A	536661768	scaffold16001;TaGBSv2-903_1742749+98	G	GG	100	PASS	ANN=GG	downstream_gene_variant	MODIFIER	TraesCS1A02G352600	TraesCS1A02G352600	transcript	TraesCS1A02G352600.1	protein_coding		c.*1134dupG					1135	,GG	downstream_gene_variant	MODIFIER	TraesCS1A02G352800	TraesCS1A02G352800	transcript	TraesCS1A02G352800.1	protein_coding		c.*3567_*3568insC					3168	,GG	intron_variant	MODIFIER	TraesCS1A02G352700	TraesCS1A02G352700	transcript	TraesCS1A02G352700.2	protein_coding	2013-11-01	c.960+76_960+77insC
chr1A	536661793	scaffold16001;TaGBSv2-903_1742749+123	T	A	100	PASS	ANN=A	downstream_gene_variant	MODIFIER	TraesCS1A02G352600	TraesCS1A02G352600	transcript	TraesCS1A02G352600.1	protein_coding		c.*1159T>A					1159	,A	downstream_gene_variant	MODIFIER	TraesCS1A02G352800	TraesCS1A02G352800	transcript	TraesCS1A02G352800.1	protein_coding		c.*3543A>T					3144	,A	intron_variant	MODIFIER	TraesCS1A02G352700	TraesCS1A02G352700	transcript	TraesCS1A02G352700.2	protein_coding	2013-11-01	c.960+52A>T
chr1A	536661828	scaffold16001;TaGBSv2-903_1742749+158	C	G	100	PASS	ANN=G	downstream_gene_variant	MODIFIER	TraesCS1A02G352600	TraesCS1A02G352600	transcript	TraesCS1A02G352600.1	protein_coding		c.*1194C>G					1194	,G	downstream_gene_variant	MODIFIER	TraesCS1A02G352800	TraesCS1A02G352800	transcript	TraesCS1A02G352800.1	protein_coding		c.*3508G>C					3109	,G	intron_variant	MODIFIER	TraesCS1A02G352700	TraesCS1A02G352700	transcript	TraesCS1A02G352700.2	protein_coding	2013-11-01	c.960+17G>C
chr1A	536661829	scaffold16001;TaGBSv2-903_1742749+159	G	C	100	PASS	ANN=C	downstream_gene_variant	MODIFIER	TraesCS1A02G352600	TraesCS1A02G352600	transcript	TraesCS1A02G352600.1	protein_coding		c.*1195G>C					1195	,C	downstream_gene_variant	MODIFIER	TraesCS1A02G352800	TraesCS1A02G352800	transcript	TraesCS1A02G352800.1	protein_coding		c.*3507C>G					3108	,C	intron_variant	MODIFIER	TraesCS1A02G352700	TraesCS1A02G352700	transcript	TraesCS1A02G352700.2	protein_coding	2013-11-01	c.960+16C>G
chr1A	537040643	scaffold16001;TaGBSv2-6367_2121703+19	A	G	100	PASS	ANN=G	downstream_gene_variant	MODIFIER	TraesCS1A02G353500	TraesCS1A02G353500	transcript	TraesCS1A02G353500.1	protein_coding		c.*1266T>C					1266	,G	intergenic_region	MODIFIER	TraesCS1A02G353400-TraesCS1A02G353500	TraesCS1A02G353400-TraesCS1A02G353500	intergenic_region	TraesCS1A02G353400-TraesCS1A02G353500			n.537040643A>G
chr1A	537040678	scaffold16001;TaGBSv2-6367_2121703+54	G	A	100	PASS	ANN=A	downstream_gene_variant	MODIFIER	TraesCS1A02G353500	TraesCS1A02G353500	transcript	TraesCS1A02G353500.1	protein_coding		c.*1231C>T					1231	,A	intergenic_region	MODIFIER	TraesCS1A02G353400-TraesCS1A02G353500	TraesCS1A02G353400-TraesCS1A02G353500	intergenic_region	TraesCS1A02G353400-TraesCS1A02G353500			n.537040678G>A
chr1A	537040743	scaffold16001;TaGBSv2-6367_2121703+119	T	C	100	PASS	ANN=C	downstream_gene_variant	MODIFIER	TraesCS1A02G353500	TraesCS1A02G353500	transcript	TraesCS1A02G353500.1	protein_coding		c.*1166A>G					1166	,C	intergenic_region	MODIFIER	TraesCS1A02G353400-TraesCS1A02G353500	TraesCS1A02G353400-TraesCS1A02G353500	intergenic_region	TraesCS1A02G353400-TraesCS1A02G353500			n.537040743T>C
chr1A	537040755	scaffold16001;TaGBSv2-6367_2121703+131	G	A	100	PASS	ANN=A	downstream_gene_variant	MODIFIER	TraesCS1A02G353500	TraesCS1A02G353500	transcript	TraesCS1A02G353500.1	protein_coding		c.*1154C>T					1154	,A	intergenic_region	MODIFIER	TraesCS1A02G353400-TraesCS1A02G353500	TraesCS1A02G353400-TraesCS1A02G353500	intergenic_region	TraesCS1A02G353400-TraesCS1A02G353500			n.537040755G>A
chr1A	537355948	scaffold16001;TaGBSv2-247_2436937+90	A	G	100	PASS	ANN=G	synonymous_variant	LOW	TraesCS1A02G354400	TraesCS1A02G354400	transcript	TraesCS1A02G354400.1	protein_coding	2022-03-01	c.870T>C	p.Asn290Asn	908/1681	870/1215	290/404
chr1A	537355984	scaffold16001;TaGBSv2-247_2436937+126	T	C	100	PASS	ANN=C	synonymous_variant	LOW	TraesCS1A02G354400	TraesCS1A02G354400	transcript	TraesCS1A02G354400.1	protein_coding	2022-03-01	c.834A>G	p.Lys278Lys	872/1681	834/1215	278/404
chr1A	537545435	scaffold16001;TaGBSv2-6368_2626494+20	C	A	100	PASS	ANN=A	synonymous_variant	LOW	TraesCS1A02G354700	TraesCS1A02G354700	transcript	TraesCS1A02G354700.1	protein_coding	2022-06-03	c.633G>T	p.Pro211Pro	880/1654	633/1131	211/376		,A	upstream_gene_variant	MODIFIER	TraesCS1A02G354600	TraesCS1A02G354600	transcript	TraesCS1A02G354600.1	protein_coding		c.-3473G>T					3370	,A	upstream_gene_variant	MODIFIER	TraesCS1A02G354600	TraesCS1A02G354600	transcript	TraesCS1A02G354600.2	protein_coding		c.-3473G>T
chr1A	537545436	scaffold16001;TaGBSv2-6368_2626494+21	G	C	100	PASS	ANN=C	missense_variant	MODERATE	TraesCS1A02G354700	TraesCS1A02G354700	transcript	TraesCS1A02G354700.1	protein_coding	2022-06-03	c.632C>G	p.Pro211Arg	879/1654	632/1131	211/376		,C	upstream_gene_variant	MODIFIER	TraesCS1A02G354600	TraesCS1A02G354600	transcript	TraesCS1A02G354600.1	protein_coding		c.-3474C>G					3371	,C	upstream_gene_variant	MODIFIER	TraesCS1A02G354600	TraesCS1A02G354600	transcript	TraesCS1A02G354600.2	protein_coding		c.-3474C>G
chr1A	537545534	scaffold16001;TaGBSv2-6368_2626494+119	C	T	100	PASS	ANN=T	upstream_gene_variant	MODIFIER	TraesCS1A02G354600	TraesCS1A02G354600	transcript	TraesCS1A02G354600.1	protein_coding		c.-3572G>A					3469	,T	upstream_gene_variant	MODIFIER	TraesCS1A02G354600	TraesCS1A02G354600	transcript	TraesCS1A02G354600.2	protein_coding		c.-3572G>A					3461	,T	intron_variant	MODIFIER	TraesCS1A02G354700	TraesCS1A02G354700	transcript	TraesCS1A02G354700.1	protein_coding	2022-05-02	c.573-39G>A
chr1A	537545565	scaffold16001;TaGBSv2-6368_2626494+150	A	G	100	PASS	ANN=G	upstream_gene_variant	MODIFIER	TraesCS1A02G354600	TraesCS1A02G354600	transcript	TraesCS1A02G354600.1	protein_coding		c.-3603T>C					3500	,G	upstream_gene_variant	MODIFIER	TraesCS1A02G354600	TraesCS1A02G354600	transcript	TraesCS1A02G354600.2	protein_coding		c.-3603T>C					3492	,G	intron_variant	MODIFIER	TraesCS1A02G354700	TraesCS1A02G354700	transcript	TraesCS1A02G354700.1	protein_coding	2022-05-02	c.572+24T>C
chr1A	537545573	scaffold16001;TaGBSv2-6368_2626494+158	A	G	100	PASS	ANN=G	upstream_gene_variant	MODIFIER	TraesCS1A02G354600	TraesCS1A02G354600	transcript	TraesCS1A02G354600.1	protein_coding		c.-3611T>C					3508	,G	upstream_gene_variant	MODIFIER	TraesCS1A02G354600	TraesCS1A02G354600	transcript	TraesCS1A02G354600.2	protein_coding		c.-3611T>C					3500	,G	intron_variant	MODIFIER	TraesCS1A02G354700	TraesCS1A02G354700	transcript	TraesCS1A02G354700.1	protein_coding	2022-05-02	c.572+16T>C
chr1A	538585480	scaffold38001;TaGBSv2-249_244504+19	A	C	100	PASS	ANN=C	intergenic_region	MODIFIER	TraesCS1A02G355500-TraesCS1A02G355600	TraesCS1A02G355500-TraesCS1A02G355600	intergenic_region	TraesCS1A02G355500-TraesCS1A02G355600			n.538585480A>C
chr1A	538585488	scaffold38001;TaGBSv2-249_244504+27	C	T	100	PASS	ANN=T	intergenic_region	MODIFIER	TraesCS1A02G355500-TraesCS1A02G355600	TraesCS1A02G355500-TraesCS1A02G355600	intergenic_region	TraesCS1A02G355500-TraesCS1A02G355600			n.538585488C>T
chr1A	538585508	scaffold38001;TaGBSv2-249_244504+47	T	C	100	PASS	ANN=C	intergenic_region	MODIFIER	TraesCS1A02G355500-TraesCS1A02G355600	TraesCS1A02G355500-TraesCS1A02G355600	intergenic_region	TraesCS1A02G355500-TraesCS1A02G355600			n.538585508T>C
chr1A	538585546	scaffold38001;TaGBSv2-249_244504+85	G	A	100	PASS	ANN=A	intergenic_region	MODIFIER	TraesCS1A02G355500-TraesCS1A02G355600	TraesCS1A02G355500-TraesCS1A02G355600	intergenic_region	TraesCS1A02G355500-TraesCS1A02G355600			n.538585546G>A
chr1A	538585552	scaffold38001;TaGBSv2-249_244504+91	C	T	100	PASS	ANN=T	intergenic_region	MODIFIER	TraesCS1A02G355500-TraesCS1A02G355600	TraesCS1A02G355500-TraesCS1A02G355600	intergenic_region	TraesCS1A02G355500-TraesCS1A02G355600			n.538585552C>T
chr1A	538585578	scaffold38001;TaGBSv2-249_244504+117	A	C	100	PASS	ANN=C	intergenic_region	MODIFIER	TraesCS1A02G355500-TraesCS1A02G355600	TraesCS1A02G355500-TraesCS1A02G355600	intergenic_region	TraesCS1A02G355500-TraesCS1A02G355600			n.538585578A>C
chr1A	538585592	scaffold38001;TaGBSv2-249_244504+131	A	C	100	PASS	ANN=C	intergenic_region	MODIFIER	TraesCS1A02G355500-TraesCS1A02G355600	TraesCS1A02G355500-TraesCS1A02G355600	intergenic_region	TraesCS1A02G355500-TraesCS1A02G355600			n.538585592A>C
chr1A	539703001	scaffold38001;TaGBSv2-251_1362007+37	A	T	100	PASS	ANN=T	missense_variant	MODERATE	TraesCS1A02G356500	TraesCS1A02G356500	transcript	TraesCS1A02G356500.1	protein_coding	2022-01-01	c.620T>A	p.Met207Lys	620/951	620/951	207/316
chr1A	539703059	scaffold38001;TaGBSv2-251_1362007+95	A	T	100	PASS	ANN=T	missense_variant	MODERATE	TraesCS1A02G356500	TraesCS1A02G356500	transcript	TraesCS1A02G356500.1	protein_coding	2022-01-01	c.562T>A	p.Cys188Ser	562/951	562/951	188/316
chr1A	539703080	scaffold38001;TaGBSv2-251_1362007+116	G	T	100	PASS	ANN=T	missense_variant	MODERATE	TraesCS1A02G356500	TraesCS1A02G356500	transcript	TraesCS1A02G356500.1	protein_coding	2022-01-01	c.541C>A	p.Pro181Thr	541/951	541/951	181/316
chr1A	539780934	scaffold38001;TaGBSv2-408_1439942+35	G	A	100	PASS	ANN=A	intergenic_region	MODIFIER	TraesCS1A02G356900-TraesCS1A02G357000	TraesCS1A02G356900-TraesCS1A02G357000	intergenic_region	TraesCS1A02G356900-TraesCS1A02G357000			n.539780934G>A
chr1A	539780946	scaffold38001;TaGBSv2-408_1439942+47	T	C	100	PASS	ANN=C	intergenic_region	MODIFIER	TraesCS1A02G356900-TraesCS1A02G357000	TraesCS1A02G356900-TraesCS1A02G357000	intergenic_region	TraesCS1A02G356900-TraesCS1A02G357000			n.539780946T>C
chr1A	539780953	scaffold38001;TaGBSv2-408_1439942+54	A	G	100	PASS	ANN=G	intergenic_region	MODIFIER	TraesCS1A02G356900-TraesCS1A02G357000	TraesCS1A02G356900-TraesCS1A02G357000	intergenic_region	TraesCS1A02G356900-TraesCS1A02G357000			n.539780953A>G
chr1A	539781019	scaffold38001;TaGBSv2-408_1439942+120	C	T	100	PASS	ANN=T	intergenic_region	MODIFIER	TraesCS1A02G356900-TraesCS1A02G357000	TraesCS1A02G356900-TraesCS1A02G357000	intergenic_region	TraesCS1A02G356900-TraesCS1A02G357000			n.539781019C>T
[truncated: 24,339 more rows]
[truncated: 155 more columns]

## Sheet: Table S4
Table S4. Successfully designed allele-specific primers for SNPs and haplotypes for sodic-dispersive soil tolerance
[truncated: 19 more rows]
